# Supplementary material for: Succinyl-proteome profiling of Pyricularia oryzae, a devastating phytopathogenic fungus that causes rice blast disease
Source: Sci Rep. 2019 Mar 5;9:3490. doi: 10.1038/s41598-018-36852-9 (PMC6401317; doi:10.1038/s41598-018-36852-9)
Supplement: Supplementary file 1 — Table S1 [file 41598_2018_36852_MOESM1_ESM.xlsx]

## Sheet: identification
Table S1 Detail information of all succinylated proteins in P.oryzae.
Protein accession	Position	Amino acid	Protein names	Gene names	Homologous subspecies protein	Homologous subspecies geneName	Protein groups	Positions within protein groups	Protein length	Number of K	Number of Ksucc	Score	Modified sequence	Mass error [ppm]	Charge	Localization probability
A0A151V4S7	36	K	Uncharacterized protein	MGG_10087			A0A151V4S7	36	448	37	2	56.29	SHK(1)VVVVGGGTGGICASHQLLR	0.65662	3	1
A0A151V4S7	395	K	Uncharacterized protein	MGG_10087			A0A151V4S7	395	448	37	2	53.448	VLLAEFK(1)YGGQPK	1.6359	2	1
A4QQN1	8	K	Mannitol 2-dehydrogenase	MGCH7_ch7g1113	L7IJT6;L7IQT2;	OOU_Y34scaffold00167g2(Magnaporthe oryzae (strain Y34));OOW_P131scaffold01657g2(Magnaporthe oryzae (strain P131));	A4QQN1	8	502	31	4	69.485	LSTK(1)HLADIGAQTEK	0.79321	2	1
A4QQN1	19	K	Mannitol 2-dehydrogenase	MGCH7_ch7g1113	L7IJT6;L7IQT2;	OOU_Y34scaffold00167g2(Magnaporthe oryzae (strain Y34));OOW_P131scaffold01657g2(Magnaporthe oryzae (strain P131));	A4QQN1	19	502	31	4	107.74	HLADIGAQTEK(1)SIR	0.2422	2	1
A4QQN1	54	K	Mannitol 2-dehydrogenase	MGCH7_ch7g1113	L7IJT6;L7IQT2;	OOU_Y34scaffold00167g2(Magnaporthe oryzae (strain Y34));OOW_P131scaffold01657g2(Magnaporthe oryzae (strain P131));	A4QQN1	54	502	31	4	112.24	AHLAVYVDK(1)LMQSHGVR	0.26739	3	1
A4QQN1	303	K	Mannitol 2-dehydrogenase	MGCH7_ch7g1113	L7IJT6;L7IQT2;	OOU_Y34scaffold00167g2(Magnaporthe oryzae (strain Y34));OOW_P131scaffold01657g2(Magnaporthe oryzae (strain P131));	A4QQN1	303	502	31	4	117.89	DVEQFEK(1)HK	-1.4327	2	1
A4QR21	176	K	NADH-cytochrome b5 reductase 2	MCR1	L7JEQ8;L7I740;	OOW_P131scaffold00378g42(Magnaporthe oryzae (strain P131));OOU_Y34scaffold00542g44(Magnaporthe oryzae (strain Y34));	A4QR21	176	331	34	3	56.432	LDFK(1)GPLPK	0.74121	2	1
A4QR21	276	K	NADH-cytochrome b5 reductase 2	MCR1	L7JEQ8;L7I740;	OOW_P131scaffold00378g42(Magnaporthe oryzae (strain P131));OOU_Y34scaffold00542g44(Magnaporthe oryzae (strain Y34));	A4QR21	276	331	34	3	42.976	DLLK(1)TVLPEPK	1.037	2	1
A4QR21	309	K	NADH-cytochrome b5 reductase 2	MCR1	L7JEQ8;L7I740;	OOW_P131scaffold00378g42(Magnaporthe oryzae (strain P131));OOU_Y34scaffold00542g44(Magnaporthe oryzae (strain Y34));	A4QR21	309	331	34	3	43.592	VSPK(1)DQGEVSGILK	-0.30223	2	1
A4QT78	179	K	Eukaryotic translation initiation factor 3 subunit H	MGG_05156			A4QT78	179	363	21	2	100.88	FTTENLQK(1)TK	0.2382	2	1
A4QT78	314	K	Eukaryotic translation initiation factor 3 subunit H	MGG_05156			A4QT78	314	363	21	2	77.062	QEPLPDDEWK(1)R	-0.70439	2	1
A4QUF0	145	K	Polyadenylate-binding protein, cytoplasmic and nuclear	PAB1	L7JIH0;L7I6M6;	OOW_P131scaffold00321g18(Magnaporthe oryzae (strain P131));OOU_Y34scaffold00548g8(Magnaporthe oryzae (strain Y34));	A4QUF0	145	762	51	3	58.699	K(1)TGQGNVFIK	0.7757	2	1
A4QUF0	306	K	Polyadenylate-binding protein, cytoplasmic and nuclear	PAB1	L7JIH0;L7I6M6;	OOW_P131scaffold00321g18(Magnaporthe oryzae (strain P131));OOU_Y34scaffold00548g8(Magnaporthe oryzae (strain Y34));	A4QUF0	306	762	51	3	58.246	AVQELNEK(1)EFHGQNLYVGR	1.4303	3	1
A4QUF0	361	K	Polyadenylate-binding protein, cytoplasmic and nuclear	PAB1	L7JIH0;L7I6M6;	OOW_P131scaffold00321g18(Magnaporthe oryzae (strain P131));OOU_Y34scaffold00548g8(Magnaporthe oryzae (strain Y34));	A4QUF0	361	762	51	3	125.82	NLDDEVDDEK(1)LR	-0.34765	2	1
A4QUL1	771	K	Protein transport protein SEC24	SEC24			A4QUL1	771	959	30	1	51.979	K(1)SAQIPSDLR	3.8744	2	1
A4QVH4	320	K	Cytochrome c peroxidase, mitochondrial	CCP1			A4QVH4	320	362	24	1	41.684	K(1)YADDNDLFFK	0.20461	2	1
A4QVP2	59	K	ATP-dependent RNA helicase eIF4A	TIF1	L7J1K6;L7INI3;	OOW_P131scaffold01159g25(Magnaporthe oryzae (strain P131));OOU_Y34scaffold00058g8(Magnaporthe oryzae (strain Y34));	A4QVP2	59	396	20	6	72.883	AIMPVIK(1)GHDVIAQAQSGTGK	2.8739	3	1
A4QVP2	162	K	ATP-dependent RNA helicase eIF4A	TIF1	L7J1K6;L7INI3;	OOW_P131scaffold01159g25(Magnaporthe oryzae (strain P131));OOU_Y34scaffold00058g8(Magnaporthe oryzae (strain Y34));	A4QVP2	162	396	20	6	44.377	FLK(1)TDGMK	0.2949	2	1
A4QVP2	227	K	ATP-dependent RNA helicase eIF4A	TIF1	L7J1K6;L7INI3;	OOW_P131scaffold01159g25(Magnaporthe oryzae (strain P131));OOU_Y34scaffold00058g8(Magnaporthe oryzae (strain Y34));	A4QVP2	227	396	20	6	61.657	ILVK(0.775)K(0.225)DELTLEGIK	0.86391	3	0.774842
A4QVP2	274	K	ATP-dependent RNA helicase eIF4A	TIF1;FAL1	L7J1K6;L7INI3;	OOW_P131scaffold01159g25(Magnaporthe oryzae (strain P131));OOU_Y34scaffold00058g8(Magnaporthe oryzae (strain Y34));	A4QVP2;A4QU31	274;278	396	20	6	63.216	K(1)VDWLTDK	0.32743	2	1
A4QVP2	281	K	ATP-dependent RNA helicase eIF4A	TIF1;FAL1	L7J1K6;L7INI3;	OOW_P131scaffold01159g25(Magnaporthe oryzae (strain P131));OOU_Y34scaffold00058g8(Magnaporthe oryzae (strain Y34));	A4QVP2;A4QU31	281;285	396	20	6	85.271	KVDWLTDK(1)LTAR	0.29009	2	0.999999
A4QVP2	306	K	ATP-dependent RNA helicase eIF4A	TIF1	L7J1K6;L7INI3;	OOW_P131scaffold01159g25(Magnaporthe oryzae (strain P131));OOU_Y34scaffold00058g8(Magnaporthe oryzae (strain Y34));	A4QVP2	306	396	20	6	77.732	DLIMK(1)EFR	0.16191	2	1
A4QZL9	62	K	Eukaryotic translation initiation factor 3 subunit B	PRT1	L7HTW5;L7J0J0;	PRT1(Magnaporthe oryzae (strain Y34));PRT1(Magnaporthe oryzae (strain P131));	A4QZL9	62	746	51	2	74.415	LVK(1)FLLK	-0.16527	2	1
A4QZL9	644	K	Eukaryotic translation initiation factor 3 subunit B	PRT1	L7HTW5;L7J0J0;	PRT1(Magnaporthe oryzae (strain Y34));PRT1(Magnaporthe oryzae (strain P131));	A4QZL9	644	746	51	2	75.311	EEQK(1)QIR	-0.03876	2	1
A4R188	42	K	40S ribosomal protein S0	RPS0			A4R188	42	287	11	3	86.738	NLQVHMAPYLWK(1)TR	0.87439	2	1
A4R188	55	K	40S ribosomal protein S0	RPS0			A4R188	55	287	11	3	98.391	TRQDGVNVINVGK(1)TWEK	0.45082	2	1
A4R188	91	K	40S ribosomal protein S0	RPS0			A4R188	91	287	11	3	138.91	AVLK(1)FAAHTGAQAIAGR	0.40555	2	1
A4R2S1	155	K	Cyanate hydratase	CYN1	L7JEQ6;	cyn1(Magnaporthe oryzae (strain P131));	A4R2S1	155	162	10	1	63.419	GK(1)WLPFTR	0.56487	2	1
A4R5F6	43	K	Arginine biosynthesis bifunctional protein ArgJ, mitochondrial	MGG_04210	L7I5J2;L7J458;	OOU_Y34scaffold00540g40(Magnaporthe oryzae (strain Y34));OOW_P131scaffold01057g5(Magnaporthe oryzae (strain P131));	A4R5F6	43	464	29	1	79.148	YVPTK(1)GVYPK	1.12	2	1
A4R5S9	60	K	Catalase-peroxidase 1	katG1	L7JNA5;L7IF93;	katG(Magnaporthe oryzae (strain P131));katG(Magnaporthe oryzae (strain Y34));	A4R5S9	60	750	51	10	72.928	SLDYEGLK(1)K	0.43086	2	1
A4R5S9	203	K	Catalase-peroxidase 1	katG1	L7JNA5;L7IF93;	katG(Magnaporthe oryzae (strain P131));katG(Magnaporthe oryzae (strain Y34));	A4R5S9	203	750	51	10	45.347	YSSGNEGHK(1)ESGVIDGSESK	0.26253	3	1
A4R5S9	214	K	Catalase-peroxidase 1	katG1	L7JNA5;L7IF93;	katG(Magnaporthe oryzae (strain P131));katG(Magnaporthe oryzae (strain Y34));	A4R5S9	214	750	51	10	46.378	ESGVIDGSESK(1)K	-0.30494	2	1
A4R5S9	312	K	Catalase-peroxidase 1	katG1	L7JNA5;L7IF93;	katG(Magnaporthe oryzae (strain P131));katG(Magnaporthe oryzae (strain Y34));	A4R5S9	312	750	51	10	58.891	THGAAPSDNVGPEPEAAPIENQGLGWSNK(1)HGSGK	-0.78819	4	1
A4R5S9	379	K	Catalase-peroxidase 1	katG1	L7JNA5;L7IF93;	katG(Magnaporthe oryzae (strain P131));katG(Magnaporthe oryzae (strain Y34));	A4R5S9	379	750	51	10	75.01	NAEEFIPDAFDPSK(1)K	-0.040033	2	1
A4R5S9	400	K	Catalase-peroxidase 1	katG1	L7JNA5;L7IF93;	katG(Magnaporthe oryzae (strain P131));katG(Magnaporthe oryzae (strain Y34));	A4R5S9	400	750	51	10	53.237	FDPEYEK(1)ISR	-0.42869	2	1
A4R5S9	422	K	Catalase-peroxidase 1	katG1;KATG2	L7JNA5;L7IF93;	katG(Magnaporthe oryzae (strain P131));katG(Magnaporthe oryzae (strain Y34));	A4R5S9;A4QUT2	422;457	750	51	10	139.31	AWFK(1)LLHR	-0.85341	3	1
A4R5S9	537	K	Catalase-peroxidase 1	katG1	L7JNA5;L7IF93;	katG(Magnaporthe oryzae (strain P131));katG(Magnaporthe oryzae (strain Y34));	A4R5S9	537	750	51	10	91.265	ADFEK(0.97)SGK(0.03)K	1.1976	2	0.969994
A4R5S9	681	K	Catalase-peroxidase 1	katG1	L7JNA5;L7IF93;	katG(Magnaporthe oryzae (strain P131));katG(Magnaporthe oryzae (strain Y34));	A4R5S9	681	750	51	10	75.018	SVDGEVFEGTNSK(1)SGK	0.59197	2	1
A4R5S9	716	K	Catalase-peroxidase 1	katG1	L7JNA5;L7IF93;	katG(Magnaporthe oryzae (strain P131));katG(Magnaporthe oryzae (strain Y34));	A4R5S9	716	750	51	10	40.493	ALAEVYGSADGQQK(1)FTK	2.36	2	1
A4R640	101	K	Leucine aminopeptidase 1	LAP1			A4R640	101	401	28	5	51.569	LSQQDAVK(1)PLLK	-0.32403	2	1
A4R640	109	K	Leucine aminopeptidase 1	LAP1			A4R640	109	401	28	5	53.878	LAK(1)EPMQK	-1.4515	2	1
A4R640	114	K	Leucine aminopeptidase 1	LAP1			A4R640	114	401	28	5	70.056	EPMQK(1)HLEK	-0.33236	2	1
A4R640	118	K	Leucine aminopeptidase 1	LAP1			A4R640	118	401	28	5	84.479	HLEK(1)FTSFHTR	-1.4287	3	1
A4R640	128	K	Leucine aminopeptidase 1	LAP1			A4R640	128	401	28	5	82.75	YYK(1)SEYGR	0.25412	2	1
A4R715	136	K	ATP-dependent RNA helicase DHH1	DHH1	L7HVV7;L7JMP8;	OOU_Y34scaffold00726g24(Magnaporthe oryzae (strain Y34));OOW_P131scaffold00149g26(Magnaporthe oryzae (strain P131));	A4R715	136	535	22	1	87.519	ELAMQTSQVCK(1)TLGK	1.889	2	1
A4R796	23	K	Eukaryotic translation initiation factor 3 subunit E	INT6	L7HWV8;L7JCZ2;	INT6(Magnaporthe oryzae (strain Y34));INT6(Magnaporthe oryzae (strain P131));	A4R796	23	446	26	2	54.157	LVK(1)NLDR	1.3638	2	1
A4R796	294	K	Eukaryotic translation initiation factor 3 subunit E	INT6	L7HWV8;L7JCZ2;	INT6(Magnaporthe oryzae (strain Y34));INT6(Magnaporthe oryzae (strain P131));	A4R796	294	446	26	2	67.334	NTGAYQK(1)QLK	0.56776	2	1
A4R935	294	K	NADH-cytochrome b5 reductase 1	CBR1	L7J048;L7I4X5;	OOW_P131scaffold01171g6(Magnaporthe oryzae (strain P131));OOU_Y34scaffold00559g44(Magnaporthe oryzae (strain Y34));	A4R935	294	309	24	1	64.711	ATEALGFK(1)K	-2.3769	2	1
A4RBS3	171	K	ATP-dependent RNA helicase SUB2	SUB2			A4RBS3	171	436	31	1	64.565	NK(1)ETHPHIIVGTPGR	-0.15138	3	1
A4RC23	65	K	Nascent polypeptide-associated complex subunit beta	EGD1			A4RC23	65	172	17	1	70.256	LQQTLK(1)K	0.15422	2	1
A4RC73	16	K	Uncharacterized protein	MGG_02671;MGCH7_ch7g404	L7HZG2;	OOU_Y34scaffold00666g131(Magnaporthe oryzae (strain Y34));	A4RC73;Q2KGD1	16;751	143	11	5	138.05	DTVTLFHK(1)ASSPASMR	-0.9493	2	1
A4RC73	30	K	Uncharacterized protein	MGG_02671;MGCH7_ch7g404	L7HZG2;	OOU_Y34scaffold00666g131(Magnaporthe oryzae (strain Y34));	A4RC73;Q2KGD1	30;765	143	11	5	94.927	VLTLLK(1)QTAASASETATEDQVGDHSAHNETQR	-0.66515	4	1
A4RC73	102	K	Uncharacterized protein	MGG_02671;MGCH7_ch7g404	L7HZG2;	OOU_Y34scaffold00666g131(Magnaporthe oryzae (strain Y34));	A4RC73;Q2KGD1	102;837	143	11	5	68.536	GANSVTEALK(1)K	-0.41789	2	1
A4RC73	103	K	Uncharacterized protein	MGG_02671;MGCH7_ch7g404	L7HZG2;	OOU_Y34scaffold00666g131(Magnaporthe oryzae (strain Y34));	A4RC73;Q2KGD1	103;838	143	11	5	60.255	K(0.887)YK(0.112)SDKESFQR	0.42712	3	0.887174
A4RC73	105	K	Uncharacterized protein	MGG_02671;MGCH7_ch7g404	L7HZG2;	OOU_Y34scaffold00666g131(Magnaporthe oryzae (strain Y34));	A4RC73;Q2KGD1	105;840	143	11	5	93.776	YK(1)SDKESFQR	-0.58248	2	0.999909
A4RCX7	57	K	Histone H3	HHT1			A4RCX7	57	136	14	3	46.844	YQK(1)STELLIR	0.10215	2	1
A4RCX7	80	K	Histone H3	HHT1			A4RCX7	80	136	14	3	57.175	EIAQDFK(1)SDLR	0.20789	2	1
A4RCX7	123	K	Histone H3	HHT1			A4RCX7	123	136	14	3	97.779	VTIQSK(1)DIQLAR	-0.23767	2	1
A4RD93	24	K	Adenylate kinase	ADK1	L7IVI3;L7I8E4;	ADK1(Magnaporthe oryzae (strain P131));ADK1(Magnaporthe oryzae (strain Y34));	A4RD93	24	276	23	5	57.366	K(1)LEQHPTLGGGSSTAQEIR	-0.56147	3	1
A4RD93	59	K	Adenylate kinase	ADK1	L7IVI3;L7I8E4;	ADK1(Magnaporthe oryzae (strain P131));ADK1(Magnaporthe oryzae (strain Y34));	A4RD93	59	276	23	5	49.097	GTQAPK(1)IK	0.98816	2	1
A4RD93	63	K	Adenylate kinase	ADK1	L7IVI3;L7I8E4;	ADK1(Magnaporthe oryzae (strain P131));ADK1(Magnaporthe oryzae (strain Y34));	A4RD93	63	276	23	5	40.493	EK(1)FSCCHLATGDMLR	-0.50165	3	1
A4RD93	210	K	Adenylate kinase	ADK1	L7IVI3;L7I8E4;	ADK1(Magnaporthe oryzae (strain P131));ADK1(Magnaporthe oryzae (strain Y34));	A4RD93	210	276	23	5	79.659	SDDNADALK(1)K	-0.95694	2	1
A4RD93	270	K	Adenylate kinase	ADK1	L7IVI3;L7I8E4;	ADK1(Magnaporthe oryzae (strain P131));ADK1(Magnaporthe oryzae (strain Y34));	A4RD93	270	276	23	5	48.907	ASSAGGGILDK(1)LAASGR	0.44084	2	1
A4RDD7	114	K	Eukaryotic translation initiation factor 3 subunit I	TIF34			A4RDD7	114	341	22	1	62.546	LLGVTEK(1)R	2.0017	2	1
A4RHN3	51	K	Eukaryotic translation initiation factor 3 subunit G	TIF35	L7J0I1;L7HWS5;	TIF35(Magnaporthe oryzae (strain P131));TIF35(Magnaporthe oryzae (strain Y34));	A4RHN3	51	303	31	1	104.2	FNDQGQK(1)VK	1.198	2	1
A4RK68	152	K	Eukaryotic translation initiation factor 3 subunit M	MGG_01595	L7JR71;L7HPT4;	OOW_P131scaffold00005g14(Magnaporthe oryzae (strain P131));OOU_Y34scaffold01008g4(Magnaporthe oryzae (strain Y34));	A4RK68	152	432	26	1	61.679	SALK(1)QLPR	2.1905	2	1
A4RLA0	50	K	Uncharacterized protein	MGG_14772	L7IIS5;L7JF32;	OOU_Y34scaffold00207g12(Magnaporthe oryzae (strain Y34));OOW_P131scaffold00420g9(Magnaporthe oryzae (strain P131));	A4RLA0	50	127	9	2	111.52	ELK(1)AYKPTPIK	-0.37127	2	0.999999
A4RLA0	53	K	Uncharacterized protein	MGG_14772	L7IIS5;L7JF32;	OOU_Y34scaffold00207g12(Magnaporthe oryzae (strain Y34));OOW_P131scaffold00420g9(Magnaporthe oryzae (strain P131));	A4RLA0	53	127	9	2	62.546	AYK(1)PTPIK	-1.142	2	1
A4RM69	765	K	Eukaryotic translation initiation factor 3 subunit A	TIF32	L7INF5;L7JLB2;	TIF32(Magnaporthe oryzae (strain Y34));TIF32(Magnaporthe oryzae (strain P131));	A4RM69	765	1073	88	3	54.486	IKEETLK(1)ESK	-0.18602	2	0.999812
A4RM69	805	K	Eukaryotic translation initiation factor 3 subunit A	TIF32	L7INF5;L7JLB2;	TIF32(Magnaporthe oryzae (strain Y34));TIF32(Magnaporthe oryzae (strain P131));	A4RM69	805	1073	88	3	45.081	RRDEFEK(1)R	-0.7336	3	1
A4RM69	816	K	Eukaryotic translation initiation factor 3 subunit A	TIF32	L7INF5;L7JLB2;	TIF32(Magnaporthe oryzae (strain Y34));TIF32(Magnaporthe oryzae (strain P131));	A4RM69	816	1073	88	3	86.744	ELEK(1)QIAQR	0.11179	2	1
A4RPY8	510	K	Carboxypeptidase Y homolog A	CPYA			A4RPY8	510	552	31	1	55.453	ADYSPLTLASAHDVK(0.056)PYGK(0.944)VK	-0.804	3	0.944257
D4NXE7	55	K	40S ribosomal protein S1	RPS1	L7JG87;L7IK19;	RPS1(Magnaporthe oryzae (strain P131));RPS1(Magnaporthe oryzae (strain Y34));	D4NXE7	55	256	32	2	55.261	SSGMK(1)NANDALK	0.38733	2	1
D4NXE7	62	K	40S ribosomal protein S1	RPS1	L7JG87;L7IK19;	RPS1(Magnaporthe oryzae (strain P131));RPS1(Magnaporthe oryzae (strain Y34));	D4NXE7	62	256	32	2	74.464	NANDALK(1)GR	-1.9859	2	1
G4MK83	48	K	Branched-chain-amino-acid aminotransferase	MGG_02489	L7JBP7;L7HYI7;	OOW_P131scaffold00546g30(Magnaporthe oryzae (strain P131));OOU_Y34scaffold00712g30(Magnaporthe oryzae (strain Y34));	G4MK83	48	404	25	5	60.621	ITK(0.98)TSK(0.02)PGVLDKPENLLFGR	0.7998	3	0.980032
G4MK83	51	K	Branched-chain-amino-acid aminotransferase	MGG_02489	L7JBP7;L7HYI7;	OOW_P131scaffold00546g30(Magnaporthe oryzae (strain P131));OOU_Y34scaffold00712g30(Magnaporthe oryzae (strain Y34));	G4MK83	51	404	25	5	66.809	TSK(1)PGVLDKPENLLFGR	0.93792	3	0.999996
G4MK83	57	K	Branched-chain-amino-acid aminotransferase	MGG_02489	L7JBP7;L7HYI7;	OOW_P131scaffold00546g30(Magnaporthe oryzae (strain P131));OOU_Y34scaffold00712g30(Magnaporthe oryzae (strain Y34));	G4MK83	57	404	25	5	72.433	TSK(0.005)PGVLDK(0.995)PENLLFGR	0.82547	3	0.995247
G4MK83	234	K	Branched-chain-amino-acid aminotransferase	MGG_02489	L7JBP7;L7HYI7;	OOW_P131scaffold00546g30(Magnaporthe oryzae (strain P131));OOU_Y34scaffold00712g30(Magnaporthe oryzae (strain Y34));	G4MK83	234	404	25	5	40.727	AWPGGAGDK(1)K	0.81963	2	1
G4MK83	365	K	Branched-chain-amino-acid aminotransferase	MGG_02489	L7JBP7;L7HYI7;	OOW_P131scaffold00546g30(Magnaporthe oryzae (strain P131));OOU_Y34scaffold00712g30(Magnaporthe oryzae (strain Y34));	G4MK83	365	404	25	5	143.57	GK(1)LVHCGLQDHEESGEIAMR	0.17038	3	1
G4MK90	82	K	Methionine-R-sulfoxide reductase B2	MGG_02496			G4MK90	82	211	14	1	56.916	AVLSK(1)EQFR	-1.5933	2	1
G4MKA5	62	K	Glucose-regulated protein	MGG_02503	L7JAP8;L7HXE1;	OOW_P131scaffold00546g9(Magnaporthe oryzae (strain P131));OOU_Y34scaffold00712g9(Magnaporthe oryzae (strain Y34));	G4MKA5	62	664	60	22	90.412	GK(1)VEILVNDQGNR	-0.29175	2	1
G4MKA5	118	K	Glucose-regulated protein	MGG_02503	L7JAP8;L7HXE1;	OOW_P131scaffold00546g9(Magnaporthe oryzae (strain P131));OOU_Y34scaffold00712g9(Magnaporthe oryzae (strain Y34));	G4MKA5	118	664	60	22	132.32	FTDK(1)DVQQDIK	0.97651	2	1
G4MKA5	130	K	Glucose-regulated protein	MGG_02503	L7JAP8;L7HXE1;	OOW_P131scaffold00546g9(Magnaporthe oryzae (strain P131));OOU_Y34scaffold00712g9(Magnaporthe oryzae (strain Y34));	G4MKA5	130	664	60	22	45.972	HFPYK(1)VVNK	-0.57859	3	1
G4MKA5	134	K	Glucose-regulated protein	MGG_02503	L7JAP8;L7HXE1;	OOW_P131scaffold00546g9(Magnaporthe oryzae (strain P131));OOU_Y34scaffold00712g9(Magnaporthe oryzae (strain Y34));	G4MKA5	134	664	60	22	82.663	VVNK(0.979)GGK(0.021)PVVSVDVK	0.14137	2	0.978612
G4MKA5	165	K	Glucose-regulated protein	MGG_02503	L7JAP8;L7HXE1;	OOW_P131scaffold00546g9(Magnaporthe oryzae (strain P131));OOU_Y34scaffold00712g9(Magnaporthe oryzae (strain Y34));	G4MKA5	165	664	60	22	41.684	MK(1)EVAEAYLGK	0.66253	2	1
G4MKA5	175	K	Glucose-regulated protein	MGG_02503	L7JAP8;L7HXE1;	OOW_P131scaffold00546g9(Magnaporthe oryzae (strain P131));OOU_Y34scaffold00712g9(Magnaporthe oryzae (strain Y34));	G4MKA5	175	664	60	22	40.432	K(1)VTHAVVTVPAYFNDNQR	0.3361	3	1
G4MKA5	196	K	Glucose-regulated protein	MGG_02503	L7JAP8;L7HXE1;	OOW_P131scaffold00546g9(Magnaporthe oryzae (strain P131));OOU_Y34scaffold00712g9(Magnaporthe oryzae (strain Y34));	G4MKA5	196	664	60	22	61.444	QATK(1)DAGVIAGLNVLR	-0.36411	3	1
G4MKA5	279	K	Glucose-regulated protein	MGG_02503	L7JAP8;L7HXE1;	OOW_P131scaffold00546g9(Magnaporthe oryzae (strain P131));OOU_Y34scaffold00712g9(Magnaporthe oryzae (strain Y34));	G4MKA5	279	664	60	22	113.93	IINHFVK(1)MHNK	0.18355	2	1
G4MKA5	291	K	Glucose-regulated protein	MGG_02503	L7JAP8;L7HXE1;	OOW_P131scaffold00546g9(Magnaporthe oryzae (strain P131));OOU_Y34scaffold00712g9(Magnaporthe oryzae (strain Y34));	G4MKA5	291	664	60	22	132.17	HNVDVTK(1)DAK	0.34906	2	1
G4MKA5	294	K	Glucose-regulated protein	MGG_02503	L7JAP8;L7HXE1;	OOW_P131scaffold00546g9(Magnaporthe oryzae (strain P131));OOU_Y34scaffold00712g9(Magnaporthe oryzae (strain Y34));	G4MKA5	294	664	60	22	62.717	DAK(1)AMGK	0.13858	2	1
G4MKA5	298	K	Glucose-regulated protein	MGG_02503	L7JAP8;L7HXE1;	OOW_P131scaffold00546g9(Magnaporthe oryzae (strain P131));OOU_Y34scaffold00712g9(Magnaporthe oryzae (strain Y34));	G4MKA5	298	664	60	22	62.714	AMGK(0.989)LK(0.011)R	0.33505	2	0.989433
G4MKA5	314	K	Glucose-regulated protein	MGG_02503	L7JAP8;L7HXE1;	OOW_P131scaffold00546g9(Magnaporthe oryzae (strain P131));OOU_Y34scaffold00712g9(Magnaporthe oryzae (strain Y34));	G4MKA5	314	664	60	22	41.704	TLSSQK(1)STR	-0.93399	2	1
G4MKA5	351	K	Glucose-regulated protein	MGG_02503	L7JAP8;L7HXE1;	OOW_P131scaffold00546g9(Magnaporthe oryzae (strain P131));OOU_Y34scaffold00712g9(Magnaporthe oryzae (strain Y34));	G4MKA5	351	664	60	22	72.848	TLK(1)PVEQVLK	1.4461	2	1
G4MKA5	358	K	Glucose-regulated protein	MGG_02503	L7JAP8;L7HXE1;	OOW_P131scaffold00546g9(Magnaporthe oryzae (strain P131));OOU_Y34scaffold00712g9(Magnaporthe oryzae (strain Y34));	G4MKA5	358	664	60	22	90.689	TLKPVEQVLK(1)DAK	0.016225	2	1
G4MKA5	364	K	Glucose-regulated protein	MGG_02503	L7JAP8;L7HXE1;	OOW_P131scaffold00546g9(Magnaporthe oryzae (strain P131));OOU_Y34scaffold00712g9(Magnaporthe oryzae (strain Y34));	G4MKA5	364	664	60	22	73.057	LK(0.185)K(0.815)EDINDIVLVGGSTR	0.21215	2	0.815376
G4MKA5	381	K	Glucose-regulated protein	MGG_02503	L7JAP8;L7HXE1;	OOW_P131scaffold00546g9(Magnaporthe oryzae (strain P131));OOU_Y34scaffold00712g9(Magnaporthe oryzae (strain Y34));	G4MKA5	381	664	60	22	87.476	IPK(1)VQALIK	1.2671	2	1
G4MKA5	393	K	Glucose-regulated protein	MGG_02503	L7JAP8;L7HXE1;	OOW_P131scaffold00546g9(Magnaporthe oryzae (strain P131));OOU_Y34scaffold00712g9(Magnaporthe oryzae (strain Y34));	G4MKA5	393	664	60	22	55.314	EYFNGK(1)NPSK	0.10302	2	1
G4MKA5	527	K	Glucose-regulated protein	MGG_02503	L7JAP8;L7HXE1;	OOW_P131scaffold00546g9(Magnaporthe oryzae (strain P131));OOU_Y34scaffold00712g9(Magnaporthe oryzae (strain Y34));	G4MKA5	527	664	60	22	85.737	VSAHDK(1)GTGNTEQITITNDK	-0.5713	3	1
G4MKA5	541	K	Glucose-regulated protein	MGG_02503	L7JAP8;L7HXE1;	OOW_P131scaffold00546g9(Magnaporthe oryzae (strain P131));OOU_Y34scaffold00712g9(Magnaporthe oryzae (strain Y34));	G4MKA5	541	664	60	22	70.451	GTGNTEQITITNDK(1)GR	-0.089382	2	1
G4MKA5	558	K	Glucose-regulated protein	MGG_02503	L7JAP8;L7HXE1;	OOW_P131scaffold00546g9(Magnaporthe oryzae (strain P131));OOU_Y34scaffold00712g9(Magnaporthe oryzae (strain Y34));	G4MKA5	558	664	60	22	71.513	MVTEAEK(1)FAEEDK	-0.023302	2	1
G4MKA5	564	K	Glucose-regulated protein	MGG_02503	L7JAP8;L7HXE1;	OOW_P131scaffold00546g9(Magnaporthe oryzae (strain P131));OOU_Y34scaffold00712g9(Magnaporthe oryzae (strain Y34));	G4MKA5	564	664	60	22	87.806	FAEEDK(1)ATR	-0.18191	2	1
G4MKA5	588	K	Glucose-regulated protein	MGG_02503	L7JAP8;L7HXE1;	OOW_P131scaffold00546g9(Magnaporthe oryzae (strain P131));OOU_Y34scaffold00712g9(Magnaporthe oryzae (strain Y34));	G4MKA5	588	664	60	22	92.112	NQVK(1)DEEGLGGK	-0.43369	2	1
G4MKD2	394	K	Alanine-glyoxylate aminotransferase 1	MGG_02525			G4MKD2	394	437	29	2	111.83	GVIFAGGIHK(1)EIAPK	-0.52749	2	1
G4MKD2	423	K	Alanine-glyoxylate aminotransferase 1	MGG_02525			G4MKD2	423	437	29	2	79.346	AIK(1)ALESGLSECGYQK	-0.21156	2	1
G4MKD3	555	K	Exportin-1	MGG_02526			G4MKD3	555	1081	59	1	44.721	FLK(1)AHWK	0.02454	2	1
G4MKI2	182	K	Dihydroxy-acid dehydratase	MGG_05345			G4MKI2	182	595	35	4	88.951	VNRPSLIVYGGTIK(1)PGCSQK	-0.095713	3	1
G4MKI2	459	K	Dihydroxy-acid dehydratase	MGG_05345			G4MKI2	459	595	35	4	40.352	GEIK(0.836)K(0.164)GEK	0.022377	2	0.836487
G4MKI2	553	K	Dihydroxy-acid dehydratase	MGG_05345			G4MKI2	553	595	35	4	91.076	VIDTDVSDK(1)TMAER	-0.90416	2	1
G4MKI2	563	K	Dihydroxy-acid dehydratase	MGG_05345			G4MKI2	563	595	35	4	58.699	RAEWK(1)APPIR	0.31524	3	1
G4MKI5	205	K	Fimbrin	MGG_04478	L7J0Q9;L7HQR4;	OOW_P131scaffold01147g2(Magnaporthe oryzae (strain P131));OOU_Y34scaffold01005g82(Magnaporthe oryzae (strain Y34));	G4MKI5	205	650	38	2	62.659	VLNRPGK(1)K	-0.39352	2	1
G4MKI5	554	K	Fimbrin	MGG_04478	L7J0Q9;L7HQR4;	OOW_P131scaffold01147g2(Magnaporthe oryzae (strain P131));OOU_Y34scaffold01005g82(Magnaporthe oryzae (strain Y34));	G4MKI5	554	650	38	2	77.732	WANEMSK(1)K	-0.70758	2	1
G4MKJ9	8	K	60S acidic ribosomal protein P0	MGG_04467	Q5EMR9;L7HQ40;L7J2D7;	(Magnaporthe grisea);OOU_Y34scaffold01005g96(Magnaporthe oryzae (strain Y34));OOW_P131scaffold01159g6(Magnaporthe oryzae (strain P131));	G4MKJ9	8	313	19	2	52.495	TGNK(1)AGYFDK	0.0010664	2	1
G4MKJ9	64	K	60S acidic ribosomal protein P0	MGG_04467	Q5EMR9;L7HQ40;L7J2D7;	(Magnaporthe grisea);OOU_Y34scaffold01005g96(Magnaporthe oryzae (strain Y34));OOW_P131scaffold01159g6(Magnaporthe oryzae (strain P131));	G4MKJ9	64	313	19	2	48.405	ALK(1)TFVSESPEYER	-0.86282	2	1
G4MKK2	391	K	Alpha-mannosidase	MGG_04464	L7HQ15;L7J0L0;	OOU_Y34scaffold01005g99(Magnaporthe oryzae (strain Y34));OOW_P131scaffold01159g9(Magnaporthe oryzae (strain P131));	G4MKK2	391	1073	81	1	66.27	FFEGNFGK(1)R	0.8954	2	1
G4MKK4	27	K	Chaperone dnaJ 2	MGG_04462	L7J2E2;L7HQ45;	OOW_P131scaffold01159g11(Magnaporthe oryzae (strain P131));OOU_Y34scaffold01005g101(Magnaporthe oryzae (strain Y34));	G4MKK4	27	417	29	2	103.55	AYK(1)VNALK	-1.0174	2	1
G4MKK4	150	K	Chaperone dnaJ 2	MGG_04462	L7J2E2;L7HQ45;	OOW_P131scaffold01159g11(Magnaporthe oryzae (strain P131));OOU_Y34scaffold01005g101(Magnaporthe oryzae (strain Y34));	G4MKK4	150	417	29	2	82.417	SILCPK(1)CDGR	-0.57869	2	1
G4MKM5	480	K	Valyl-tRNA synthetase	MGG_04396			G4MKM5	480	1099	101	4	64.711	YTIQDDLK(1)K	-0.19044	2	1
G4MKM5	542	K	Valyl-tRNA synthetase	MGG_04396			G4MKM5	542	1099	101	4	80.69	IRPQSSEK(1)SFK	0.76035	2	1
G4MKM5	545	K	Valyl-tRNA synthetase	MGG_04396			G4MKM5	545	1099	101	4	46.37	SFK(1)HWMR	0.19844	3	1
G4MKM5	986	K	Valyl-tRNA synthetase	MGG_04396			G4MKM5	986	1099	101	4	75.102	KELQSIK(1)SLSGK	-1.4482	2	0.999998
G4MKQ2	689	K	Uncharacterized protein	MGG_06648			G4MKQ2	689	1004	106	1	72.928	AFEASDK(1)AR	0.18786	2	1
G4MKQ4	336	K	Tubulin alpha chain	MGG_06650	L7I6N5;L7JFR8;	OOU_Y34scaffold00533g9(Magnaporthe oryzae (strain Y34));OOW_P131scaffold00343g38(Magnaporthe oryzae (strain P131));	G4MKQ4	336	450	18	1	47.062	DAHAAVAMLK(1)TK	0.75943	3	1
G4MKR0	40	K	ADP,ATP carrier protein	MGG_16149	L7I7V3;L7JG25;	OOU_Y34scaffold00533g16(Magnaporthe oryzae (strain Y34));OOW_P131scaffold00343g45(Magnaporthe oryzae (strain P131));	G4MKR0	40	315	20	6	130.1	VK(1)LLVQNQEEMIR	0.9253	3	1
G4MKR0	67	K	ADP,ATP carrier protein	MGG_16149	L7I7V3;L7JG25;	OOU_Y34scaffold00533g16(Magnaporthe oryzae (strain Y34));OOW_P131scaffold00343g45(Magnaporthe oryzae (strain P131));	G4MKR0	67	315	20	6	95.417	YDGIVDCFK(1)R	0.20289	2	1
G4MKR0	104	K	ADP,ATP carrier protein	MGG_16149	L7I7V3;L7JG25;	OOU_Y34scaffold00533g16(Magnaporthe oryzae (strain Y34));OOW_P131scaffold00343g45(Magnaporthe oryzae (strain P131));	G4MKR0	104	315	20	6	85.355	FK(1)AMFGYK	-0.73113	2	1
G4MKR0	153	K	ADP,ATP carrier protein	MGG_16149	L7I7V3;L7JG25;	OOU_Y34scaffold00533g16(Magnaporthe oryzae (strain Y34));OOW_P131scaffold00343g45(Magnaporthe oryzae (strain P131));	G4MKR0	153	315	20	6	70.056	LANDAK(1)SAK	-0.018583	2	1
G4MKR0	172	K	ADP,ATP carrier protein	MGG_16149	L7I7V3;L7JG25;	OOU_Y34scaffold00533g16(Magnaporthe oryzae (strain Y34));OOW_P131scaffold00343g45(Magnaporthe oryzae (strain P131));	G4MKR0	172	315	20	6	66.989	K(1)TLASDGIAGLYR	-0.17611	2	1
G4MKR0	266	K	ADP,ATP carrier protein	MGG_16149	L7I7V3;L7JG25;	OOU_Y34scaffold00533g16(Magnaporthe oryzae (strain Y34));OOW_P131scaffold00343g45(Magnaporthe oryzae (strain P131));	G4MKR0	266	315	20	6	57.434	YSSSFDAFK(1)QIVAK	-0.82234	2	1
G4MKR2	37	K	40S ribosomal protein S25	MGG_06657			G4MKR2	37	94	16	3	69.275	LYK(1)DVQSYR	-0.11991	2	1
G4MKR2	75	K	40S ribosomal protein S25	MGG_06657			G4MKR2	75	94	16	3	67.879	GQIK(1)PVVTHSK	-0.26881	3	1
G4MKR2	82	K	40S ribosomal protein S25	MGG_06657			G4MKR2	82	94	16	3	47.621	GQIKPVVTHSK(1)MK	-0.30494	3	0.99978
G4MKS1	98	K	Uncharacterized protein	MGG_06668	L7I6Q8;L7JFT2;	OOU_Y34scaffold00533g30(Magnaporthe oryzae (strain Y34));OOW_P131scaffold00343g59(Magnaporthe oryzae (strain P131));	G4MKS1	98	258	23	1	74.611	EYFGQSVGPVK(1)R	-0.22131	2	1
G4MKS2	45	K	Uncharacterized protein	MGG_06669	D4NXC9;L7JG38;L7I7W9;	(Magnaporthe oryzae);OOW_P131scaffold00343g60(Magnaporthe oryzae (strain P131));OOU_Y34scaffold00533g31(Magnaporthe oryzae (strain Y34));	G4MKS2	45	209	19	2	81.51	LDLK(1)PTGLTFTGHSDTLK	0.18822	3	1
G4MKS2	89	K	Uncharacterized protein	MGG_06669	D4NXC9;L7JG38;L7I7W9;	(Magnaporthe oryzae);OOW_P131scaffold00343g60(Magnaporthe oryzae (strain P131));OOU_Y34scaffold00533g31(Magnaporthe oryzae (strain Y34));	G4MKS2	89	209	19	2	60.788	NVEMK(1)LR	-0.45433	2	1
G4MKY5	156	K	Formyl-coenzyme A transferase	MGG_13032			G4MKY5	156	448	20	1	50.149	YK(1)LDYATAAK	-1.1924	2	1
G4MKY7	131	K	HHE domain-containing protein	MGG_05383	L7JPW5;L7HV28;	OOW_P131scaffold00083g37(Magnaporthe oryzae (strain P131));OOU_Y34scaffold00790g5(Magnaporthe oryzae (strain Y34));	G4MKY7	131	239	17	1	121.73	ILLK(1)EFQNMR	1.3371	2	1
G4ML01	528	K	Poly [ADP-ribose] polymerase	MGG_08613	L7JGM8;L7HXY2;	OOW_P131scaffold00319g5(Magnaporthe oryzae (strain P131));OOU_Y34scaffold00685g2(Magnaporthe oryzae (strain Y34));	G4ML01	528	733	67	1	94.465	LLK(1)EYLNDSR	-0.47957	2	1
G4ML11	117	K	Nucleoside diphosphate kinase	MGG_08622			G4ML11	117	237	18	6	71.342	GYK(1)LVAIK	-0.418	2	1
G4ML11	122	K	Nucleoside diphosphate kinase	MGG_08622			G4ML11	122	237	18	6	67.385	LVAIK(1)LVTPGK	-0.21696	2	1
G4ML11	128	K	Nucleoside diphosphate kinase	MGG_08622			G4ML11	128	237	18	6	94.203	LVTPGK(1)AHLEQHYADLK	0.969	2	1
G4ML11	168	K	Nucleoside diphosphate kinase	MGG_08622			G4ML11	168	237	18	6	65.252	DAVK(1)TGR	0.19967	2	1
G4ML11	210	K	Nucleoside diphosphate kinase	MGG_08622			G4ML11	210	237	18	6	78.191	NVCHGSDSVENAK(1)K	-0.10618	3	1
G4ML11	211	K	Nucleoside diphosphate kinase	MGG_08622			G4ML11	211	237	18	6	96.668	K(1)EIALWFK	0.23185	2	1
G4ML44	9	K	Cytochrome c	MGG_06685	L7J644;L7I5Z0;	OOW_P131scaffold00991g1(Magnaporthe oryzae (strain P131));OOU_Y34scaffold00533g52(Magnaporthe oryzae (strain Y34));	G4ML44	9	108	15	5	80.834	GFSEGNAK(1)NGAK	-0.76169	2	1
G4ML44	44	K	Cytochrome c	MGG_06685	L7J644;L7I5Z0;	OOW_P131scaffold00991g1(Magnaporthe oryzae (strain P131));OOU_Y34scaffold00533g52(Magnaporthe oryzae (strain Y34));	G4ML44	44	108	15	5	119.45	K(1)TGSVDGYAYTDANK	-0.82372	2	1
G4ML44	84	K	Cytochrome c	MGG_06685	L7J644;L7I5Z0;	OOW_P131scaffold00991g1(Magnaporthe oryzae (strain P131));OOU_Y34scaffold00533g52(Magnaporthe oryzae (strain Y34));	G4ML44	84	108	15	5	70.089	YIPGTK(1)MAFGGLK	-0.22535	2	1
G4ML44	91	K	Cytochrome c	MGG_06685	L7J644;L7I5Z0;	OOW_P131scaffold00991g1(Magnaporthe oryzae (strain P131));OOU_Y34scaffold00533g52(Magnaporthe oryzae (strain Y34));	G4ML44	91	108	15	5	46.426	MAFGGLK(1)K	0.24863	2	1
G4ML44	94	K	Cytochrome c	MGG_06685	L7J644;L7I5Z0;	OOW_P131scaffold00991g1(Magnaporthe oryzae (strain P131));OOU_Y34scaffold00533g52(Magnaporthe oryzae (strain Y34));	G4ML44	94	108	15	5	80.69	EK(1)DRNDLITFLK	3.6959	2	1
G4ML54	101	K	60S ribosomal protein L27-A	MGG_06693			G4ML54	101	135	19	1	112.42	GSVTNDTFK(1)EVSQR	1.0857	2	1
G4ML75	40	K	5-methyltetrahydropteroyltriglutamate-homocysteine S-methyltransferase	MGG_06712			G4ML75	40	766	62	12	81.278	ISQDDLLAEAK(1)R	-0.78276	2	1
G4ML75	48	K	5-methyltetrahydropteroyltriglutamate-homocysteine S-methyltransferase	MGG_06712			G4ML75	48	766	62	12	58.917	LAHWK(1)IQK	0.87008	3	1
G4ML75	222	K	5-methyltetrahydropteroyltriglutamate-homocysteine S-methyltransferase	MGG_06712			G4ML75	222	766	62	12	69.864	VK(1)AAFKPTYEK	0.43883	2	0.999965
G4ML75	231	K	5-methyltetrahydropteroyltriglutamate-homocysteine S-methyltransferase	MGG_06712			G4ML75	231	766	62	12	42.059	AAFK(0.002)PTYEK(0.998)FASLGDK	-0.44346	3	0.998184
G4ML75	238	K	5-methyltetrahydropteroyltriglutamate-homocysteine S-methyltransferase	MGG_06712			G4ML75	238	766	62	12	66.056	FASLGDK(1)IPK	1.3944	2	1
G4ML75	317	K	5-methyltetrahydropteroyltriglutamate-homocysteine S-methyltransferase	MGG_06712			G4ML75	317	766	62	12	109	AIETVESAIQK(1)LGK	0.81484	2	1
G4ML75	385	K	5-methyltetrahydropteroyltriglutamate-homocysteine S-methyltransferase	MGG_06712			G4ML75	385	766	62	12	134.68	EQLEANAK(1)SMNAR	-0.97662	2	1
G4ML75	407	K	5-methyltetrahydropteroyltriglutamate-homocysteine S-methyltransferase	MGG_06712			G4ML75	407	766	62	12	99.752	QSK(1)IVESDYNR	0.21279	2	1
G4ML75	544	K	5-methyltetrahydropteroyltriglutamate-homocysteine S-methyltransferase	MGG_06712			G4ML75	544	766	62	12	45.829	PAPMTVK(1)ESR	-0.84512	2	1
G4ML75	554	K	5-methyltetrahydropteroyltriglutamate-homocysteine S-methyltransferase	MGG_06712			G4ML75	554	766	62	12	79.659	YAVEISK(0.882)K(0.118)PMK	-2.5692	2	0.881558
G4ML75	682	K	5-methyltetrahydropteroyltriglutamate-homocysteine S-methyltransferase	MGG_06712			G4ML75	682	766	62	12	73.616	SDAK(1)LLK	2.7995	2	1
G4ML75	747	K	5-methyltetrahydropteroyltriglutamate-homocysteine S-methyltransferase	MGG_06712			G4ML75	747	766	62	12	75.736	ETK(1)EALTNMVNAAK	0.36339	2	1
G4ML82	114	K	ATP-citrate synthase subunit 1	MGG_06719			G4ML82	114	665	44	7	97.081	AVAK(1)HPDVDTVVNFASSR	-1.0479	2	1
G4ML82	166	K	ATP-citrate synthase subunit 1	MGG_06719			G4ML82	166	665	44	7	69.198	EIAHIAK(1)K	0.49657	2	1
G4ML82	206	K	ATP-citrate synthase subunit 1	MGG_06719			G4ML82	206	665	44	7	74.841	K(1)GSVGYVSK	0.14525	2	1
G4ML82	504	K	ATP-citrate synthase subunit 1	MGG_06719			G4ML82	504	665	44	7	85.862	AHDK(1)GLSPR	0.10837	2	1
G4ML82	543	K	ATP-citrate synthase subunit 1	MGG_06719			G4ML82	543	665	44	7	78.098	VELVK(1)EYVK	0.66259	2	1
G4ML82	549	K	ATP-citrate synthase subunit 1	MGG_06719			G4ML82	549	665	44	7	50.127	AK(1)FPSCK	0.92997	2	1
G4ML82	629	K	ATP-citrate synthase subunit 1	MGG_06719			G4ML82	629	665	44	7	97.69	SIGLIAHYLDQK(1)R	0.90991	2	1
G4ML83	12	K	ATP-citrate synthase subunit 2	MGG_06720	L7JN13;L7I5N9;	OOW_P131scaffold00177g9(Magnaporthe oryzae (strain P131));OOU_Y34scaffold00534g9(Magnaporthe oryzae (strain Y34));	G4ML83	12	486	30	7	82.663	SITEADGK(1)AILNYHLTR	0.67002	3	1
G4ML83	83	K	ATP-citrate synthase subunit 2	MGG_06720	L7JN13;L7I5N9;	OOW_P131scaffold00177g9(Magnaporthe oryzae (strain P131));OOU_Y34scaffold00534g9(Magnaporthe oryzae (strain Y34));	G4ML83	83	486	30	7	81.017	FVAKPDQLIK(1)R	0.21424	2	0.999927
G4ML83	87	K	ATP-citrate synthase subunit 2	MGG_06720	L7JN13;L7I5N9;	OOW_P131scaffold00177g9(Magnaporthe oryzae (strain P131));OOU_Y34scaffold00534g9(Magnaporthe oryzae (strain Y34));	G4ML83	87	486	30	7	60.102	GK(1)SGLLALNK	0.4581	2	1
G4ML83	95	K	ATP-citrate synthase subunit 2	MGG_06720	L7JN13;L7I5N9;	OOW_P131scaffold00177g9(Magnaporthe oryzae (strain P131));OOU_Y34scaffold00534g9(Magnaporthe oryzae (strain Y34));	G4ML83	95	486	30	7	65.038	SGLLALNK(1)TWAEAK	0.78333	2	1
G4ML83	113	K	ATP-citrate synthase subunit 2	MGG_06720	L7JN13;L7I5N9;	OOW_P131scaffold00177g9(Magnaporthe oryzae (strain P131));OOU_Y34scaffold00534g9(Magnaporthe oryzae (strain Y34));	G4ML83	113	486	30	7	69.03	EQK(1)VEHVTGVLR	-0.25729	2	1
G4ML83	411	K	ATP-citrate synthase subunit 2	MGG_06720	L7JN13;L7I5N9;	OOW_P131scaffold00177g9(Magnaporthe oryzae (strain P131));OOU_Y34scaffold00534g9(Magnaporthe oryzae (strain Y34));	G4ML83	411	486	30	7	97.596	GVIK(1)ALR	0.16719	2	1
G4ML83	444	K	ATP-citrate synthase subunit 2	MGG_06720	L7JN13;L7I5N9;	OOW_P131scaffold00177g9(Magnaporthe oryzae (strain P131));OOU_Y34scaffold00534g9(Magnaporthe oryzae (strain Y34));	G4ML83	444	486	30	7	102.9	NMK(1)AATQELGLNAK	-0.2345	2	1
G4ML89	120	K	Septin like spn2	MGG_06726	L7JNW0;L7I5U3;	OOW_P131scaffold00177g15(Magnaporthe oryzae (strain P131));OOU_Y34scaffold00534g15(Magnaporthe oryzae (strain Y34));	G4ML89	120	337	19	4	85.813	YIK(1)DQHSAYLR	0.25154	2	1
G4ML89	168	K	Septin like spn2	MGG_06726	L7JNW0;L7I5U3;	OOW_P131scaffold00177g15(Magnaporthe oryzae (strain P131));OOU_Y34scaffold00534g15(Magnaporthe oryzae (strain Y34));	G4ML89	168	337	19	4	63.29	K(1)LSDVVNVVPVIAK	1.105	2	1
G4ML89	228	K	Septin like spn2	MGG_06726	L7JNW0;L7I5U3;	OOW_P131scaffold00177g15(Magnaporthe oryzae (strain P131));OOU_Y34scaffold00534g15(Magnaporthe oryzae (strain Y34));	G4ML89	228	337	19	4	66.182	SHNQQIK(1)ATVPFAVVGSEK	0.25338	3	1
G4ML89	299	K	Septin like spn2	MGG_06726	L7JNW0;L7I5U3;	OOW_P131scaffold00177g15(Magnaporthe oryzae (strain P131));OOU_Y34scaffold00534g15(Magnaporthe oryzae (strain Y34));	G4ML89	299	337	19	4	83.206	TK(1)QLLALK	-1.3856	2	1
G4ML92	129	K	Uncharacterized protein	MGG_06729			G4ML92	129	456	30	1	84.244	K(1)IDQEYR	-0.17647	2	1
G4MLE9	40	K	Farnesyl pyrophosphate synthase	MGG_08649	L7HNR0;L7JEL9;	OOU_Y34scaffold01090g16(Magnaporthe oryzae (strain Y34));OOW_P131scaffold00367g34(Magnaporthe oryzae (strain P131));	G4MLE9	40	348	30	3	71.066	LPQGEMAWYK(1)K	-2.2878	2	1
G4MLE9	41	K	Farnesyl pyrophosphate synthase	MGG_08649	L7HNR0;L7JEL9;	OOU_Y34scaffold01090g16(Magnaporthe oryzae (strain Y34));OOW_P131scaffold00367g34(Magnaporthe oryzae (strain P131));	G4MLE9	41	348	30	3	46.34	K(1)SLETNAIGGK	-0.31534	2	1
G4MLE9	51	K	Farnesyl pyrophosphate synthase	MGG_08649	L7HNR0;L7JEL9;	OOU_Y34scaffold01090g16(Magnaporthe oryzae (strain Y34));OOW_P131scaffold00367g34(Magnaporthe oryzae (strain P131));	G4MLE9	51	348	30	3	76.326	SLETNAIGGK(1)CNR	1.0452	2	1
G4MLM0	29	K	Uncharacterized protein	MGG_06751	L7I5N2;L7JMF7;	OOU_Y34scaffold00534g43(Magnaporthe oryzae (strain Y34));OOW_P131scaffold00177g43(Magnaporthe oryzae (strain P131));	G4MLM0	29	224	15	3	48.157	NALK(1)GSLK	0.60183	2	1
G4MLM0	33	K	Uncharacterized protein	MGG_06751	L7I5N2;L7JMF7;	OOU_Y34scaffold00534g43(Magnaporthe oryzae (strain Y34));OOW_P131scaffold00177g43(Magnaporthe oryzae (strain P131));	G4MLM0	33	224	15	3	88.021	GSLK(1)EQQAALEK	-1.7127	2	1
G4MLM0	41	K	Uncharacterized protein	MGG_06751	L7I5N2;L7JMF7;	OOU_Y34scaffold00534g43(Magnaporthe oryzae (strain Y34));OOW_P131scaffold00177g43(Magnaporthe oryzae (strain P131));	G4MLM0	41	224	15	3	40.475	EQQAALEK(1)SLK	-0.55477	2	1
G4MLM8	43	K	Heat shock protein 90	MGG_06759	L7JM28;L7I7P6;	OOW_P131scaffold00177g52(Magnaporthe oryzae (strain P131));OOU_Y34scaffold00534g52(Magnaporthe oryzae (strain Y34));	G4MLM8	43	702	79	27	54.09	ELVSNCSDALDK(1)IR	-1.7609	2	1
G4MLM8	54	K	Heat shock protein 90	MGG_06759	L7JM28;L7I7P6;	OOW_P131scaffold00177g52(Magnaporthe oryzae (strain P131));OOU_Y34scaffold00534g52(Magnaporthe oryzae (strain Y34));	G4MLM8	54	702	79	27	69.261	YEALSDSSK(1)LDSGK	-0.90295	2	1
G4MLM8	59	K	Heat shock protein 90	MGG_06759	L7JM28;L7I7P6;	OOW_P131scaffold00177g52(Magnaporthe oryzae (strain P131));OOU_Y34scaffold00534g52(Magnaporthe oryzae (strain Y34));	G4MLM8	59	702	79	27	49.715	LDSGK(1)DLR	0.90716	2	1
G4MLM8	69	K	Heat shock protein 90	MGG_06759	L7JM28;L7I7P6;	OOW_P131scaffold00177g52(Magnaporthe oryzae (strain P131));OOU_Y34scaffold00534g52(Magnaporthe oryzae (strain Y34));	G4MLM8	69	702	79	27	55.314	IDIIPDK(1)ANK	-0.59454	2	1
G4MLM8	72	K	Heat shock protein 90	MGG_06759	L7JM28;L7I7P6;	OOW_P131scaffold00177g52(Magnaporthe oryzae (strain P131));OOU_Y34scaffold00534g52(Magnaporthe oryzae (strain Y34));	G4MLM8	72	702	79	27	47.603	ANK(1)TLTIK	0.12035	2	1
G4MLM8	77	K	Heat shock protein 90	MGG_06759	L7JM28;L7I7P6;	OOW_P131scaffold00177g52(Magnaporthe oryzae (strain P131));OOU_Y34scaffold00534g52(Magnaporthe oryzae (strain Y34));	G4MLM8	77	702	79	27	141.58	TLTIK(1)DTGIGMTK	0.39474	2	1
G4MLM8	188	K	Heat shock protein 90	MGG_06759	L7JM28;L7I7P6;	OOW_P131scaffold00177g52(Magnaporthe oryzae (strain P131));OOU_Y34scaffold00534g52(Magnaporthe oryzae (strain Y34));	G4MLM8	188	702	79	27	86.699	EEQLDYLNESK(1)IK	-0.015008	2	1
G4MLM8	195	K	Heat shock protein 90	MGG_06759	L7JM28;L7I7P6;	OOW_P131scaffold00177g52(Magnaporthe oryzae (strain P131));OOU_Y34scaffold00534g52(Magnaporthe oryzae (strain Y34));	G4MLM8	195	702	79	27	71.601	K(1)HSEFISYPIYLHVEK	0.20912	3	1
G4MLM8	247	K	Heat shock protein 90	MGG_06759	L7JM28;L7I7P6;	OOW_P131scaffold00177g52(Magnaporthe oryzae (strain P131));OOU_Y34scaffold00534g52(Magnaporthe oryzae (strain Y34));	G4MLM8	247	702	79	27	49.298	IEEVDDEEEEK(0.167)K(0.833)PK	0.28088	2	0.83306
G4MLM8	265	K	Heat shock protein 90	MGG_06759	L7JM28;L7I7P6;	OOW_P131scaffold00177g52(Magnaporthe oryzae (strain P131));OOU_Y34scaffold00534g52(Magnaporthe oryzae (strain Y34));	G4MLM8	265	702	79	27	66.826	VEEEELNK(0.947)QK(0.053)PIWTR	0.46947	3	0.947289
G4MLM8	267	K	Heat shock protein 90	MGG_06759	L7JM28;L7I7P6;	OOW_P131scaffold00177g52(Magnaporthe oryzae (strain P131));OOU_Y34scaffold00534g52(Magnaporthe oryzae (strain Y34));	G4MLM8	267	702	79	27	67.032	QK(1)PIWTR	-0.84691	2	1
G4MLM8	318	K	Heat shock protein 90	MGG_06759	L7JM28;L7I7P6;	OOW_P131scaffold00177g52(Magnaporthe oryzae (strain P131));OOU_Y34scaffold00534g52(Magnaporthe oryzae (strain Y34));	G4MLM8	318	702	79	27	68.915	AILFVPK(1)R	1.0241	2	1
G4MLM8	335	K	Heat shock protein 90	MGG_06759	L7JM28;L7I7P6;	OOW_P131scaffold00177g52(Magnaporthe oryzae (strain P131));OOU_Y34scaffold00534g52(Magnaporthe oryzae (strain Y34));	G4MLM8	335	702	79	27	87.323	NNIK(1)LYVR	-0.062067	2	1
G4MLM8	380	K	Heat shock protein 90	MGG_06759	L7JM28;L7I7P6;	OOW_P131scaffold00177g52(Magnaporthe oryzae (strain P131));OOU_Y34scaffold00534g52(Magnaporthe oryzae (strain Y34));	G4MLM8	380	702	79	27	116.05	ETLQQNK(1)IMK	0.057961	2	1
G4MLM8	416	K	Heat shock protein 90	MGG_06759	L7JM28;L7I7P6;	OOW_P131scaffold00177g52(Magnaporthe oryzae (strain P131));OOU_Y34scaffold00534g52(Magnaporthe oryzae (strain Y34));	G4MLM8	416	702	79	27	75.387	FYSAFSK(1)NLK	0.032331	2	1
G4MLM8	419	K	Heat shock protein 90	MGG_06759	L7JM28;L7I7P6;	OOW_P131scaffold00177g52(Magnaporthe oryzae (strain P131));OOU_Y34scaffold00534g52(Magnaporthe oryzae (strain Y34));	G4MLM8	419	702	79	27	67.997	NLK(1)LGIHEDSANR	-0.25858	3	1
G4MLM8	434	K	Heat shock protein 90	MGG_06759	L7JM28;L7I7P6;	OOW_P131scaffold00177g52(Magnaporthe oryzae (strain P131));OOU_Y34scaffold00534g52(Magnaporthe oryzae (strain Y34));	G4MLM8	434	702	79	27	54.157	QILAK(1)LLR	0.50263	2	1
G4MLM8	473	K	Heat shock protein 90	MGG_06759	L7JM28;L7I7P6;	OOW_P131scaffold00177g52(Magnaporthe oryzae (strain P131));OOU_Y34scaffold00534g52(Magnaporthe oryzae (strain Y34));	G4MLM8	473	702	79	27	74.789	NIYYITGESLK(1)AVQK	-0.31508	2	1
G4MLM8	485	K	Heat shock protein 90	MGG_06759	L7JM28;L7I7P6;	OOW_P131scaffold00177g52(Magnaporthe oryzae (strain P131));OOU_Y34scaffold00534g52(Magnaporthe oryzae (strain Y34));	G4MLM8	485	702	79	27	69.672	SPFLDSLK(1)EK	-0.18814	2	1
G4MLM8	538	K	Heat shock protein 90	MGG_06759	L7JM28;L7I7P6;	OOW_P131scaffold00177g52(Magnaporthe oryzae (strain P131));OOU_Y34scaffold00534g52(Magnaporthe oryzae (strain Y34));	G4MLM8	538	702	79	27	125.53	EKEEK(1)EYEDLAK	0.19144	2	0.999985
G4MLM8	545	K	Heat shock protein 90	MGG_06759	L7JM28;L7I7P6;	OOW_P131scaffold00177g52(Magnaporthe oryzae (strain P131));OOU_Y34scaffold00534g52(Magnaporthe oryzae (strain Y34));	G4MLM8	545	702	79	27	108.58	EKEEKEYEDLAK(1)ALK	0.49241	3	0.999998
G4MLM8	557	K	Heat shock protein 90	MGG_06759	L7JM28;L7I7P6;	OOW_P131scaffold00177g52(Magnaporthe oryzae (strain P131));OOU_Y34scaffold00534g52(Magnaporthe oryzae (strain Y34));	G4MLM8	557	702	79	27	94.692	VEK(1)VVVSHK	0.38512	2	1
G4MLM8	563	K	Heat shock protein 90	MGG_06759	L7JM28;L7I7P6;	OOW_P131scaffold00177g52(Magnaporthe oryzae (strain P131));OOU_Y34scaffold00534g52(Magnaporthe oryzae (strain Y34));	G4MLM8	563	702	79	27	117.08	VVVSHK(1)LVGAPCAIR	-0.0025501	3	1
G4MLM8	603	K	Heat shock protein 90	MGG_06759	L7JM28;L7I7P6;	OOW_P131scaffold00177g52(Magnaporthe oryzae (strain P131));OOU_Y34scaffold00534g52(Magnaporthe oryzae (strain Y34));	G4MLM8	603	702	79	27	61.11	DTSMSSYMSSK(1)K	-0.13788	2	1
G4MLM8	616	K	Heat shock protein 90	MGG_06759	L7JM28;L7I7P6;	OOW_P131scaffold00177g52(Magnaporthe oryzae (strain P131));OOU_Y34scaffold00534g52(Magnaporthe oryzae (strain Y34));	G4MLM8	616	702	79	27	47.603	SSIIK(1)SLK	0.84174	2	1
G4MLM8	621	K	Heat shock protein 90	MGG_06759	L7JM28;L7I7P6;	OOW_P131scaffold00177g52(Magnaporthe oryzae (strain P131));OOU_Y34scaffold00534g52(Magnaporthe oryzae (strain Y34));	G4MLM8	621	702	79	27	46.88	SK(1)VENDGENDK	0.31692	2	1
G4MLM8	630	K	Heat shock protein 90	MGG_06759	L7JM28;L7I7P6;	OOW_P131scaffold00177g52(Magnaporthe oryzae (strain P131));OOU_Y34scaffold00534g52(Magnaporthe oryzae (strain Y34));	G4MLM8	630	702	79	27	48.391	SKVENDGENDK(1)TVK	0.26404	2	0.999952
G4MLN4	146	K	Guanylate kinase	MGG_06764			G4MLN4	146	242	17	1	69.721	ATIEEQTAK(1)GK	1.4369	2	1
G4MLP7	466	K	ABC transporter ATP-binding protein ARB1	MGG_11862	L7I7R9;L7JF27;	OOU_Y34scaffold00534g72(Magnaporthe oryzae (strain Y34));OOW_P131scaffold00350g12(Magnaporthe oryzae (strain P131));	G4MLP7	466	636	53	1	70.908	LMTGK(1)LSPR	-0.54108	2	1
G4MLP9	71	K	1,3-beta-glucanosyltransferase	MGG_11861	L7I605;L7JG46;	OOU_Y34scaffold00534g75(Magnaporthe oryzae (strain Y34));OOW_P131scaffold00350g15(Magnaporthe oryzae (strain P131));	G4MLP9	71	528	37	4	70.889	TFVDPLADEK(0.948)ACK(0.052)R	0.38458	3	0.94755
G4MLP9	82	K	1,3-beta-glucanosyltransferase	MGG_11861	L7I605;L7JG46;	OOU_Y34scaffold00534g75(Magnaporthe oryzae (strain Y34));OOW_P131scaffold00350g15(Magnaporthe oryzae (strain P131));	G4MLP9	82	528	37	4	82.663	DIPNLQK(1)AGTNTIR	-0.069949	2	1
G4MLP9	336	K	1,3-beta-glucanosyltransferase	MGG_11861	L7I605;L7JG46;	OOU_Y34scaffold00534g75(Magnaporthe oryzae (strain Y34));OOW_P131scaffold00350g15(Magnaporthe oryzae (strain P131));	G4MLP9	336	528	37	4	43.168	DVNPK(1)TIEK	-3.7251	2	1
G4MLP9	453	K	1,3-beta-glucanosyltransferase	MGG_11861	L7I605;L7JG46;	OOU_Y34scaffold00534g75(Magnaporthe oryzae (strain Y34));OOW_P131scaffold00350g15(Magnaporthe oryzae (strain P131));	G4MLP9	453	528	37	4	65.179	NSATACDFK(1)GK	-0.28715	2	1
G4MLQ8	73	K	Hsc70 cochaperone	MGG_05438			G4MLQ8	73	353	18	1	44.318	IYGVYEK(1)LK	0.40763	2	1
G4MLR8	48	K	Glutaredoxin-C2	MGG_05447			G4MLR8	48	117	10	1	45.28	SYCPYCTATK(1)SK	-0.47322	2	1
G4MLS0	136	K	60S ribosomal protein L16	MGG_05449	D4NXD5;L7IBJ6;L7JES1;	(Magnaporthe oryzae);OOU_Y34scaffold00467g9(Magnaporthe oryzae (strain Y34));OOW_P131scaffold00366g5(Magnaporthe oryzae (strain P131));	G4MLS0	136	202	22	1	89.369	K(1)YCTVGR	-0.053005	2	1
G4MLV2	380	K	26S protease regulatory subunit 4	MGG_05477	L7IBT0;L7JI27;	OOU_Y34scaffold00445g3(Magnaporthe oryzae (strain Y34));OOW_P131scaffold00295g3(Magnaporthe oryzae (strain P131));	G4MLV2	380	459	32	1	106.67	ILFENPDQNTK(1)R	0.25573	2	1
G4MM08	308	K	Disulfide-isomerase A6 precurso	MGG_06786	L7I6L7;L7J4I4;	OOU_Y34scaffold00534g86(Magnaporthe oryzae (strain Y34));OOW_P131scaffold01049g10(Magnaporthe oryzae (strain P131));	G4MM08	308	471	52	1	72.325	LAK(1)ECLNEK	0.65467	2	1
G4MM52	53	K	Succinate--CoA ligase [ADP-forming] subunit alpha, mitochondrial	MGG_05480	L7JHP6;L7IAY5;	OOW_P131scaffold00295g6(Magnaporthe oryzae (strain P131));OOU_Y34scaffold00445g6(Magnaporthe oryzae (strain Y34));	G4MM52	53	333	15	6	63.203	VLFQGFTGK(1)QGTFHAQQAIDYGTQVVGGTNPK	0.24244	4	1
G4MM52	76	K	Succinate--CoA ligase [ADP-forming] subunit alpha, mitochondrial	MGG_05480	L7JHP6;L7IAY5;	OOW_P131scaffold00295g6(Magnaporthe oryzae (strain P131));OOU_Y34scaffold00445g6(Magnaporthe oryzae (strain Y34));	G4MM52	76	333	15	6	165.4	QGTFHAQQAIDYGTQVVGGTNPK(1)K	0.35284	3	1
G4MM52	77	K	Succinate--CoA ligase [ADP-forming] subunit alpha, mitochondrial	MGG_05480	L7JHP6;L7IAY5;	OOW_P131scaffold00295g6(Magnaporthe oryzae (strain P131));OOU_Y34scaffold00445g6(Magnaporthe oryzae (strain Y34));	G4MM52	77	333	15	6	92.098	K(1)AGQTHLDLPVFANVADGVK	1.2268	3	1
G4MM52	147	K	Succinate--CoA ligase [ADP-forming] subunit alpha, mitochondrial	MGG_05480	L7JHP6;L7IAY5;	OOW_P131scaffold00295g6(Magnaporthe oryzae (strain P131));OOU_Y34scaffold00445g6(Magnaporthe oryzae (strain Y34));	G4MM52	147	333	15	6	60.641	ITSILK(1)SQNK	0.61427	2	1
G4MM52	179	K	Succinate--CoA ligase [ADP-forming] subunit alpha, mitochondrial	MGG_05480	L7JHP6;L7IAY5;	OOW_P131scaffold00295g6(Magnaporthe oryzae (strain P131));OOU_Y34scaffold00445g6(Magnaporthe oryzae (strain Y34));	G4MM52	179	333	15	6	89.886	IGIMPGFIHK(1)R	1.3064	2	1
G4MM52	295	K	Succinate--CoA ligase [ADP-forming] subunit alpha, mitochondrial	MGG_05480	L7JHP6;L7IAY5;	OOW_P131scaffold00295g6(Magnaporthe oryzae (strain P131));OOU_Y34scaffold00445g6(Magnaporthe oryzae (strain Y34));	G4MM52	295	333	15	6	50.831	MGHAGAIVSGGK(1)GGADSK	1.4667	2	1
G4MM60	259	K	Aldehyde reductase	MGG_16375	L7ICX5;L7JIR7;	OOU_Y34scaffold00445g14(Magnaporthe oryzae (strain Y34));OOW_P131scaffold00295g14(Magnaporthe oryzae (strain P131));	G4MM60	259	324	17	1	125.23	WTLHNSK(1)LSSAHGDALVIGAR	-0.70643	3	1
G4MMD8	102	K	Isocitrate dehydrogenase [NAD] subunit, mitochondrial	MGG_01995	L7J0L1;L7I3Y0;	OOW_P131scaffold01155g33(Magnaporthe oryzae (strain P131));OOU_Y34scaffold00565g9(Magnaporthe oryzae (strain Y34));	G4MMD8	102	386	26	8	119.88	TEDLFK(1)ESVASLR	0.73402	2	1
G4MMD8	159	K	Isocitrate dehydrogenase [NAD] subunit, mitochondrial	MGG_01995	L7J0L1;L7I3Y0;	OOW_P131scaffold01155g33(Magnaporthe oryzae (strain P131));OOU_Y34scaffold00565g9(Magnaporthe oryzae (strain Y34));	G4MMD8	159	386	26	8	67.385	HK(1)DVDLCIIR	0.51292	3	1
G4MMD8	215	K	Isocitrate dehydrogenase [NAD] subunit, mitochondrial	MGG_01995	L7J0L1;L7I3Y0;	OOW_P131scaffold01155g33(Magnaporthe oryzae (strain P131));OOU_Y34scaffold00565g9(Magnaporthe oryzae (strain Y34));	G4MMD8	215	386	26	8	79.469	K(1)VTCIHK	0.50089	2	1
G4MMD8	221	K	Isocitrate dehydrogenase [NAD] subunit, mitochondrial	MGG_01995	L7J0L1;L7I3Y0;	OOW_P131scaffold01155g33(Magnaporthe oryzae (strain P131));OOU_Y34scaffold00565g9(Magnaporthe oryzae (strain Y34));	G4MMD8	221	386	26	8	48.785	VTCIHK(1)ANIMK	0.030937	3	1
G4MMD8	226	K	Isocitrate dehydrogenase [NAD] subunit, mitochondrial	MGG_01995	L7J0L1;L7I3Y0;	OOW_P131scaffold01155g33(Magnaporthe oryzae (strain P131));OOU_Y34scaffold00565g9(Magnaporthe oryzae (strain Y34));	G4MMD8	226	386	26	8	96.745	ANIMK(1)LADGLFR	0.01288	2	1
G4MMD8	241	K	Isocitrate dehydrogenase [NAD] subunit, mitochondrial	MGG_01995	L7J0L1;L7I3Y0;	OOW_P131scaffold01155g33(Magnaporthe oryzae (strain P131));OOU_Y34scaffold00565g9(Magnaporthe oryzae (strain Y34));	G4MMD8	241	386	26	8	43.103	STFHQTAK(1)EYPTLEANDMIVDNASMQCVSR	0.12532	3	1
G4MMD8	318	K	Isocitrate dehydrogenase [NAD] subunit, mitochondrial	MGG_01995	L7J0L1;L7I3Y0;	OOW_P131scaffold01155g33(Magnaporthe oryzae (strain P131));OOU_Y34scaffold00565g9(Magnaporthe oryzae (strain Y34));	G4MMD8	318	386	26	8	47.187	HVGLDIK(1)GK	-0.093151	2	1
G4MMD8	360	K	Isocitrate dehydrogenase [NAD] subunit, mitochondrial	MGG_01995	L7J0L1;L7I3Y0;	OOW_P131scaffold01155g33(Magnaporthe oryzae (strain P131));OOU_Y34scaffold00565g9(Magnaporthe oryzae (strain Y34));	G4MMD8	360	386	26	8	72.29	AVYAVIAEGK(1)TR	1.0239	3	1
G4MMG9	67	K	Uncharacterized protein	MGG_16187	L7J1I6;I3RTU7;L7IKI0;	OOW_P131scaffold01187g3(Magnaporthe oryzae (strain P131));hrip2(Magnaporthe oryzae);OOU_Y34scaffold00140g109(Magnaporthe oryzae (strain Y34));	G4MMG9	67	152	8	2	69.275	SGSTVK(1)VSK	-0.4269	2	1
G4MMG9	135	K	Uncharacterized protein	MGG_16187	L7J1I6;I3RTU7;L7IKI0;	OOW_P131scaffold01187g3(Magnaporthe oryzae (strain P131));hrip2(Magnaporthe oryzae);OOU_Y34scaffold00140g109(Magnaporthe oryzae (strain Y34));	G4MMG9	135	152	8	2	50.986	VTLSPGAGCQDFNCAPNDAGCYSRPDMK(1)K	-0.16705	3	1
G4MMK2	241	K	Acetolactate synthase	MGG_06868	L7J4V1;L7IM79;	OOW_P131scaffold01035g4(Magnaporthe oryzae (strain P131));OOU_Y34scaffold00140g75(Magnaporthe oryzae (strain Y34));	G4MMK2	241	682	40	2	88.427	PGPVLVDLPK(1)DVTASVLR	0.39186	3	1
G4MMK2	281	K	Acetolactate synthase	MGG_06868	L7J4V1;L7IM79;	OOW_P131scaffold01035g4(Magnaporthe oryzae (strain P131));OOU_Y34scaffold00140g75(Magnaporthe oryzae (strain Y34));	G4MMK2	281	682	40	2	53.756	KQLEHSIK(1)R	0.3972	3	0.999923
G4MMP7	3	K	Uncharacterized protein	MGG_15150	L7HS26;L7JD39;	OOU_Y34scaffold00928g2(Magnaporthe oryzae (strain Y34));OOW_P131scaffold00427g2(Magnaporthe oryzae (strain P131));	G4MMP7	3	108	10	4	66.56	SK(1)VWLNEKPK	-1.0044	2	0.999999
G4MMP7	9	K	Uncharacterized protein	MGG_15150	L7HS26;L7JD39;	OOU_Y34scaffold00928g2(Magnaporthe oryzae (strain Y34));OOW_P131scaffold00427g2(Magnaporthe oryzae (strain P131));	G4MMP7	9	108	10	4	41.448	VWLNEK(1)PK	0.59532	2	1
G4MMP7	63	K	Uncharacterized protein	MGG_15150	L7HS26;L7JD39;	OOU_Y34scaffold00928g2(Magnaporthe oryzae (strain Y34));OOW_P131scaffold00427g2(Magnaporthe oryzae (strain P131));	G4MMP7	63	108	10	4	61.344	K(0.012)DK(0.988)TVEGHTR	0.23987	2	0.987635
G4MMP7	75	K	Uncharacterized protein	MGG_15150	L7HS26;L7JD39;	OOU_Y34scaffold00928g2(Magnaporthe oryzae (strain Y34));OOW_P131scaffold00427g2(Magnaporthe oryzae (strain P131));	G4MMP7	75	108	10	4	44.511	SFNIK(0.807)CK(0.193)DEDILK	-0.18805	2	0.806906
G4MMQ9	89	K	Uncharacterized protein	MGG_05568	L7IE67;L7J4W3;	OOU_Y34scaffold00277g8(Magnaporthe oryzae (strain Y34));OOW_P131scaffold01004g6(Magnaporthe oryzae (strain P131));	G4MMQ9	89	238	12	1	89.358	AAATDIAEK(1)PLDWNTFFR	0.16709	3	1
G4MMW9	170	K	Clathrin light chain	MGG_06876			G4MMW9	170	234	17	1	57.888	K(1)DAEQFLK	0.36856	2	1
G4MMX1	185	K	ATP-dependent permease MDL2	MGG_06878			G4MMX1	185	824	41	3	74.376	ESK(1)AQPSR	-1.2456	2	1
G4MMX1	394	K	ATP-dependent permease MDL2	MGG_06878			G4MMX1	394	824	41	3	53.448	NLGTLTK(1)IAEER	0.50974	2	1
G4MMX1	675	K	ATP-dependent permease MDL2	MGG_06878			G4MMX1	675	824	41	3	82.417	GAQLSGGQK(1)QR	-0.24087	2	1
G4MMY9	48	K	60S ribosomal protein L12	MGG_16204	D4NXI6;	(Magnaporthe oryzae);	G4MMY9	48	165	19	5	59.294	VGEDIAK(1)ATGDWK	-0.89342	2	1
G4MMY9	54	K	60S ribosomal protein L12	MGG_16204	D4NXI6;	(Magnaporthe oryzae);	G4MMY9	54	165	19	5	81.95	ATGDWK(1)GLR	-2.3558	2	1
G4MMY9	86	K	60S ribosomal protein L12	MGG_16204	D4NXI6;	(Magnaporthe oryzae);	G4MMY9	86	165	19	5	86.136	ALK(1)EPPRDR	0.22291	3	1
G4MMY9	102	K	60S ribosomal protein L12	MGG_16204	D4NXI6;	(Magnaporthe oryzae);	G4MMY9	102	165	19	5	92.773	HNK(1)SVALDEIIEIAR	1.1807	3	1
G4MMY9	123	K	60S ribosomal protein L12	MGG_16204	D4NXI6;	(Magnaporthe oryzae);	G4MMY9	123	165	19	5	68.355	SFSK(1)DLAGVVK	0.7931	2	1
G4MN13	18	K	Seryl-tRNA synthetase	MGG_06913			G4MN13	18	497	45	3	43.769	GGNPEK(1)IR	-0.22094	2	1
G4MN13	98	K	Seryl-tRNA synthetase	MGG_06913			G4MN13	98	497	45	3	57.164	ELIDSAAEK(1)QK	-2.9244	2	1
G4MN13	164	K	Seryl-tRNA synthetase	MGG_06913			G4MN13	164	497	45	3	43.808	GIK(1)AVGHR	-0.15268	2	1
G4MN52	208	K	Uncharacterized protein	MGG_05597	L7JEH7;L7I379;	OOW_P131scaffold00440g4(Magnaporthe oryzae (strain P131));OOU_Y34scaffold00624g98(Magnaporthe oryzae (strain Y34));	G4MN52	208	236	10	1	43.03	GVHIGISGENTK(1)VVK	-0.69475	3	1
G4MNA3	570	K	Amino-acid permease inda1	MGG_02072			G4MNA3	570	577	24	1	84.479	AELAAMPSWK(1)R	1.4448	2	1
G4MND1	181	K	Uncharacterized protein	MGG_16211	L7JI40;L7IL05;	OOW_P131scaffold00328g15(Magnaporthe oryzae (strain P131));OOU_Y34scaffold00140g14(Magnaporthe oryzae (strain Y34));	G4MND1	181	315	17	1	56.177	AMK(1)EIDR	0.5753	2	1
G4MND5	416	K	D-3-phosphoglycerate dehydrogenase 2	MGG_11794			G4MND5	416	472	21	1	48.527	K(1)VNEILGEHNVDK	-0.16306	2	1
G4MNF0	5	K	Elongation factor 1-gamma	MGG_06936	L7IDB4;L7J4A6;	OOU_Y34scaffold00425g1(Magnaporthe oryzae (strain Y34));OOW_P131scaffold01014g5(Magnaporthe oryzae (strain P131));	G4MNF0	5	412	38	6	44.612	SFGK(1)LYTYEK	0.25372	2	1
G4MNF0	11	K	Elongation factor 1-gamma	MGG_06936	L7IDB4;L7J4A6;	OOU_Y34scaffold00425g1(Magnaporthe oryzae (strain Y34));OOW_P131scaffold01014g5(Magnaporthe oryzae (strain P131));	G4MNF0	11	412	38	6	105.52	LYTYEK(1)NPR	-0.17117	2	1
G4MNF0	88	K	Elongation factor 1-gamma	MGG_06936	L7IDB4;L7J4A6;	OOU_Y34scaffold00425g1(Magnaporthe oryzae (strain Y34));OOW_P131scaffold01014g5(Magnaporthe oryzae (strain P131));	G4MNF0	88	412	38	6	53.211	TK(1)QDYASILK	-0.32291	2	1
G4MNF0	119	K	Elongation factor 1-gamma	MGG_06936	L7IDB4;L7J4A6;	OOU_Y34scaffold00425g1(Magnaporthe oryzae (strain Y34));OOW_P131scaffold01014g5(Magnaporthe oryzae (strain P131));	G4MNF0	119	412	38	6	69.672	PLLGK(1)DQYNK	1.6717	2	1
G4MNF0	292	K	Elongation factor 1-gamma	MGG_06936	L7IDB4;L7J4A6;	OOU_Y34scaffold00425g1(Magnaporthe oryzae (strain Y34));OOW_P131scaffold01014g5(Magnaporthe oryzae (strain P131));	G4MNF0	292	412	38	6	66.004	NMDLTK(1)DYSIWK	0.17521	2	1
G4MNF0	298	K	Elongation factor 1-gamma	MGG_06936	L7IDB4;L7J4A6;	OOU_Y34scaffold00425g1(Magnaporthe oryzae (strain Y34));OOW_P131scaffold01014g5(Magnaporthe oryzae (strain P131));	G4MNF0	298	412	38	6	72.2	DYSIWK(1)VEYK	-0.34945	2	1
G4MNF9	577	K	Helicase	MGG_06945	L7J6B5;L7HYV0;	OOW_P131scaffold01014g14(Magnaporthe oryzae (strain P131));OOU_Y34scaffold00684g6(Magnaporthe oryzae (strain Y34));	G4MNF9	577	1103	81	1	44.395	VLK(1)DLLK	0.65144	2	1
G4MNH0	10	K	Ribosomal protein L38e	MGG_06952	L7HY27;L7JN60;	OOU_Y34scaffold00684g14(Magnaporthe oryzae (strain Y34));OOW_P131scaffold00199g2(Magnaporthe oryzae (strain P131));	G4MNH0	10	81	18	2	79.469	K(1)FIEICR	-1.8035	2	1
G4MNH0	57	K	Ribosomal protein L38e	MGG_06952	L7HY27;L7JN60;	OOU_Y34scaffold00684g14(Magnaporthe oryzae (strain Y34));OOW_P131scaffold00199g2(Magnaporthe oryzae (strain P131));	G4MNH0	57	81	18	2	95.523	DAEKAEK(1)LK	-0.33713	2	0.999976
G4MNH8	54	K	Hsp70-like protein	MGG_06958	L7JL82;L7HYA2;	OOW_P131scaffold00199g9(Magnaporthe oryzae (strain P131));OOU_Y34scaffold00684g20(Magnaporthe oryzae (strain Y34));	G4MNH8	54	651	44	21	80.412	LIGDAAK(1)NQVAMNPHNTVFDAK	0.043669	3	1
G4MNH8	69	K	Hsp70-like protein	MGG_06958	L7JL82;L7HYA2;	OOW_P131scaffold00199g9(Magnaporthe oryzae (strain P131));OOU_Y34scaffold00684g20(Magnaporthe oryzae (strain Y34));	G4MNH8	69	651	44	21	109.79	NQVAMNPHNTVFDAK(1)R	0.069394	3	1
G4MNH8	75	K	Hsp70-like protein	MGG_06958	L7JL82;L7HYA2;	OOW_P131scaffold00199g9(Magnaporthe oryzae (strain P131));OOU_Y34scaffold00684g20(Magnaporthe oryzae (strain Y34));	G4MNH8	75	651	44	21	64.224	K(1)FSDAEVQADMK	0.51611	2	1
G4MNH8	86	K	Hsp70-like protein	MGG_06958	L7JL82;L7HYA2;	OOW_P131scaffold00199g9(Magnaporthe oryzae (strain P131));OOU_Y34scaffold00684g20(Magnaporthe oryzae (strain Y34));	G4MNH8	86	651	44	21	85.909	FSDAEVQADMK(1)HFPFK	-0.6292	2	1
G4MNH8	91	K	Hsp70-like protein	MGG_06958	L7JL82;L7HYA2;	OOW_P131scaffold00199g9(Magnaporthe oryzae (strain P131));OOU_Y34scaffold00684g20(Magnaporthe oryzae (strain Y34));	G4MNH8	91	651	44	21	68.657	HFPFK(1)VVER	0.65424	3	1
G4MNH8	157	K	Hsp70-like protein	MGG_06958	L7JL82;L7HYA2;	OOW_P131scaffold00199g9(Magnaporthe oryzae (strain P131));OOU_Y34scaffold00684g20(Magnaporthe oryzae (strain Y34));	G4MNH8	157	651	44	21	60.509	QATK(1)DAGLIAGLNVLR	0.2321	2	1
G4MNH8	185	K	Hsp70-like protein	MGG_06958	L7JL82;L7HYA2;	OOW_P131scaffold00199g9(Magnaporthe oryzae (strain P131));OOU_Y34scaffold00684g20(Magnaporthe oryzae (strain Y34));	G4MNH8	185	651	44	21	92.264	IINEPTAAAIAYGLDK(1)K	-0.79715	2	1
G4MNH8	244	K	Hsp70-like protein	MGG_06958	L7JL82;L7HYA2;	OOW_P131scaffold00199g9(Magnaporthe oryzae (strain P131));OOU_Y34scaffold00684g20(Magnaporthe oryzae (strain Y34));	G4MNH8	244	651	44	21	96.113	LVTHFANEFK(1)R	-0.13078	2	1
G4MNH8	249	K	Hsp70-like protein	MGG_06958	L7JL82;L7HYA2;	OOW_P131scaffold00199g9(Magnaporthe oryzae (strain P131));OOU_Y34scaffold00684g20(Magnaporthe oryzae (strain Y34));	G4MNH8	249	651	44	21	78.113	K(1)DLTTNAR	0.063873	2	1
G4MNH8	323	K	Hsp70-like protein	MGG_06958	L7JL82;L7HYA2;	OOW_P131scaffold00199g9(Magnaporthe oryzae (strain P131));OOU_Y34scaffold00684g20(Magnaporthe oryzae (strain Y34));	G4MNH8	323	651	44	21	67.334	VLTDAK(1)IDK	0.64512	2	1
G4MNH8	326	K	Hsp70-like protein	MGG_06958	L7JL82;L7HYA2;	OOW_P131scaffold00199g9(Magnaporthe oryzae (strain P131));OOU_Y34scaffold00684g20(Magnaporthe oryzae (strain Y34));	G4MNH8	326	651	44	21	85.937	IDK(1)AQVHEIVLVGGSTR	0.827	2	1
G4MNH8	346	K	Hsp70-like protein	MGG_06958	L7JL82;L7HYA2;	OOW_P131scaffold00199g9(Magnaporthe oryzae (strain P131));OOU_Y34scaffold00684g20(Magnaporthe oryzae (strain Y34));	G4MNH8	346	651	44	21	110.08	IQK(1)LITDYFNGK	0.4233	2	1
G4MNH8	355	K	Hsp70-like protein	MGG_06958	L7JL82;L7HYA2;	OOW_P131scaffold00199g9(Magnaporthe oryzae (strain P131));OOU_Y34scaffold00684g20(Magnaporthe oryzae (strain Y34));	G4MNH8	355	651	44	21	90.412	LITDYFNGK(1)EPNK	-0.46548	2	1
G4MNH8	422	K	Hsp70-like protein	MGG_06958;MGG_04191	L7JL82;L7HYA2;	OOW_P131scaffold00199g9(Magnaporthe oryzae (strain P131));OOU_Y34scaffold00684g20(Magnaporthe oryzae (strain Y34));	G4MNH8;G4NF57	422;456	651	44	21	47.603	NTTIPTK(1)K	-0.2834	2	1
G4MNH8	450	K	Hsp70-like protein	MGG_06958	L7JL82;L7HYA2;	OOW_P131scaffold00199g9(Magnaporthe oryzae (strain P131));OOU_Y34scaffold00684g20(Magnaporthe oryzae (strain Y34));	G4MNH8	450	651	44	21	45.598	TK(1)DNNLLGK	0.48465	2	1
G4MNH8	496	K	Hsp70-like protein	MGG_06958	L7JL82;L7HYA2;	OOW_P131scaffold00199g9(Magnaporthe oryzae (strain P131));OOU_Y34scaffold00684g20(Magnaporthe oryzae (strain Y34));	G4MNH8	496	651	44	21	87.914	GTGK(1)TNQITITNDK	-0.53451	2	1
G4MNH8	506	K	Hsp70-like protein	MGG_06958	L7JL82;L7HYA2;	OOW_P131scaffold00199g9(Magnaporthe oryzae (strain P131));OOU_Y34scaffold00684g20(Magnaporthe oryzae (strain Y34));	G4MNH8	506	651	44	21	61.11	TNQITITNDK(1)GR	-0.1136	2	1
G4MNH8	511	K	Hsp70-like protein	MGG_06958	L7JL82;L7HYA2;	OOW_P131scaffold00199g9(Magnaporthe oryzae (strain P131));OOU_Y34scaffold00684g20(Magnaporthe oryzae (strain Y34));	G4MNH8	511	651	44	21	56.432	LSK(1)EDIER	-0.3428	2	1
G4MNH8	525	K	Hsp70-like protein	MGG_06958	L7JL82;L7HYA2;	OOW_P131scaffold00199g9(Magnaporthe oryzae (strain P131));OOU_Y34scaffold00684g20(Magnaporthe oryzae (strain Y34));	G4MNH8	525	651	44	21	47.712	FK(1)EEDEAEAAR	-0.26035	2	1
G4MNH8	566	K	Hsp70-like protein	MGG_06958	L7JL82;L7HYA2;	OOW_P131scaffold00199g9(Magnaporthe oryzae (strain P131));OOU_Y34scaffold00684g20(Magnaporthe oryzae (strain Y34));	G4MNH8	566	651	44	21	53.089	LDAADK(1)EK	-0.31233	2	1
G4MNH8	568	K	Hsp70-like protein	MGG_06958	L7JL82;L7HYA2;	OOW_P131scaffold00199g9(Magnaporthe oryzae (strain P131));OOU_Y34scaffold00684g20(Magnaporthe oryzae (strain Y34));	G4MNH8	568	651	44	21	95.067	LDAADK(0.006)EK(0.994)LNAEINK	0.31794	2	0.993968
G4MNP7	94	K	Uncharacterized protein	MGG_02105	L7J6G8;L7I3L1;	OOW_P131scaffold00940g12(Magnaporthe oryzae (strain P131));OOU_Y34scaffold00580g15(Magnaporthe oryzae (strain Y34));	G4MNP7	94	304	18	1	44.767	EK(1)LPGIK	0.50658	2	1
G4MNV7	99	K	Succinate--CoA ligase [ADP-forming] subunit beta, mitochondrial	MGG_16230	Q5EMY4;L7IE21;L7JCQ7;	(Magnaporthe grisea);OOU_Y34scaffold00276g4(Magnaporthe oryzae (strain Y34));OOW_P131scaffold00448g6(Magnaporthe oryzae (strain P131));	G4MNV7	99	446	30	6	47.991	GTFDNGLK(1)GGVR	-0.27962	2	1
G4MNV7	126	K	Succinate--CoA ligase [ADP-forming] subunit beta, mitochondrial	MGG_16230	Q5EMY4;L7IE21;L7JCQ7;	(Magnaporthe grisea);OOU_Y34scaffold00276g4(Magnaporthe oryzae (strain Y34));OOW_P131scaffold00448g6(Magnaporthe oryzae (strain P131));	G4MNV7	126	446	30	6	139.43	LITK(1)QTGAQGRPCNAVYICER	-0.25945	3	1
G4MNV7	269	K	Succinate--CoA ligase [ADP-forming] subunit beta, mitochondrial	MGG_16230	Q5EMY4;L7IE21;L7JCQ7;	(Magnaporthe grisea);OOU_Y34scaffold00276g4(Magnaporthe oryzae (strain Y34));OOW_P131scaffold00448g6(Magnaporthe oryzae (strain P131));	G4MNV7	269	446	30	6	101.64	QK(1)EIFEK	0.17204	2	1
G4MNV7	274	K	Succinate--CoA ligase [ADP-forming] subunit beta, mitochondrial	MGG_16230	Q5EMY4;L7IE21;L7JCQ7;	(Magnaporthe grisea);OOU_Y34scaffold00276g4(Magnaporthe oryzae (strain Y34));OOW_P131scaffold00448g6(Magnaporthe oryzae (strain P131));	G4MNV7	274	446	30	6	49.715	QK(0.001)EIFEK(0.999)R	-3.7921	2	0.999404
G4MNV7	384	K	Succinate--CoA ligase [ADP-forming] subunit beta, mitochondrial	MGG_16230	Q5EMY4;L7IE21;L7JCQ7;	(Magnaporthe grisea);OOU_Y34scaffold00276g4(Magnaporthe oryzae (strain Y34));OOW_P131scaffold00448g6(Magnaporthe oryzae (strain P131));	G4MNV7	384	446	30	6	81.017	TLNLK(1)VPIIAR	0.78279	2	1
G4MNV7	422	K	Succinate--CoA ligase [ADP-forming] subunit beta, mitochondrial	MGG_16230	Q5EMY4;L7IE21;L7JCQ7;	(Magnaporthe grisea);OOU_Y34scaffold00276g4(Magnaporthe oryzae (strain Y34));OOW_P131scaffold00448g6(Magnaporthe oryzae (strain P131));	G4MNV7	422	446	30	6	82.01	IFSIDDLQSAAEK(1)AVQLSK	-0.049447	3	1
G4MNZ8	25	K	40S ribosomal protein S18	MGG_05661	L7J150;Q5EN04;L7I115;	OOW_P131scaffold01194g3(Magnaporthe oryzae (strain P131));(Magnaporthe grisea);OOU_Y34scaffold00624g19(Magnaporthe oryzae (strain Y34));	G4MNZ8	25	156	17	4	99.283	LLNTNVDGK(1)QK	-1.0709	2	1
G4MNZ8	34	K	40S ribosomal protein S18	MGG_05661	L7J150;Q5EN04;L7I115;	OOW_P131scaffold01194g3(Magnaporthe oryzae (strain P131));(Magnaporthe grisea);OOU_Y34scaffold00624g19(Magnaporthe oryzae (strain Y34));	G4MNZ8	34	156	17	4	71.451	IVYALTK(1)IK	-0.035126	2	1
G4MNZ8	49	K	40S ribosomal protein S18	MGG_05661	L7J150;Q5EN04;L7I115;	OOW_P131scaffold01194g3(Magnaporthe oryzae (strain P131));(Magnaporthe grisea);OOU_Y34scaffold00624g19(Magnaporthe oryzae (strain Y34));	G4MNZ8	49	156	17	4	79.148	K(1)ADVDLNKR	0.053347	2	1
G4MNZ8	56	K	40S ribosomal protein S18	MGG_05661	L7J150;Q5EN04;L7I115;	OOW_P131scaffold01194g3(Magnaporthe oryzae (strain P131));(Magnaporthe grisea);OOU_Y34scaffold00624g19(Magnaporthe oryzae (strain Y34));	G4MNZ8	56	156	17	4	102.52	KADVDLNK(1)R	0.3067	2	1
G4MP06	164	K	Uncharacterized protein	MGG_05668	L7I117;L7J0A7;	OOU_Y34scaffold00624g10(Magnaporthe oryzae (strain Y34));OOW_P131scaffold01194g12(Magnaporthe oryzae (strain P131));	G4MP06	164	170	7	1	61.213	HLESLPK(1)TSYPLA	0.22555	2	1
G4MP09	138	K	Protein phosphatase PP2A regulatory subunit A	MGG_05671	L7I1S0;L7IZD8;	OOU_Y34scaffold00624g7(Magnaporthe oryzae (strain Y34));OOW_P131scaffold01194g16(Magnaporthe oryzae (strain P131));	G4MP09	138	623	30	3	42.843	LSK(1)ADWFTSK	0.83923	2	1
G4MP09	258	K	Protein phosphatase PP2A regulatory subunit A	MGG_05671	L7I1S0;L7IZD8;	OOU_Y34scaffold00624g7(Magnaporthe oryzae (strain Y34));OOW_P131scaffold01194g16(Magnaporthe oryzae (strain P131));	G4MP09	258	623	30	3	70.028	NLIEDK(1)SWR	0.59228	2	1
G4MP09	295	K	Protein phosphatase PP2A regulatory subunit A	MGG_05671	L7I1S0;L7IZD8;	OOU_Y34scaffold00624g7(Magnaporthe oryzae (strain Y34));OOW_P131scaffold01194g16(Magnaporthe oryzae (strain P131));	G4MP09	295	623	30	3	50.108	LLK(1)DNEAEVR	-0.017836	2	1
G4MP11	11	K	40S ribosomal protein S3	MGG_05673	L7I112;L7J162;	OOU_Y34scaffold00624g5(Magnaporthe oryzae (strain Y34));OOW_P131scaffold01194g18(Magnaporthe oryzae (strain P131));	G4MP11	11	262	17	3	41.242	ATPGAAQISK(1)R	0.056357	2	1
G4MP11	112	K	40S ribosomal protein S3	MGG_05673	L7I112;L7J162;	OOU_Y34scaffold00624g5(Magnaporthe oryzae (strain Y34));OOW_P131scaffold01194g18(Magnaporthe oryzae (strain P131));	G4MP11	112	262	17	3	91.867	YK(1)LLNGLAVR	1.328	2	1
G4MP11	201	K	40S ribosomal protein S3	MGG_05673	L7I112;L7J162;	OOU_Y34scaffold00624g5(Magnaporthe oryzae (strain Y34));OOW_P131scaffold01194g18(Magnaporthe oryzae (strain P131));	G4MP11	201	262	17	3	51.567	GSDPEGK(1)AGPQK	-0.55722	2	1
G4MP17	17	K	Uncharacterized protein	MGG_05679			G4MP17	17	75	7	1	100.04	MSLDPAIVK(1)LGHMNTNR	-0.4612	3	1
G4MP80	39	K	Uncharacterized protein	MGG_16053	L7I8Z7;L7JFV4;	OOU_Y34scaffold00491g12(Magnaporthe oryzae (strain Y34));OOW_P131scaffold00339g4(Magnaporthe oryzae (strain P131));	G4MP80	39	171	6	1	104.24	DVLDQK(1)YPDAPR	-0.35567	2	1
G4MPA2	165	K	Oxidoreductase	MGG_07009	L7I250;	OOU_Y34scaffold00649g15(Magnaporthe oryzae (strain Y34));	G4MPA2	165	247	13	1	54.784	FATFAAGK(1)FAK	-1.2511	2	1
G4MPD7	635	K	Aminopeptidase	MGG_09190			G4MPD7	635	1035	57	4	56.956	SSDGAISVK(1)QSR	-0.26941	2	1
G4MPD7	715	K	Aminopeptidase	MGG_09190			G4MPD7	715	1035	57	4	54.784	LAIFAK(1)QLDR	-1.5911	2	1
G4MPD7	971	K	Aminopeptidase	MGG_09190			G4MPD7	971	1035	57	4	60.118	LVK(1)NSLGK	-0.15951	2	1
G4MPD7	976	K	Aminopeptidase	MGG_09190			G4MPD7	976	1035	57	4	74.962	NSLGK(1)FTDAK	0.11888	2	1
G4MPE2	40	K	60S ribosomal protein L17	MGG_09194	Q5EMW5;L7JJR4;D4NXB5;	(Magnaporthe grisea);OOW_P131scaffold00255g40(Magnaporthe oryzae (strain P131));(Magnaporthe oryzae);	G4MPE2	40	186	15	6	79.492	ETAQAINGWK(1)LHR	-1.4477	2	1
G4MPE2	46	K	60S ribosomal protein L17	MGG_09194	Q5EMW5;L7JJR4;D4NXB5;	(Magnaporthe grisea);OOW_P131scaffold00255g40(Magnaporthe oryzae (strain P131));(Magnaporthe oryzae);	G4MPE2	46	186	15	6	73.951	AVK(1)FLENVQEK	-0.19301	2	1
G4MPE2	54	K	60S ribosomal protein L17	MGG_09194	Q5EMW5;L7JJR4;D4NXB5;	(Magnaporthe grisea);OOW_P131scaffold00255g40(Magnaporthe oryzae (strain P131));(Magnaporthe oryzae);	G4MPE2	54	186	15	6	94.692	FLENVQEK(1)K	-1.1839	2	1
G4MPE2	55	K	60S ribosomal protein L17	MGG_09194	Q5EMW5;L7JJR4;D4NXB5;	(Magnaporthe grisea);OOW_P131scaffold00255g40(Magnaporthe oryzae (strain P131));(Magnaporthe oryzae);	G4MPE2	55	186	15	6	66.799	K(1)EAVPMR	-0.96454	2	1
G4MPE2	80	K	60S ribosomal protein L17	MGG_09194	Q5EMW5;L7JJR4;D4NXB5;	(Magnaporthe grisea);OOW_P131scaffold00255g40(Magnaporthe oryzae (strain P131));(Magnaporthe oryzae);	G4MPE2	80	186	15	6	52.255	QFGVSK(1)AR	2.6656	2	1
G4MPE2	115	K	60S ribosomal protein L17	MGG_09194	Q5EMW5;L7JJR4;D4NXB5;	(Magnaporthe grisea);OOW_P131scaffold00255g40(Magnaporthe oryzae (strain P131));(Magnaporthe oryzae);	G4MPE2	115	186	15	6	54.004	GLDTGNLVVK(1)HIQVNQAPK	0.029059	3	1
G4MPG4	155	K	Uncharacterized protein	MGG_05718	L7IVM5;L7I3T5;	OOW_P131scaffold01338g73(Magnaporthe oryzae (strain P131));OOU_Y34scaffold00567g16(Magnaporthe oryzae (strain Y34));	G4MPG4	155	418	34	2	72.891	LEGYNAQK(1)ATFSK	2.0382	2	1
G4MPG4	328	K	Uncharacterized protein	MGG_05718	L7IVM5;L7I3T5;	OOW_P131scaffold01338g73(Magnaporthe oryzae (strain P131));OOU_Y34scaffold00567g16(Magnaporthe oryzae (strain Y34));	G4MPG4	328	418	34	2	66.989	TELETVHVEK(1)SK	0.15073	3	1
G4MPI9	269	K	Phospho-2-dehydro-3-deoxyheptonate aldolase	MGG_05734	L7IUI2;L7I3V5;	OOW_P131scaffold01338g46(Magnaporthe oryzae (strain P131));OOU_Y34scaffold00567g41(Magnaporthe oryzae (strain Y34));	G4MPI9	269	370	29	1	76.228	EALVK(1)AGLRPR	-0.22895	2	1
G4MPK2	135	K	ATP synthase subunit delta	MGG_16459	L7I3W3;L7IUH1;	OOU_Y34scaffold00567g51(Magnaporthe oryzae (strain Y34));OOW_P131scaffold01338g35(Magnaporthe oryzae (strain P131));	G4MPK2	135	164	9	1	133.94	AQISEATK(1)VANGNGSEQDIAEAK	-0.17819	3	1
G4MPK6	320	K	Cytochrome c1	MGG_16462			G4MPK6	320	324	16	1	41.652	VSSK(1)PQR	1.1544	2	1
G4MPT3	45	K	30S ribosomal protein S5	MGG_16248	L7JE88;L7IFQ9;Q5EMW4;	OOW_P131scaffold00382g10(Magnaporthe oryzae (strain P131));OOU_Y34scaffold00283g61(Magnaporthe oryzae (strain Y34));(Magnaporthe grisea);	G4MPT3	45	265	24	7	117.09	SDEK(1)EWQPVTK	0.26442	2	1
G4MPT3	52	K	30S ribosomal protein S5	MGG_16248	L7JE88;L7IFQ9;Q5EMW4;	OOW_P131scaffold00382g10(Magnaporthe oryzae (strain P131));OOU_Y34scaffold00283g61(Magnaporthe oryzae (strain Y34));(Magnaporthe grisea);	G4MPT3	52	265	24	7	60.937	SDEKEWQPVTK(1)LGR	-0.4699	3	0.999794
G4MPT3	94	K	30S ribosomal protein S5	MGG_16248	L7JE88;L7IFQ9;Q5EMW4;	OOW_P131scaffold00382g10(Magnaporthe oryzae (strain P131));OOU_Y34scaffold00283g61(Magnaporthe oryzae (strain Y34));(Magnaporthe grisea);	G4MPT3	94	265	24	7	77.279	LK(0.044)DEVMK(0.956)IKPVQK	-0.34888	4	0.955958
G4MPT3	100	K	30S ribosomal protein S5	MGG_16248	L7JE88;L7IFQ9;Q5EMW4;	OOW_P131scaffold00382g10(Magnaporthe oryzae (strain P131));OOU_Y34scaffold00283g61(Magnaporthe oryzae (strain Y34));(Magnaporthe grisea);	G4MPT3	100	265	24	7	70.056	IKPVQK(1)QTR	-0.71257	2	0.999982
G4MPT3	131	K	30S ribosomal protein S5	MGG_16248	L7JE88;L7IFQ9;Q5EMW4;	OOW_P131scaffold00382g10(Magnaporthe oryzae (strain P131));OOU_Y34scaffold00283g61(Magnaporthe oryzae (strain Y34));(Magnaporthe grisea);	G4MPT3	131	265	24	7	61.363	TSK(1)EVATAIR	-0.40483	2	1
G4MPT3	173	K	30S ribosomal protein S5	MGG_16248	L7JE88;L7IFQ9;Q5EMW4;	OOW_P131scaffold00382g10(Magnaporthe oryzae (strain P131));OOU_Y34scaffold00283g61(Magnaporthe oryzae (strain Y34));(Magnaporthe grisea);	G4MPT3	173	265	24	7	64.121	ESGK(1)CGSVTVR	-0.02585	2	1
G4MPT3	197	K	30S ribosomal protein S5	MGG_16248	L7JE88;L7IFQ9;Q5EMW4;	OOW_P131scaffold00382g10(Magnaporthe oryzae (strain P131));OOU_Y34scaffold00283g61(Magnaporthe oryzae (strain Y34));(Magnaporthe grisea);	G4MPT3	197	265	24	7	40.475	GTALVASPAVK(1)R	0.0065554	2	1
G4MPV2	255	K	Uncharacterized protein	MGG_09238	L7JDD7;Q5EMT1;L7IDQ1;	OOW_P131scaffold00417g20(Magnaporthe oryzae (strain P131));(Magnaporthe grisea);OOU_Y34scaffold00283g43(Magnaporthe oryzae (strain Y34));	G4MPV2	255	292	21	1	42.802	SNCK(1)LDTTK	-0.14857	2	1
G4MPX2	66	K	Protein disulfide-isomerase	MGG_05753	L7IUJ2;L7I5V2;	OOW_P131scaffold01338g22(Magnaporthe oryzae (strain P131));OOU_Y34scaffold00567g64(Magnaporthe oryzae (strain Y34));	G4MPX2	66	510	53	13	112.02	ALAPHYEK(1)AATSLK	0.74428	2	1
G4MPX2	72	K	Protein disulfide-isomerase	MGG_05753	L7IUJ2;L7I5V2;	OOW_P131scaffold01338g22(Magnaporthe oryzae (strain P131));OOU_Y34scaffold00567g64(Magnaporthe oryzae (strain Y34));	G4MPX2	72	510	53	13	88.819	AATSLK(1)EK	-0.60722	2	1
G4MPX2	80	K	Protein disulfide-isomerase	MGG_05753	L7IUJ2;L7I5V2;	OOW_P131scaffold01338g22(Magnaporthe oryzae (strain P131));OOU_Y34scaffold00567g64(Magnaporthe oryzae (strain Y34));	G4MPX2	80	510	53	13	110.44	LIK(1)VDCTEEQDLCQK	0.19327	2	1
G4MPX2	92	K	Protein disulfide-isomerase	MGG_05753	L7IUJ2;L7I5V2;	OOW_P131scaffold01338g22(Magnaporthe oryzae (strain P131));OOU_Y34scaffold00567g64(Magnaporthe oryzae (strain Y34));	G4MPX2	92	510	53	13	65.855	VDCTEEQDLCQK(1)HGVEGYPTLK	-0.7367	3	1
G4MPX2	114	K	Protein disulfide-isomerase	MGG_05753	L7IUJ2;L7I5V2;	OOW_P131scaffold01338g22(Magnaporthe oryzae (strain P131));OOU_Y34scaffold00567g64(Magnaporthe oryzae (strain Y34));	G4MPX2	114	510	53	13	66.267	GLDNVVPYK(1)GQR	-0.711	2	1
G4MPX2	210	K	Protein disulfide-isomerase	MGG_05753	L7IUJ2;L7I5V2;	OOW_P131scaffold01338g22(Magnaporthe oryzae (strain P131));OOU_Y34scaffold00567g64(Magnaporthe oryzae (strain Y34));	G4MPX2	210	510	53	13	55.261	TFDEGK(1)AVFDK	1.4394	2	1
G4MPX2	216	K	Protein disulfide-isomerase	MGG_05753	L7IUJ2;L7I5V2;	OOW_P131scaffold01338g22(Magnaporthe oryzae (strain P131));OOU_Y34scaffold00567g64(Magnaporthe oryzae (strain Y34));	G4MPX2	216	510	53	13	96.342	K(1)FDVEEIEK	2.7833	2	1
G4MPX2	315	K	Protein disulfide-isomerase	MGG_05753	L7IUJ2;L7I5V2;	OOW_P131scaffold01338g22(Magnaporthe oryzae (strain P131));OOU_Y34scaffold00567g64(Magnaporthe oryzae (strain Y34));	G4MPX2	315	510	53	13	95.197	ADKFPAFAIQETVK(1)NQK	0.37186	3	1
G4MPX2	343	K	Protein disulfide-isomerase	MGG_05753	L7IUJ2;L7I5V2;	OOW_P131scaffold01338g22(Magnaporthe oryzae (strain P131));OOU_Y34scaffold00567g64(Magnaporthe oryzae (strain Y34));	G4MPX2	343	510	53	13	54.812	FVEDFVAGK(1)IEPSVK	0.36635	2	1
G4MPX2	398	K	Protein disulfide-isomerase	MGG_05753	L7IUJ2;L7I5V2;	OOW_P131scaffold01338g22(Magnaporthe oryzae (strain P131));OOU_Y34scaffold00567g64(Magnaporthe oryzae (strain Y34));	G4MPX2	398	510	53	13	105.03	ALAPK(1)YEELGALYQK	-0.22246	2	1
G4MPX2	408	K	Protein disulfide-isomerase	MGG_05753	L7IUJ2;L7I5V2;	OOW_P131scaffold01338g22(Magnaporthe oryzae (strain P131));OOU_Y34scaffold00567g64(Magnaporthe oryzae (strain Y34));	G4MPX2	408	510	53	13	83.692	YEELGALYQK(1)SEFK	0.32088	2	1
G4MPX2	414	K	Protein disulfide-isomerase	MGG_05753	L7IUJ2;L7I5V2;	OOW_P131scaffold01338g22(Magnaporthe oryzae (strain P131));OOU_Y34scaffold00567g64(Magnaporthe oryzae (strain Y34));	G4MPX2	414	510	53	13	128.08	SEFKDK(1)VVIAK	-1.5649	2	0.999851
G4MPX2	444	K	Protein disulfide-isomerase	MGG_05753	L7IUJ2;L7I5V2;	OOW_P131scaffold01338g22(Magnaporthe oryzae (strain P131));OOU_Y34scaffold00567g64(Magnaporthe oryzae (strain Y34));	G4MPX2	444	510	53	13	55.441	LYAAGK(1)K	-0.0041768	2	1
G4MQ00	56	K	Uncharacterized protein	MGG_10604			G4MQ00	56	65	3	1	87.184	HK(1)YVEASEDDE	0.49086	2	1
G4MQ02	612	K	Aminopeptidase	MGG_16472			G4MQ02	612	974	63	1	42.336	TK(1)DGIDESR	0.64416	2	1
G4MQ03	5	K	Enolase	MGG_10607			G4MQ03	5	438	36	4	87.323	AITK(1)IHAR	-0.44407	2	1
G4MQ03	85	K	Enolase	MGG_10607			G4MQ03	85	438	36	4	112.89	ENIDVK(1)DQSK	-0.33224	2	1
G4MQ03	265	K	Enolase	MGG_10607			G4MQ03	265	438	36	4	113.4	KYDLDFK(1)NPDSDK	-0.19059	2	0.999998
G4MQ03	410	K	Enolase	MGG_10607			G4MQ03	410	438	36	4	89.355	LAK(1)LNQILR	-1.2807	2	1
G4MQ14	11	K	Uncharacterized protein	MGG_02246	L7IKY1;L7J1G1;	OOU_Y34scaffold00164g12(Magnaporthe oryzae (strain Y34));OOW_P131scaffold01164g11(Magnaporthe oryzae (strain P131));	G4MQ14	11	85	12	1	43.761	TDAQVAGGHK(1)ANLK	0.26143	2	1
G4MQ20	228	K	Uncharacterized protein	MGG_02254	L7J3P2;L7IEH8;	OOW_P131scaffold01107g1(Magnaporthe oryzae (strain P131));OOU_Y34scaffold00314g5(Magnaporthe oryzae (strain Y34));	G4MQ20	228	254	12	2	64.224	K(1)EVEAEGGKPAR	0.19646	3	0.999999
G4MQ20	236	K	Uncharacterized protein	MGG_02254	L7J3P2;L7IEH8;	OOW_P131scaffold01107g1(Magnaporthe oryzae (strain P131));OOU_Y34scaffold00314g5(Magnaporthe oryzae (strain Y34));	G4MQ20	236	254	12	2	81.017	EVEAEGGK(1)PAR	-0.2595	2	1
G4MQ72	370	K	Gamma-butyrobetaine dioxygenase	MGG_09250			G4MQ72	370	643	27	2	47.594	ASFEK(1)QVR	0.3174	2	1
G4MQ72	616	K	Gamma-butyrobetaine dioxygenase	MGG_09250			G4MQ72	616	643	27	2	78.264	QFQLTSGK(1)R	-0.64661	2	1
G4MQN1	87	K	Uncharacterized protein	MGG_09285	L7ICC5;L7J4R0;	OOU_Y34scaffold00414g22(Magnaporthe oryzae (strain Y34));OOW_P131scaffold01069g9(Magnaporthe oryzae (strain P131));	G4MQN1	87	488	17	1	129.38	K(1)DDIEANEPGVAER	0.12725	2	1
G4MQN4	79	K	Ubiquinone biosynthesis monooxygenase COQ6, mitochondrial	COQ6			G4MQN4	79	496	11	1	82.069	IALVEAQDLSK(1)LR	0.30538	2	1
G4MQN7	291	K	Dolichyl-diphosphooligosaccharide--protein glycosyltransferase subunit 1	MGG_09287	L7J3V1;L7IBP2;	OOW_P131scaffold01069g13(Magnaporthe oryzae (strain P131));OOU_Y34scaffold00414g26(Magnaporthe oryzae (strain Y34));	G4MQN7	291	484	35	2	41.502	EIK(1)FPLR	2.8918	2	1
G4MQN7	327	K	Dolichyl-diphosphooligosaccharide--protein glycosyltransferase subunit 1	MGG_09287	L7J3V1;L7IBP2;	OOW_P131scaffold01069g13(Magnaporthe oryzae (strain P131));OOU_Y34scaffold00414g26(Magnaporthe oryzae (strain Y34));	G4MQN7	327	484	35	2	57.55	EALLEVK(1)PR	-3.3012	2	1
G4MQN9	318	K	Phosphotransferase	MGG_09289			G4MQN9	318	481	32	2	128.86	IFK(1)NQDISK	0.1282	2	1
G4MQN9	412	K	Phosphotransferase	MGG_09289			G4MQN9	412	481	32	2	126.16	SCHVGADGSVFNK(1)YPNFK	-1.0125	3	1
G4MQX3	56	K	Guanine nucleotide-binding protein subunit beta-like protein	MGG_04719	L7IUP4;L7HUN9;	OOW_P131scaffold01370g15(Magnaporthe oryzae (strain P131));OOU_Y34scaffold00751g16(Magnaporthe oryzae (strain Y34));	G4MQX3	56	316	19	6	106.88	DETSYGYPK(1)R	0.11862	2	1
G4MQX3	139	K	Guanine nucleotide-binding protein subunit beta-like protein	MGG_04719	L7IUP4;L7HUN9;	OOW_P131scaffold01370g15(Magnaporthe oryzae (strain P131));OOU_Y34scaffold00751g16(Magnaporthe oryzae (strain Y34));	G4MQX3	139	316	19	6	90.348	LWNTLGDCK(1)YTITEK	-0.87924	2	1
G4MQX3	145	K	Guanine nucleotide-binding protein subunit beta-like protein	MGG_04719	L7IUP4;L7HUN9;	OOW_P131scaffold01370g15(Magnaporthe oryzae (strain P131));OOU_Y34scaffold00751g16(Magnaporthe oryzae (strain Y34));	G4MQX3	145	316	19	6	102.64	YTITEK(1)GHSEWVSCVR	-0.18995	2	1
G4MQX3	175	K	Guanine nucleotide-binding protein subunit beta-like protein	MGG_04719	L7IUP4;L7HUN9;	OOW_P131scaffold01370g15(Magnaporthe oryzae (strain P131));OOU_Y34scaffold00751g16(Magnaporthe oryzae (strain Y34));	G4MQX3	175	316	19	6	75.819	LVK(1)VWELSSCK	-1.5384	2	1
G4MQX3	266	K	Guanine nucleotide-binding protein subunit beta-like protein	MGG_04719	L7IUP4;L7HUN9;	OOW_P131scaffold01370g15(Magnaporthe oryzae (strain P131));OOU_Y34scaffold00751g16(Magnaporthe oryzae (strain Y34));	G4MQX3	266	316	19	6	69.431	SK(1)VDELKPEFAAVGK	-0.61845	2	0.999995
G4MQX3	279	K	Guanine nucleotide-binding protein subunit beta-like protein	MGG_04719	L7IUP4;L7HUN9;	OOW_P131scaffold01370g15(Magnaporthe oryzae (strain P131));OOU_Y34scaffold00751g16(Magnaporthe oryzae (strain Y34));	G4MQX3	279	316	19	6	41.695	SKVDELKPEFAAVGK(0.999)K	1.5399	3	0.999402
G4MQX4	151	K	Uncharacterized protein	MGG_04718	L7ITP9;L7HUL4;	OOW_P131scaffold01370g14(Magnaporthe oryzae (strain P131));OOU_Y34scaffold00751g15(Magnaporthe oryzae (strain Y34));	G4MQX4	151	244	9	1	58.699	AQSCLK(1)ELR	0.0046574	2	1
G4MQX6	21	K	V-type proton ATPase subunit G	MGG_04716			G4MQX6	21	115	19	2	49.097	EASK(1)IVQK	-0.50447	2	1
G4MQX6	49	K	V-type proton ATPase subunit G	MGG_04716			G4MQX6	49	115	19	2	87.258	EIEAYK(1)AEK	-0.14953	2	1
G4MQZ2	263	K	Mitochondrial phosphate carrier protein	MGG_02370			G4MQZ2	263	309	20	1	128.61	IAK(1)ELGLR	0.95187	2	1
G4MR35	126	K	Prohibitin-2	MGG_09886	L7I108;L7IYX7;	OOU_Y34scaffold00648g8(Magnaporthe oryzae (strain Y34));OOW_P131scaffold01201g43(Magnaporthe oryzae (strain P131));	G4MR35	126	303	17	3	107.74	VLSRPEVK(1)ALPQIYR	0.023493	3	1
G4MR35	238	K	Prohibitin-2	MGG_09886	L7I108;L7IYX7;	OOU_Y34scaffold00648g8(Magnaporthe oryzae (strain Y34));OOW_P131scaffold01201g43(Magnaporthe oryzae (strain P131));	G4MR35	238	303	17	3	44.511	QAMVVK(1)AQGEAR	0.71097	2	1
G4MR35	254	K	Prohibitin-2	MGG_09886	L7I108;L7IYX7;	OOU_Y34scaffold00648g8(Magnaporthe oryzae (strain Y34));OOW_P131scaffold01201g43(Magnaporthe oryzae (strain P131));	G4MR35	254	303	17	3	102.53	SAELIGEAIK(1)K	-3.3536	2	1
G4MR39	18	K	Tubulin-specific chaperone A	MGG_09890	L7IZU8;L7I0H5;	OOW_P131scaffold01201g39(Magnaporthe oryzae (strain P131));OOU_Y34scaffold00648g12(Magnaporthe oryzae (strain Y34));	G4MR39	18	120	13	1	91.867	LVK(1)EESYYR	-0.48961	2	1
G4MR44	5	K	40S ribosomal protein S28	MGG_09894	L7I0D5;L7J0Q8;	OOU_Y34scaffold00648g16(Magnaporthe oryzae (strain Y34));OOW_P131scaffold01201g35(Magnaporthe oryzae (strain P131));	G4MR44	5	68	4	2	53.751	MDASK(1)QPVK	-1.6722	2	1
G4MR44	46	K	40S ribosomal protein S28	MGG_09894	L7I0D5;L7J0Q8;	OOU_Y34scaffold00648g16(Magnaporthe oryzae (strain Y34));OOW_P131scaffold01201g35(Magnaporthe oryzae (strain P131));	G4MR44	46	68	4	2	73.039	NVK(1)GPVR	-0.23065	2	1
G4MR50	15	K	Uncharacterized protein	MGG_09900	L7I0I5;L7IZU1;	OOU_Y34scaffold00648g22(Magnaporthe oryzae (strain Y34));OOW_P131scaffold01201g29(Magnaporthe oryzae (strain P131));	G4MR50	15	199	11	1	65.719	DLSGK(1)WFMNK	0.41622	2	1
G4MR66	113	K	CAMK/CAMK1 protein kinase	MGG_09912	B5TM01;B2CR59;L7IYV1;	CMK1(Magnaporthe oryzae);CaMK1(Magnaporthe grisea);OOW_P131scaffold01201g13(Magnaporthe oryzae (strain P131));	G4MR66	113	406	35	2	79.659	ICEQGK(1)FTEK	-0.075124	2	1
G4MR66	377	K	CAMK/CAMK1 protein kinase	MGG_09912	B5TM01;B2CR59;L7IYV1;	CMK1(Magnaporthe oryzae);CaMK1(Magnaporthe grisea);OOW_P131scaffold01201g13(Magnaporthe oryzae (strain P131));	G4MR66	377	406	35	2	69.198	EVVLAK(1)VR	0.48753	2	1
G4MR70	44	K	ATP synthase subunit gamma	MGG_09916	L7IZS5;L7IJW6;	OOW_P131scaffold01201g9(Magnaporthe oryzae (strain P131));OOU_Y34scaffold00145g17(Magnaporthe oryzae (strain Y34));	G4MR70	44	302	20	5	62.464	SIK(1)NIEK	0.08809	2	1
G4MR70	48	K	ATP synthase subunit gamma	MGG_09916	L7IZS5;L7IJW6;	OOW_P131scaffold01201g9(Magnaporthe oryzae (strain P131));OOU_Y34scaffold00145g17(Magnaporthe oryzae (strain Y34));	G4MR70	48	302	20	5	48.561	NIEK(1)ITK	-0.47541	2	1
G4MR70	54	K	ATP synthase subunit gamma	MGG_09916	L7IZS5;L7IJW6;	OOW_P131scaffold01201g9(Magnaporthe oryzae (strain P131));OOU_Y34scaffold00145g17(Magnaporthe oryzae (strain Y34));	G4MR70	54	302	20	5	51.765	TMK(1)IVASTK	-0.63549	2	1
G4MR70	141	K	ATP synthase subunit gamma	MGG_09916	L7IZS5;L7IJW6;	OOW_P131scaffold01201g9(Magnaporthe oryzae (strain P131));OOU_Y34scaffold00145g17(Magnaporthe oryzae (strain Y34));	G4MR70	141	302	20	5	75.213	CK(1)AQLSR	1.1929	2	1
G4MR70	150	K	ATP synthase subunit gamma	MGG_09916	L7IZS5;L7IJW6;	OOW_P131scaffold01201g9(Magnaporthe oryzae (strain P131));OOU_Y34scaffold00145g17(Magnaporthe oryzae (strain Y34));	G4MR70	150	302	20	5	85.469	TNAK(1)DIQISFAGVGK	-0.32124	2	1
G4MR77	68	K	Beta-hexosaminidase	MGG_09922	L7ILW8;L7IYU3;	OOU_Y34scaffold00145g11(Magnaporthe oryzae (strain Y34));OOW_P131scaffold01201g3(Magnaporthe oryzae (strain P131));	G4MR77	68	580	24	2	52.579	EIVK(1)GGVSR	-0.2249	2	1
G4MR77	381	K	Beta-hexosaminidase	MGG_09922	L7ILW8;L7IYU3;	OOU_Y34scaffold00145g11(Magnaporthe oryzae (strain Y34));OOW_P131scaffold01201g3(Magnaporthe oryzae (strain P131));	G4MR77	381	580	24	2	41.876	FIDK(1)QHER	1.2314	2	1
G4MR82	48	K	Glucose-6-phosphate 1-dehydrogenase	MGG_09926			G4MR82	48	507	37	9	60.398	NQFLPK(1)DIK	-1.0732	2	1
G4MR82	59	K	Glucose-6-phosphate 1-dehydrogenase	MGG_09926			G4MR82	59	507	37	9	80.245	TK(1)MDHEEYIR	0.82141	2	1
G4MR82	74	K	Glucose-6-phosphate 1-dehydrogenase	MGG_09926			G4MR82	74	507	37	9	68.224	SYIK(1)TPTK	1.8034	2	1
G4MR82	158	K	Glucose-6-phosphate 1-dehydrogenase	MGG_09926			G4MR82	158	507	37	9	46.462	VIVEK(1)PFGK	2.5301	2	1
G4MR82	192	K	Glucose-6-phosphate 1-dehydrogenase	MGG_09926			G4MR82	192	507	37	9	88.338	IDHYLGK(1)EMVK	-0.70876	2	1
G4MR82	307	K	Glucose-6-phosphate 1-dehydrogenase	MGG_09926			G4MR82	307	507	37	9	48.623	SLDGSK(0.029)PSYK(0.971)EDDTVPK	-0.37215	3	0.971394
G4MR82	314	K	Glucose-6-phosphate 1-dehydrogenase	MGG_09926			G4MR82	314	507	37	9	49.3	EDDTVPK(1)ESR	0.90669	2	1
G4MR82	350	K	Glucose-6-phosphate 1-dehydrogenase	MGG_09926			G4MR82	350	507	37	9	63.624	ALNEQK(1)TEIR	-1.8225	2	1
G4MR82	366	K	Glucose-6-phosphate 1-dehydrogenase	MGG_09926			G4MR82	366	507	37	9	86.772	DVTSGIFK(1)DIPR	1.416	2	1
G4MRA6	112	K	Glucan 1,3-beta-glucosidase	MGG_04689	L7I8C3;L7IYI2;	OOU_Y34scaffold00500g52(Magnaporthe oryzae (strain Y34));OOW_P131scaffold01211g29(Magnaporthe oryzae (strain P131));	G4MRA6	112	397	27	1	62.464	AVK(1)QYGPK	-0.45668	2	1
G4MRB4	175	K	Serine hydroxymethyltransferase	MGG_13781	L7IYN4;L7I815;	OOW_P131scaffold01211g21(Magnaporthe oryzae (strain P131));OOU_Y34scaffold00500g45(Magnaporthe oryzae (strain Y34));	G4MRB4	175	516	31	6	57.248	MMGLDLPHGGHLSHGYQTPTK(1)K	0.17899	3	1
G4MRB4	274	K	Serine hydroxymethyltransferase	MGG_13781	L7IYN4;L7I815;	OOW_P131scaffold01211g21(Magnaporthe oryzae (strain P131));OOU_Y34scaffold00500g45(Magnaporthe oryzae (strain Y34));	G4MRB4	274	516	31	6	63.447	VIPGPFGYADIVTTTTHK(1)SLR	0.4076	3	1
G4MRB4	296	K	Serine hydroxymethyltransferase	MGG_13781	L7IYN4;L7I815;	OOW_P131scaffold01211g21(Magnaporthe oryzae (strain P131));OOU_Y34scaffold00500g45(Magnaporthe oryzae (strain Y34));	G4MRB4	296	516	31	6	71.134	STNPK(1)TK	0.02318	2	1
G4MRB4	388	K	Serine hydroxymethyltransferase	MGG_13781	L7IYN4;L7I815;	OOW_P131scaffold01211g21(Magnaporthe oryzae (strain P131));OOU_Y34scaffold00500g45(Magnaporthe oryzae (strain Y34));	G4MRB4	388	516	31	6	53.998	IVSGGTDNHLVLADLK(1)PQGIDGAR	-0.44329	3	1
G4MRB4	410	K	Serine hydroxymethyltransferase	MGG_13781	L7IYN4;L7I815;	OOW_P131scaffold01211g21(Magnaporthe oryzae (strain P131));OOU_Y34scaffold00500g45(Magnaporthe oryzae (strain Y34));	G4MRB4	410	516	31	6	47.68	VLELVGIAANK(1)NTVPGDK	-0.054078	2	1
G4MRB4	417	K	Serine hydroxymethyltransferase	MGG_13781	L7IYN4;L7I815;	OOW_P131scaffold01211g21(Magnaporthe oryzae (strain P131));OOU_Y34scaffold00500g45(Magnaporthe oryzae (strain Y34));	G4MRB4	417	516	31	6	68.481	NTVPGDK(1)SALTPGGLR	1.3655	2	1
G4MRE1	34	K	CAP20	MGG_11916	L7HXW9;L7JFE3;	OOU_Y34scaffold00686g6(Magnaporthe oryzae (strain Y34));OOW_P131scaffold00408g12(Magnaporthe oryzae (strain P131));	G4MRE1	34	186	16	4	58.981	K(1)NPYGQR	-1.4464	2	1
G4MRE1	72	K	CAP20	MGG_11916	L7HXW9;L7JFE3;	OOU_Y34scaffold00686g6(Magnaporthe oryzae (strain Y34));OOW_P131scaffold00408g12(Magnaporthe oryzae (strain P131));	G4MRE1	72	186	16	4	78.342	PYQYVSPYVK(1)R	-0.42837	2	1
G4MRE1	80	K	CAP20	MGG_11916	L7HXW9;L7JFE3;	OOU_Y34scaffold00686g6(Magnaporthe oryzae (strain Y34));OOW_P131scaffold00408g12(Magnaporthe oryzae (strain P131));	G4MRE1	80	186	16	4	101.3	VDDIGDK(1)TLSR	-0.8146	2	1
G4MRE1	118	K	CAP20	MGG_11916	L7HXW9;L7JFE3;	OOU_Y34scaffold00686g6(Magnaporthe oryzae (strain Y34));OOW_P131scaffold00408g12(Magnaporthe oryzae (strain P131));	G4MRE1	118	186	16	4	52.172	TIEGK(1)DHVVTTYSQEYK	0.39116	2	1
G4MRF2	64	K	Uncharacterized protein	MGG_02407	L7HXX7;L7JDG8;	OOU_Y34scaffold00686g16(Magnaporthe oryzae (strain Y34));OOW_P131scaffold00408g3(Magnaporthe oryzae (strain P131));	G4MRF2	64	86	7	1	57.785	VLQTITK(1)TGK	0.55535	2	1
G4MRF6	258	K	Erythrocyte band 7 integral membrane protein	MGG_02410	L7IJJ1;L7JNH2;	OOU_Y34scaffold00151g1(Magnaporthe oryzae (strain Y34));OOW_P131scaffold00135g1(Magnaporthe oryzae (strain P131));	G4MRF6	258	360	18	4	72.922	IGESK(1)IIAAK	-0.74502	2	1
G4MRF6	263	K	Erythrocyte band 7 integral membrane protein	MGG_02410	L7IJJ1;L7JNH2;	OOU_Y34scaffold00151g1(Magnaporthe oryzae (strain Y34));OOW_P131scaffold00135g1(Magnaporthe oryzae (strain P131));	G4MRF6	263	360	18	4	53.034	IIAAK(1)AEVESAK	0.065696	2	1
G4MRF6	270	K	Erythrocyte band 7 integral membrane protein	MGG_02410	L7IJJ1;L7JNH2;	OOU_Y34scaffold00151g1(Magnaporthe oryzae (strain Y34));OOW_P131scaffold00135g1(Magnaporthe oryzae (strain P131));	G4MRF6	270	360	18	4	76.228	AEVESAK(1)LMR	-0.70166	2	1
G4MRF6	298	K	Erythrocyte band 7 integral membrane protein	MGG_02410	L7IJJ1;L7JNH2;	OOU_Y34scaffold00151g1(Magnaporthe oryzae (strain Y34));OOW_P131scaffold00135g1(Magnaporthe oryzae (strain P131));	G4MRF6	298	360	18	4	62.861	YLEAMQAMAK(1)SANSK	0.16678	2	1
G4MRG8	469	K	Uncharacterized protein	MGG_02420	L7IJN8;	OOU_Y34scaffold00151g12(Magnaporthe oryzae (strain Y34));	G4MRG8	469	507	30	1	66.546	EVLK(1)QGTK	-0.74492	2	1
G4MRI0	409	K	Leucyl-tRNA synthetase	MGG_02432	L7J1N9;	OOW_P131scaffold01116g5(Magnaporthe oryzae (strain P131));	G4MRI0	409	1125	104	1	60.161	VNAPLSVHK(1)EVR	-0.03248	3	1
G4MRJ2	86	K	60S ribosomal protein L33-B	MGG_09927	L7ILW4;	OOU_Y34scaffold00145g6(Magnaporthe oryzae (strain Y34));	G4MRJ2	86	109	8	1	66.056	AK(1)FTTPLPTR	0.20424	2	1
G4MRM7	22	K	GTP-binding nuclear protein	MGG_09952	D4NXJ3;	(Magnaporthe oryzae);	G4MRM7	22	216	19	4	70.41	LVLVGDGGTGK(1)TTFVK	1.6293	2	1
G4MRM7	36	K	GTP-binding nuclear protein	MGG_09952	D4NXJ3;	(Magnaporthe oryzae);	G4MRM7	36	216	19	4	66.19	HLTGEFEK(1)K	-0.0044736	3	1
G4MRM7	98	K	GTP-binding nuclear protein	MGG_09952	D4NXJ3;	(Magnaporthe oryzae);	G4MRM7	98	216	19	4	137.46	ITYK(1)NVPNWHR	0.13437	2	1
G4MRM7	141	K	GTP-binding nuclear protein	MGG_09952	D4NXJ3;	(Magnaporthe oryzae);	G4MRM7	141	216	19	4	122.7	K(1)NLQYYDISAK	-0.76406	2	1
G4MRU8	8	K	14-3-3 family protein	MGG_13806	L7J158;L7HQK8;	OOW_P131scaffold01138g51(Magnaporthe oryzae (strain P131));OOU_Y34scaffold01005g26(Magnaporthe oryzae (strain Y34));	G4MRU8	8	278	20	10	42.599	ESK(1)TFLAR	-1.2114	2	1
G4MRU8	29	K	14-3-3 family protein	MGG_13806	L7J158;L7HQK8;	OOW_P131scaffold01138g51(Magnaporthe oryzae (strain P131));OOU_Y34scaffold01005g26(Magnaporthe oryzae (strain Y34));	G4MRU8	29	278	20	10	72.891	YDEMVTYMK(1)EVAK	0.92123	2	1
G4MRU8	70	K	14-3-3 family protein	MGG_13806	L7J158;L7HQK8;	OOW_P131scaffold01138g51(Magnaporthe oryzae (strain P131));OOU_Y34scaffold01005g26(Magnaporthe oryzae (strain Y34));	G4MRU8	70	278	20	10	134.99	IISSIEQK(1)EESK	0.26986	2	1
G4MRU8	78	K	14-3-3 family protein	MGG_13806	L7J158;L7HQK8;	OOW_P131scaffold01138g51(Magnaporthe oryzae (strain P131));OOU_Y34scaffold01005g26(Magnaporthe oryzae (strain Y34));	G4MRU8	78	278	20	10	84.06	GSDK(1)HVSTIR	-0.25235	3	1
G4MRU8	89	K	14-3-3 family protein	MGG_13806	L7J158;L7HQK8;	OOW_P131scaffold01138g51(Magnaporthe oryzae (strain P131));OOU_Y34scaffold01005g26(Magnaporthe oryzae (strain Y34));	G4MRU8	89	278	20	10	76.282	NK(1)IEAELEK	1.1512	2	1
G4MRU8	124	K	14-3-3 family protein	MGG_13806	L7J158;L7HQK8;	OOW_P131scaffold01138g51(Magnaporthe oryzae (strain P131));OOU_Y34scaffold01005g26(Magnaporthe oryzae (strain Y34));	G4MRU8	124	278	20	10	60.358	VFYHK(1)MK	-0.49484	3	1
G4MRU8	141	K	14-3-3 family protein	MGG_13806	L7J158;L7HQK8;	OOW_P131scaffold01138g51(Magnaporthe oryzae (strain P131));OOU_Y34scaffold01005g26(Magnaporthe oryzae (strain Y34));	G4MRU8	141	278	20	10	59.198	YLAEFASGEK(1)R	-1.2923	2	1
G4MRU8	143	K	14-3-3 family protein	MGG_13806	L7J158;L7HQK8;	OOW_P131scaffold01138g51(Magnaporthe oryzae (strain P131));OOU_Y34scaffold01005g26(Magnaporthe oryzae (strain Y34));	G4MRU8	143	278	20	10	117.27	RK(1)TAATAAHEAYK	-0.21356	3	1
G4MRU8	154	K	14-3-3 family protein	MGG_13806	L7J158;L7HQK8;	OOW_P131scaffold01138g51(Magnaporthe oryzae (strain P131));OOU_Y34scaffold01005g26(Magnaporthe oryzae (strain Y34));	G4MRU8	154	278	20	10	97.771	TAATAAHEAYK(1)SATDVAQTELTPTHPIR	-0.41988	3	1
G4MRU8	264	K	14-3-3 family protein	MGG_13806	L7J158;L7HQK8;	OOW_P131scaffold01138g51(Magnaporthe oryzae (strain P131));OOU_Y34scaffold01005g26(Magnaporthe oryzae (strain Y34));	G4MRU8	264	278	20	10	77.279	TDAPAAEK(1)TEAK	-0.53072	2	1
G4MRY4	8	K	Transketolase	MGG_02471	L7JDL7;L7HW12;	OOW_P131scaffold00400g13(Magnaporthe oryzae (strain P131));OOU_Y34scaffold00725g26(Magnaporthe oryzae (strain Y34));	G4MRY4	8	687	38	9	66.351	GYSEVDK(1)K	-0.087913	2	1
G4MRY4	9	K	Transketolase	MGG_02471	L7JDL7;L7HW12;	OOW_P131scaffold00400g13(Magnaporthe oryzae (strain P131));OOU_Y34scaffold00725g26(Magnaporthe oryzae (strain Y34));	G4MRY4	9	687	38	9	66.429	K(1)AINTIR	-0.59219	2	1
G4MRY4	49	K	Transketolase	MGG_02471	L7JDL7;L7HW12;	OOW_P131scaffold00400g13(Magnaporthe oryzae (strain P131));OOU_Y34scaffold00725g26(Magnaporthe oryzae (strain Y34));	G4MRY4	49	687	38	9	51.456	IMK(1)FNPK	-1.2368	2	1
G4MRY4	53	K	Transketolase	MGG_02471	L7JDL7;L7HW12;	OOW_P131scaffold00400g13(Magnaporthe oryzae (strain P131));OOU_Y34scaffold00725g26(Magnaporthe oryzae (strain Y34));	G4MRY4	53	687	38	9	58.511	FNPK(1)NPSWLNR	0.26899	2	1
G4MRY4	269	K	Transketolase	MGG_02471	L7JDL7;L7HW12;	OOW_P131scaffold00400g13(Magnaporthe oryzae (strain P131));OOU_Y34scaffold00725g26(Magnaporthe oryzae (strain Y34));	G4MRY4	269	687	38	9	79.426	TIIGFGSTQQGTHGVHGSPLK(1)ADDLK	0.048746	4	1
G4MRY4	274	K	Transketolase	MGG_02471	L7JDL7;L7HW12;	OOW_P131scaffold00400g13(Magnaporthe oryzae (strain P131));OOU_Y34scaffold00725g26(Magnaporthe oryzae (strain Y34));	G4MRY4	274	687	38	9	56.81	ADDLK(1)QLK	-0.09561	2	1
G4MRY4	584	K	Transketolase	MGG_02471	L7JDL7;L7HW12;	OOW_P131scaffold00400g13(Magnaporthe oryzae (strain P131));OOU_Y34scaffold00725g26(Magnaporthe oryzae (strain Y34));	G4MRY4	584	687	38	9	72.2	YLADNHNIK(1)AR	-2.2341	2	1
G4MRY4	645	K	Transketolase	MGG_02471	L7JDL7;L7HW12;	OOW_P131scaffold00400g13(Magnaporthe oryzae (strain P131));OOU_Y34scaffold00725g26(Magnaporthe oryzae (strain Y34));	G4MRY4	645	687	38	9	85.522	FGASGPYK(1)DVYK	-0.30909	2	1
G4MRY4	660	K	Transketolase	MGG_02471	L7JDL7;L7HW12;	OOW_P131scaffold00400g13(Magnaporthe oryzae (strain P131));OOU_Y34scaffold00725g26(Magnaporthe oryzae (strain Y34));	G4MRY4	660	687	38	9	104.24	KFEFTPEGIAK(1)R	1.0049	2	1
G4MS58	206	K	Alcohol dehydrogenase 1	MGG_04556	L7HPZ5;L7J279;	OOU_Y34scaffold01005g29(Magnaporthe oryzae (strain Y34));OOW_P131scaffold01138g48(Magnaporthe oryzae (strain P131));	G4MS58	206	339	17	1	58.246	GSDK(0.234)EK(0.766)AAR	1.301	2	0.766295
G4MS62	71	K	Proteasome subunit beta type	MGG_04551			G4MS62	71	206	9	1	63.148	YK(1)VNMYR	0.18611	2	1
G4MS82	276	K	Carbamoyl-phosphate synthase subunit arginine-specific large	MGG_04503	L7J109;L7HPW8;	OOW_P131scaffold01138g24(Magnaporthe oryzae (strain P131));OOU_Y34scaffold01005g54(Magnaporthe oryzae (strain Y34));	G4MS82	276	1179	75	5	80.438	EELK(1)QMAAR	-1.2753	2	1
G4MS82	355	K	Carbamoyl-phosphate synthase subunit arginine-specific large	MGG_04503	L7J109;L7HPW8;	OOW_P131scaffold01138g24(Magnaporthe oryzae (strain P131));OOU_Y34scaffold01005g54(Magnaporthe oryzae (strain Y34));	G4MS82	355	1179	75	5	63.565	SAAIK(1)IVR	-0.29223	2	1
G4MS82	746	K	Carbamoyl-phosphate synthase subunit arginine-specific large	MGG_04503	L7J109;L7HPW8;	OOW_P131scaffold01138g24(Magnaporthe oryzae (strain P131));OOU_Y34scaffold01005g54(Magnaporthe oryzae (strain Y34));	G4MS82	746	1179	75	5	81.296	LQEVGK(1)AK	1.2329	2	1
G4MS82	903	K	Carbamoyl-phosphate synthase subunit arginine-specific large	MGG_04503	L7J109;L7HPW8;	OOW_P131scaffold01138g24(Magnaporthe oryzae (strain P131));OOU_Y34scaffold01005g54(Magnaporthe oryzae (strain Y34));	G4MS82	903	1179	75	5	62.633	VK(0.001)DIAQK(0.999)VAK	0.59759	2	0.999341
G4MS82	929	K	Carbamoyl-phosphate synthase subunit arginine-specific large	MGG_04503	L7J109;L7HPW8;	OOW_P131scaffold01138g24(Magnaporthe oryzae (strain P131));OOU_Y34scaffold01005g54(Magnaporthe oryzae (strain Y34));	G4MS82	929	1179	75	5	64.224	ADQPGEQPK(1)LR	1.7335	2	1
G4MS90	9	K	Phosphoglucomutase	MGG_04495			G4MS90	9	554	44	5	48.907	TVEFK(0.999)SFTDQK(0.001)PGTSGLR	0.47591	3	0.999319
G4MS90	149	K	Phosphoglucomutase	MGG_04495			G4MS90	149	554	44	5	100.38	IYETTK(1)TLTSYK	0.90476	2	1
G4MS90	201	K	Phosphoglucomutase	MGG_04495			G4MS90	201	554	44	5	51.286	K(1)FFASNSDFK	0.50284	2	1
G4MS90	440	K	Phosphoglucomutase	MGG_04495			G4MS90	440	554	44	5	82.426	LVK(1)TLQEK	0.50341	2	1
G4MS90	542	K	Phosphoglucomutase	MGG_04495			G4MS90	542	554	44	5	111.04	FK(1)EFVGR	0.49828	2	1
G4MS97	25	K	Non-histone chromosomal protein 6	MGG_04489	D4NXD0;L7J149;L7HQ35;	(Magnaporthe oryzae);OOW_P131scaffold01138g11(Magnaporthe oryzae (strain P131));OOU_Y34scaffold01005g70(Magnaporthe oryzae (strain Y34));	G4MS97	25	101	15	1	51.346	KDPMAPK(1)R	0.39106	2	0.999961
G4MSB1	193	K	Bifunctional purine biosynthesis protein ADE17	MGG_04435	L7HV62;L7IVN7;	OOU_Y34scaffold00744g37(Magnaporthe oryzae (strain Y34));OOW_P131scaffold01358g4(Magnaporthe oryzae (strain P131));	G4MSB1	193	595	41	1	70.889	K(1)QYASDGLQHLTLR	-0.56068	3	1
G4MSB2	49	K	Elongation factor 1-beta	MGG_04436	Q5EN21;L7HV88;L7ITU5;	(Magnaporthe grisea);OOU_Y34scaffold00744g38(Magnaporthe oryzae (strain Y34));OOW_P131scaffold01358g5(Magnaporthe oryzae (strain P131));	G4MSB2	49	229	17	4	77.746	ALSSAPDATK(1)YANAAR	-0.48521	2	1
G4MSB2	58	K	Elongation factor 1-beta	MGG_04436	Q5EN21;L7HV88;L7ITU5;	(Magnaporthe grisea);OOU_Y34scaffold00744g38(Magnaporthe oryzae (strain Y34));OOW_P131scaffold01358g5(Magnaporthe oryzae (strain P131));	G4MSB2	58	229	17	4	84.946	WYK(1)HIASFEDEFSNLPGDSTK	0.55883	3	1
G4MSB2	85	K	Elongation factor 1-beta	MGG_04436	Q5EN21;L7HV88;L7ITU5;	(Magnaporthe grisea);OOU_Y34scaffold00744g38(Magnaporthe oryzae (strain Y34));OOW_P131scaffold01358g5(Magnaporthe oryzae (strain P131));	G4MSB2	85	229	17	4	58.246	AYTEYGPDK(1)TEATLNPAK	0.77311	2	1
G4MSB2	132	K	Elongation factor 1-beta	MGG_04436	Q5EN21;L7HV88;L7ITU5;	(Magnaporthe grisea);OOU_Y34scaffold00744g38(Magnaporthe oryzae (strain Y34));OOW_P131scaffold01358g5(Magnaporthe oryzae (strain P131));	G4MSB2	132	229	17	4	63.301	LDEYNK(1)K	-0.77766	2	1
G4MSC0	10	K	60S ribosomal protein L6	MGG_04444	L7IUW5;L7HX47;	OOW_P131scaffold01358g13(Magnaporthe oryzae (strain P131));OOU_Y34scaffold00744g46(Magnaporthe oryzae (strain Y34));	G4MSC0	10	202	28	9	79.148	TEPTQK(1)QFGK	-0.21725	2	1
G4MSC0	14	K	60S ribosomal protein L6	MGG_04444	L7IUW5;L7HX47;	OOW_P131scaffold01358g13(Magnaporthe oryzae (strain P131));OOU_Y34scaffold00744g46(Magnaporthe oryzae (strain Y34));	G4MSC0	14	202	28	9	57.177	QFGK(1)ASR	-0.02125	2	1
G4MSC0	28	K	60S ribosomal protein L6	MGG_04444	L7IUW5;L7HX47;	OOW_P131scaffold01358g13(Magnaporthe oryzae (strain P131));OOU_Y34scaffold00744g46(Magnaporthe oryzae (strain Y34));	G4MSC0	28	202	28	9	109.83	ASK(1)WYPATDDNGPK	-0.24747	2	1
G4MSC0	43	K	60S ribosomal protein L6	MGG_04444	L7IUW5;L7HX47;	OOW_P131scaffold01358g13(Magnaporthe oryzae (strain P131));OOU_Y34scaffold00744g46(Magnaporthe oryzae (strain Y34));	G4MSC0	43	202	28	9	47.603	K(1)SVRPWNPR	-0.42747	3	1
G4MSC0	120	K	60S ribosomal protein L6	MGG_04444	L7IUW5;L7HX47;	OOW_P131scaffold01358g13(Magnaporthe oryzae (strain P131));OOU_Y34scaffold00744g46(Magnaporthe oryzae (strain Y34));	G4MSC0	120	202	28	9	43.794	VDLSGVDTGK(1)IDEVAAPK	0.57581	2	1
G4MSC0	134	K	60S ribosomal protein L6	MGG_04444	L7IUW5;L7HX47;	OOW_P131scaffold01358g13(Magnaporthe oryzae (strain P131));OOU_Y34scaffold00744g46(Magnaporthe oryzae (strain Y34));	G4MSC0	134	202	28	9	58.981	YFTAEK(1)AK	1.1684	2	1
G4MSC0	165	K	60S ribosomal protein L6	MGG_04444	L7IUW5;L7HX47;	OOW_P131scaffold01358g13(Magnaporthe oryzae (strain P131));OOU_Y34scaffold00744g46(Magnaporthe oryzae (strain Y34));	G4MSC0	165	202	28	9	110.53	AADQK(1)AIDK	-0.55418	2	1
G4MSC0	169	K	60S ribosomal protein L6	MGG_04444	L7IUW5;L7HX47;	OOW_P131scaffold01358g13(Magnaporthe oryzae (strain P131));OOU_Y34scaffold00744g46(Magnaporthe oryzae (strain Y34));	G4MSC0	169	202	28	9	92.866	AIDK(1)ALIANIK	0.12164	2	1
G4MSC0	176	K	60S ribosomal protein L6	MGG_04444	L7IUW5;L7HX47;	OOW_P131scaffold01358g13(Magnaporthe oryzae (strain P131));OOU_Y34scaffold00744g46(Magnaporthe oryzae (strain Y34));	G4MSC0	176	202	28	9	60.972	ALIANIK(1)K	-0.39259	2	1
G4MSC1	114	K	Dipeptidyl-peptidase 3	MGG_04445			G4MSC1	114	793	59	3	48.188	HFDALTDK(1)QK	-3.5845	2	1
G4MSC1	124	K	Dipeptidyl-peptidase 3	MGG_04445			G4MSC1	124	793	59	3	75.739	YAHYISK(1)ASFAGNR	-0.21834	3	1
G4MSC1	717	K	Dipeptidyl-peptidase 3	MGG_04445			G4MSC1	717	793	59	3	66.059	IHIYK(1)STADVETGTK	0.62596	3	1
G4MSC5	374	K	Dihydrolipoamide acetyltransferase component of pyruvate dehydrogenase complex	MGG_04449	L7HV76;L7IVQ5;	OOU_Y34scaffold00744g52(Magnaporthe oryzae (strain Y34));OOW_P131scaffold01358g19(Magnaporthe oryzae (strain P131));	G4MSC5	374	523	29	1	44.925	VDIPSDGGK(1)PSLAMR	-4.0814	2	1
G4MSD0	339	K	Mitochondrial ATPase complex subunit ATP10	MGG_04453			G4MSD0	339	352	22	1	83.753	SLVK(1)GLQR	-0.10593	2	1
G4MSD2	37	K	60S ribosomal protein L35	MGG_04455	L7ITW5;L7HVE3;	OOW_P131scaffold01358g26(Magnaporthe oryzae (strain P131));OOU_Y34scaffold00744g59(Magnaporthe oryzae (strain Y34));	G4MSD2	37	125	20	5	88.596	IQK(1)IASSGTK	-0.020924	2	1
G4MSD2	44	K	60S ribosomal protein L35	MGG_04455	L7ITW5;L7HVE3;	OOW_P131scaffold01358g26(Magnaporthe oryzae (strain P131));OOU_Y34scaffold00744g59(Magnaporthe oryzae (strain Y34));	G4MSD2	44	125	20	5	67.93	IASSGTK(1)LTK	0.7986	2	1
G4MSD2	47	K	60S ribosomal protein L35	MGG_04455	L7ITW5;L7HVE3;	OOW_P131scaffold01358g26(Magnaporthe oryzae (strain P131));OOU_Y34scaffold00744g59(Magnaporthe oryzae (strain Y34));	G4MSD2	47	125	20	5	71.451	LTK(1)IHDIR	0.72762	2	1
G4MSD2	65	K	60S ribosomal protein L35	MGG_04455	L7ITW5;L7HVE3;	OOW_P131scaffold01358g26(Magnaporthe oryzae (strain P131));OOU_Y34scaffold00744g59(Magnaporthe oryzae (strain Y34));	G4MSD2	65	125	20	5	113.62	VLTVINLK(1)QR	0.38492	2	1
G4MSD2	98	K	60S ribosomal protein L35	MGG_04455	L7ITW5;L7HVE3;	OOW_P131scaffold01358g26(Magnaporthe oryzae (strain P131));OOU_Y34scaffold00744g59(Magnaporthe oryzae (strain Y34));	G4MSD2	98	125	20	5	60.828	LSK(1)EDASR	-0.43536	2	1
G4MSG1	220	K	Proteasome component PUP1	MGG_04529	L7I240;L7IU01;	OOU_Y34scaffold00619g19(Magnaporthe oryzae (strain Y34));OOW_P131scaffold01358g56(Magnaporthe oryzae (strain P131));	G4MSG1	220	271	16	2	72.23	NYIK(1)PNER	0.17062	2	1
G4MSG1	232	K	Proteasome component PUP1	MGG_04529	L7I240;L7IU01;	OOU_Y34scaffold00619g19(Magnaporthe oryzae (strain Y34));OOW_P131scaffold01358g56(Magnaporthe oryzae (strain P131));	G4MSG1	232	271	16	2	68.224	LQSYK(1)FAR	2.3399	2	1
G4MSH5	294	K	Uncharacterized protein	MGG_15700	L7I304;L7J4Y3;	OOU_Y34scaffold00590g69(Magnaporthe oryzae (strain Y34));OOW_P131scaffold00998g39(Magnaporthe oryzae (strain P131));	G4MSH5	294	550	22	1	80.782	GSLSK(1)GNSNIR	-0.12992	2	1
G4MSM0	398	K	Calcium-binding mitochondrial carrier protein Aralar1	MGG_07066	L7J0C8;L7HX23;	OOW_P131scaffold01192g8(Magnaporthe oryzae (strain P131));OOU_Y34scaffold00707g54(Magnaporthe oryzae (strain Y34));	G4MSM0	398	710	53	2	78.342	NSIDCFQK(1)VVR	-1.1023	2	1
G4MSM0	604	K	Calcium-binding mitochondrial carrier protein Aralar1	MGG_07066	L7J0C8;L7HX23;	OOW_P131scaffold01192g8(Magnaporthe oryzae (strain P131));OOU_Y34scaffold00707g54(Magnaporthe oryzae (strain Y34));	G4MSM0	604	710	53	2	49.423	AFFK(1)GGLAR	0.87658	2	1
G4MSN4	91	K	Oxidoreductase	MGG_07076			G4MSN4	91	310	17	1	86.014	RIDTLK(1)EIAK	0.051702	2	1
G4MSP7	37	K	V-type proton ATPase subunit D	MGG_07086			G4MSP7	37	257	22	1	60.019	K(1)SEALTK	0.11746	2	1
G4MST1	157	K	Inosine-uridine preferring nucleoside hydrolase	MGG_04540	L7IU20;L7I3C6;	OOW_P131scaffold01358g68(Magnaporthe oryzae (strain P131));OOU_Y34scaffold00619g30(Magnaporthe oryzae (strain Y34));	G4MST1	157	433	18	1	72.928	TLAHK(1)EILR	-0.14885	2	1
G4MST3	36	K	Uncharacterized protein	MGG_04543	L7IVW6;	OOW_P131scaffold01358g70(Magnaporthe oryzae (strain P131));	G4MST3	36	449	58	1	57.859	LLQK(1)TAGQR	0.96177	2	1
G4MSU7	541	K	Phosphoacetylglucosamine mutase	MGG_11383	L7I1H4;L7IW06;	OOU_Y34scaffold00619g48(Magnaporthe oryzae (strain Y34));OOW_P131scaffold01358g86(Magnaporthe oryzae (strain P131));	G4MSU7	541	552	33	1	44.543	TEAEELANHVK(1)R	0.54805	3	1
G4MSU9	82	K	Riboflavin synthase	MGG_04586	L7I271;L7IU37;	OOU_Y34scaffold00619g50(Magnaporthe oryzae (strain Y34));OOW_P131scaffold01358g88(Magnaporthe oryzae (strain P131));	G4MSU9	82	214	10	1	43.761	VTDLGDLVK(1)DSR	1.9952	2	1
G4MSW3	31	K	60S ribosomal protein L8-B	MGG_04612	L7IW26;L7I1J1;	OOW_P131scaffold01358g101(Magnaporthe oryzae (strain P131));OOU_Y34scaffold00619g63(Magnaporthe oryzae (strain Y34));	G4MSW3	31	261	42	4	67.032	NPLLEK(1)R	0.43523	2	1
G4MSW3	94	K	60S ribosomal protein L8-B	MGG_04612	L7IW26;L7I1J1;	OOW_P131scaffold01358g101(Magnaporthe oryzae (strain P131));OOU_Y34scaffold00619g63(Magnaporthe oryzae (strain Y34));	G4MSW3	94	261	42	4	91.961	NTAAQAFK(1)LLNK	-0.64404	2	1
G4MSW3	194	K	60S ribosomal protein L8-B	MGG_04612	L7IW26;L7I1J1;	OOW_P131scaffold01358g101(Magnaporthe oryzae (strain P131));OOU_Y34scaffold00619g63(Magnaporthe oryzae (strain Y34));	G4MSW3	194	261	42	4	55.37	LGTVVHK(1)K	0.33095	2	1
G4MSW3	210	K	60S ribosomal protein L8-B	MGG_04612	L7IW26;L7I1J1;	OOW_P131scaffold01358g101(Magnaporthe oryzae (strain P131));OOU_Y34scaffold00619g63(Magnaporthe oryzae (strain Y34));	G4MSW3	210	261	42	4	51.276	SEDK(1)TELSK	-1.1481	2	1
G4MSY8	103	K	Uncharacterized protein	MGG_01490	L7JHZ8;	OOW_P131scaffold00301g16(Magnaporthe oryzae (strain P131));	G4MSY8	103	290	14	3	74.698	AK(1)AEPLDLITK	0.67848	2	1
G4MSY8	118	K	Uncharacterized protein	MGG_01490	L7JHZ8;	OOW_P131scaffold00301g16(Magnaporthe oryzae (strain P131));	G4MSY8	118	290	14	3	135.99	FSEIQK(1)EDPTR	0.14074	2	1
G4MSY8	203	K	Uncharacterized protein	MGG_01490	L7JHZ8;	OOW_P131scaffold00301g16(Magnaporthe oryzae (strain P131));	G4MSY8	203	290	14	3	45.916	FDIGDEDENPYVHSK(1)SDGR	1.1278	3	1
G4MT11	261	K	6-phosphogluconate dehydrogenase	MGG_01506	L7IP66;L7JL09;	OOU_Y34scaffold00022g27(Magnaporthe oryzae (strain Y34));OOW_P131scaffold00219g10(Magnaporthe oryzae (strain P131));	G4MT11	261	309	20	1	48.044	KDAGHALALAK(1)K	0.063687	3	0.999976
G4MT13	56	K	Uncharacterized protein	MGG_01508	L7IR06;L7JMH1;	OOU_Y34scaffold00022g25(Magnaporthe oryzae (strain Y34));OOW_P131scaffold00219g12(Magnaporthe oryzae (strain P131));	G4MT13	56	325	21	1	49.448	RVDALK(1)AVHQK	0.61647	3	1
G4MT20	140	K	Ferrochelatase	MGG_15723	L7JKK8;L7IPB7;	OOW_P131scaffold00219g19(Magnaporthe oryzae (strain P131));OOU_Y34scaffold00022g18(Magnaporthe oryzae (strain Y34));	G4MT20	140	438	23	2	74.147	LLDK(1)ISPETAPHKPYVAFR	0.84063	4	0.999998
G4MT20	426	K	Ferrochelatase	MGG_15723	L7JKK8;L7IPB7;	OOW_P131scaffold00219g19(Magnaporthe oryzae (strain P131));OOU_Y34scaffold00022g18(Magnaporthe oryzae (strain Y34));	G4MT20	426	438	23	2	113.71	K(1)FFASQQAR	0.04342	2	1
G4MT46	147	K	Isopentenyl-diphosphate Delta-isomerase	MGG_07125	L7J1W5;L7HVK0;	OOW_P131scaffold01179g16(Magnaporthe oryzae (strain P131));OOU_Y34scaffold00773g35(Magnaporthe oryzae (strain Y34));	G4MT46	147	254	19	1	66.321	KLDHELGIK(1)K	0.51946	3	0.999995
G4MT51	204	K	Proteasome subunit alpha type	MGG_07130	L7HVJ5;L7J1X0;	OOU_Y34scaffold00773g30(Magnaporthe oryzae (strain Y34));OOW_P131scaffold01179g21(Magnaporthe oryzae (strain P131));	G4MT51	204	245	11	3	107.79	TLK(1)QVMEEK	-0.97775	2	1
G4MT51	210	K	Proteasome subunit alpha type	MGG_07130	L7HVJ5;L7J1X0;	OOU_Y34scaffold00773g30(Magnaporthe oryzae (strain Y34));OOW_P131scaffold01179g21(Magnaporthe oryzae (strain P131));	G4MT51	210	245	11	3	55.806	QVMEEK(1)LDAK	-0.72655	2	1
G4MT51	223	K	Proteasome subunit alpha type	MGG_07130	L7HVJ5;L7J1X0;	OOU_Y34scaffold00773g30(Magnaporthe oryzae (strain Y34));OOW_P131scaffold01179g21(Magnaporthe oryzae (strain P131));	G4MT51	223	245	11	3	98.156	NVQLASVTK(1)EK	0.07491	2	1
G4MT60	57	K	Rab GDP dissociation inhibitor	MGG_07137	L7HTM6;L7J034;	OOU_Y34scaffold00773g22(Magnaporthe oryzae (strain Y34));OOW_P131scaffold01179g29(Magnaporthe oryzae (strain P131));	G4MT60	57	464	33	6	99.941	K(1)YGNYNSGEEPWAK	-0.35329	2	1
G4MT60	127	K	Rab GDP dissociation inhibitor	MGG_07137	L7HTM6;L7J034;	OOU_Y34scaffold00773g22(Magnaporthe oryzae (strain Y34));OOW_P131scaffold01179g29(Magnaporthe oryzae (strain P131));	G4MT60	127	464	33	6	58.079	ATVAK(1)VPSDAAEALR	0.27399	2	1
G4MT60	183	K	Rab GDP dissociation inhibitor	MGG_07137	L7HTM6;L7J034;	OOU_Y34scaffold00773g22(Magnaporthe oryzae (strain Y34));OOW_P131scaffold01179g29(Magnaporthe oryzae (strain P131));	G4MT60	183	464	33	6	54.09	DVYDK(1)FGLETGTK	-0.01726	2	1
G4MT60	311	K	Rab GDP dissociation inhibitor	MGG_07137	L7HTM6;L7J034;	OOU_Y34scaffold00773g22(Magnaporthe oryzae (strain Y34));OOW_P131scaffold01179g29(Magnaporthe oryzae (strain P131));	G4MT60	311	464	33	6	99.442	VK(1)VVGHVLR	-0.54261	3	1
G4MT60	348	K	Rab GDP dissociation inhibitor	MGG_07137	L7HTM6;L7J034;	OOU_Y34scaffold00773g22(Magnaporthe oryzae (strain Y34));OOW_P131scaffold01179g29(Magnaporthe oryzae (strain P131));	G4MT60	348	464	33	6	52.866	K(1)NDIYIACVSSAHSVCPK	0.55922	3	1
G4MT60	451	K	Rab GDP dissociation inhibitor	MGG_07137	L7HTM6;L7J034;	OOU_Y34scaffold00773g22(Magnaporthe oryzae (strain Y34));OOW_P131scaffold01179g29(Magnaporthe oryzae (strain P131));	G4MT60	451	464	33	6	51.135	ATGEELK(1)VEGLR	1.2105	2	1
G4MT80	192	K	Uncharacterized protein	MGG_07154	L7J6X4;L7I1N6;	OOW_P131scaffold00922g17(Magnaporthe oryzae (strain P131));OOU_Y34scaffold00618g33(Magnaporthe oryzae (strain Y34));	G4MT80	192	205	16	2	71.614	DFEK(1)SEVAR	0.61989	2	1
G4MT80	200	K	Uncharacterized protein	MGG_07154	L7J6X4;L7I1N6;	OOW_P131scaffold00922g17(Magnaporthe oryzae (strain P131));OOU_Y34scaffold00618g33(Magnaporthe oryzae (strain Y34));	G4MT80	200	205	16	2	65.465	IVK(1)EEASK	-0.62307	2	1
G4MT84	533	K	2-succinylbenzoate-CoA ligase	MGG_04646			G4MT84	533	637	31	2	81.904	SGGEK(1)VSALEVER	1.3597	2	1
G4MT84	617	K	2-succinylbenzoate-CoA ligase	MGG_04646			G4MT84	617	637	31	2	40.502	NAMGK(0.991)INK(0.009)K	-0.090215	2	0.991191
G4MTA9	90	K	Uncharacterized protein	MGG_04667	L7JC10;L7IHR5;	OOW_P131scaffold00467g3(Magnaporthe oryzae (strain P131));OOU_Y34scaffold00194g111(Magnaporthe oryzae (strain Y34));	G4MTA9	90	529	34	1	76.332	IK(1)SLDLQDCK	-1.6697	2	1
G4MTC2	24	K	Ribosomal protein	MGG_04696	D4NXB6;L7IHY8;L7JDN0;	(Magnaporthe oryzae);OOU_Y34scaffold00194g98(Magnaporthe oryzae (strain Y34));OOW_P131scaffold00467g15(Magnaporthe oryzae (strain P131));	G4MTC2	24	217	27	4	122.63	SNVGELLDYSLNTK(1)K	-0.096188	2	1
G4MTC2	78	K	Ribosomal protein	MGG_04696	D4NXB6;L7IHY8;L7JDN0;	(Magnaporthe oryzae);OOU_Y34scaffold00194g98(Magnaporthe oryzae (strain Y34));OOW_P131scaffold00467g15(Magnaporthe oryzae (strain P131));	G4MTC2	78	217	27	4	66.826	AK(1)HGGIDSMSADDLKK	0.043524	3	1
G4MTC2	106	K	Ribosomal protein	MGG_04696	D4NXB6;L7IHY8;L7JDN0;	(Magnaporthe oryzae);OOU_Y34scaffold00194g98(Magnaporthe oryzae (strain Y34));OOW_P131scaffold00467g15(Magnaporthe oryzae (strain P131));	G4MTC2	106	217	27	4	65.219	K(1)YDAFIASDTLIK	0.53923	2	1
G4MTC2	130	K	Ribosomal protein	MGG_04696	D4NXB6;L7IHY8;L7JDN0;	(Magnaporthe oryzae);OOU_Y34scaffold00194g98(Magnaporthe oryzae (strain Y34));OOW_P131scaffold00467g15(Magnaporthe oryzae (strain P131));	G4MTC2	130	217	27	4	67.385	LLGPGLSK(1)AGK	0.023373	2	1
G4MTD7	202	K	Cell division control protein 3	MGG_01521			G4MTD7	202	437	35	7	64.224	LHTK(1)VNLIPVIAK	-0.45446	2	1
G4MTD7	232	K	Cell division control protein 3	MGG_01521			G4MTD7	232	437	35	7	72.928	ILADIK(1)HHK	-0.31677	2	1
G4MTD7	235	K	Cell division control protein 3	MGG_01521			G4MTD7	235	437	35	7	61.344	HHK(1)VQIFEGPR	-2.0572	3	1
G4MTD7	364	K	Cell division control protein 3	MGG_01521			G4MTD7	364	437	35	7	87.806	TLHEQK(1)LAK	-0.14734	2	1
G4MTD7	379	K	Cell division control protein 3	MGG_01521			G4MTD7	379	437	35	7	74.841	LVFQQK(1)VAEK	1.7065	2	1
G4MTD7	402	K	Cell division control protein 3	MGG_01521			G4MTD7	402	437	35	7	70.332	EMK(1)EQLDR	0.80579	2	1
G4MTD7	427	K	Cell division control protein 3	MGG_01521			G4MTD7	427	437	35	7	53.448	VESGRPLEK(1)EPK	-2.5998	2	1
G4MTG7	69	K	Long-chain-fatty-acid-CoA ligase 1	MGG_01551	L7ISL1;L7I4K8;	OOW_P131scaffold01457g7(Magnaporthe oryzae (strain P131));OOU_Y34scaffold00592g25(Magnaporthe oryzae (strain Y34));	G4MTG7	69	695	55	1	84.687	FGNAK(1)CVGSR	-0.0077498	2	1
G4MTI3	255	K	Elongation factor G, mitochondrial	MEF1			G4MTI3	255	800	50	1	98.523	AVEQINK(1)K	-0.33425	2	1
G4MTI4	68	K	Homoisocitrate dehydrogenase	MGG_01566	L7ISM4;L7IA85;	OOW_P131scaffold01457g22(Magnaporthe oryzae (strain P131));OOU_Y34scaffold00497g15(Magnaporthe oryzae (strain Y34));	G4MTI4	68	360	18	5	49.318	TVETLK(1)GECDGALFGAVSSPTKPVK	1.0977	3	0.999961
G4MTI4	84	K	Homoisocitrate dehydrogenase	MGG_01566	L7ISM4;L7IA85;	OOW_P131scaffold01457g22(Magnaporthe oryzae (strain P131));OOU_Y34scaffold00497g15(Magnaporthe oryzae (strain Y34));	G4MTI4	84	360	18	5	86.08	GECDGALFGAVSSPTK(1)PVK	0.26572	2	1
G4MTI4	99	K	Homoisocitrate dehydrogenase	MGG_01566	L7ISM4;L7IA85;	OOW_P131scaffold01457g22(Magnaporthe oryzae (strain P131));OOU_Y34scaffold00497g15(Magnaporthe oryzae (strain Y34));	G4MTI4	99	360	18	5	56.414	K(1)LDLYANVRPVK	0.92523	3	1
G4MTI4	134	K	Homoisocitrate dehydrogenase	MGG_01566	L7ISM4;L7IA85;	OOW_P131scaffold01457g22(Magnaporthe oryzae (strain P131));OOU_Y34scaffold00497g15(Magnaporthe oryzae (strain Y34));	G4MTI4	134	360	18	5	90.412	ENTEDLYVK(1)DER	-0.094505	2	1
G4MTI4	212	K	Homoisocitrate dehydrogenase	MGG_01566	L7ISM4;L7IA85;	OOW_P131scaffold01457g22(Magnaporthe oryzae (strain P131));OOU_Y34scaffold00497g15(Magnaporthe oryzae (strain Y34));	G4MTI4	212	360	18	5	53.769	STAK(1)EALADPK	-1.2027	2	1
G4MTI8	24	K	Minor allergen Alt a 7	MGG_01569	L7I937;L7ISK3;	OOU_Y34scaffold00497g19(Magnaporthe oryzae (strain Y34));OOW_P131scaffold01457g26(Magnaporthe oryzae (strain P131));	G4MTI8	24	204	14	2	78.964	QLAEAEK(1)AGIEK	-0.5984	2	1
G4MTI8	56	K	Minor allergen Alt a 7	MGG_01569	L7I937;L7ISK3;	OOU_Y34scaffold00497g19(Magnaporthe oryzae (strain Y34));OOW_P131scaffold01457g26(Magnaporthe oryzae (strain P131));	G4MTI8	56	204	14	2	51.286	MGAPAK(1)PTDVK	-1.048	2	1
G4MTJ4	18	K	Kinase isozyme 4	MGG_07161			G4MTJ4	18	437	24	1	84.169	HYAK(1)FPATGVSLR	1.5068	3	1
G4MTJ8	98	K	Proteasome subunit alpha type	MGG_07165	L7J7T4;L7I3J4;	OOW_P131scaffold00922g28(Magnaporthe oryzae (strain P131));OOU_Y34scaffold00618g22(Magnaporthe oryzae (strain Y34));	G4MTJ8	98	283	19	3	42.336	K(0.002)VSHSGYK(0.998)R	1.7653	2	0.99787
G4MTJ8	199	K	Proteasome subunit alpha type	MGG_07165	L7J7T4;L7I3J4;	OOW_P131scaffold00922g28(Magnaporthe oryzae (strain P131));OOU_Y34scaffold00618g22(Magnaporthe oryzae (strain Y34));	G4MTJ8	199	283	19	3	70.54	ATAIGK(1)SAASAK	-1.6254	2	1
G4MTJ8	205	K	Proteasome subunit alpha type	MGG_07165	L7J7T4;L7I3J4;	OOW_P131scaffold00922g28(Magnaporthe oryzae (strain P131));OOU_Y34scaffold00618g22(Magnaporthe oryzae (strain Y34));	G4MTJ8	205	283	19	3	81.92	SAASAK(1)TFLEK	0.27841	2	1
G4MTK2	253	K	Argininosuccinate synthase	MGG_15868			G4MTK2	253	415	27	1	44.511	LLNK(1)LGHDHGVGR	-0.80033	3	1
G4MTL4	155	K	GTP-binding protein rhoA	MGG_07176	L7J702;L7I1M4;	OOW_P131scaffold00922g42(Magnaporthe oryzae (strain P131));OOU_Y34scaffold00618g9(Magnaporthe oryzae (strain Y34));	G4MTL4	155	193	20	2	65.295	IGAYK(1)YLECSAK	-0.21507	2	1
G4MTL4	162	K	GTP-binding protein rhoA	MGG_07176	L7J702;L7I1M4;	OOW_P131scaffold00922g42(Magnaporthe oryzae (strain P131));OOU_Y34scaffold00618g9(Magnaporthe oryzae (strain Y34));	G4MTL4	162	193	20	2	79.875	YLECSAK(1)TNEGVR	-1.0771	2	1
G4MTM7	1101	K	Glutamate synthase	MGG_07187	L7JC56;	OOW_P131scaffold00461g3(Magnaporthe oryzae (strain P131));	G4MTM7	1101	2118	121	1	81.788	AK(1)ADHILISGHDGGTGASR	-0.64324	3	1
G4MTN6	169	K	O-acetylhomoserine (Thiol)-lyase	MGG_07195	L7HX51;L7JC64;	OOU_Y34scaffold00703g3(Magnaporthe oryzae (strain Y34));OOW_P131scaffold00461g13(Magnaporthe oryzae (strain P131));	G4MTN6	169	456	26	1	40.475	YNIPDFEK(1)ITK	-3.2349	2	1
G4MTP1	89	K	AMP-binding enzyme	MGG_07197	L7JBV1;L7HZ21;	OOW_P131scaffold00461g16(Magnaporthe oryzae (strain P131));OOU_Y34scaffold00703g6(Magnaporthe oryzae (strain Y34));	G4MTP1	89	707	46	3	41.502	AWNPEK(1)R	4.0522	2	1
G4MTP1	408	K	AMP-binding enzyme	MGG_07197	L7JBV1;L7HZ21;	OOW_P131scaffold00461g16(Magnaporthe oryzae (strain P131));OOU_Y34scaffold00703g6(Magnaporthe oryzae (strain Y34));	G4MTP1	408	707	46	3	40.103	IWSPK(1)VR	0.42598	2	1
G4MTP1	647	K	AMP-binding enzyme	MGG_07197	L7JBV1;L7HZ21;	OOW_P131scaffold00461g16(Magnaporthe oryzae (strain P131));OOU_Y34scaffold00703g6(Magnaporthe oryzae (strain Y34));	G4MTP1	647	707	46	3	108.7	SHK(1)FNSYEK	-1.1553	2	1
G4MTR3	140	K	ATP synthase subunit 4	MGG_04752	D4NXH2;	(Magnaporthe oryzae);	G4MTR3	140	246	19	6	74.165	ADHTQAVK(1)NR	-0.2495	3	1
G4MTR3	168	K	ATP synthase subunit 4	MGG_04752	D4NXH2;	(Magnaporthe oryzae);	G4MTR3	168	246	19	6	79.652	ETAK(1)LEAEAFELEQK	0.40003	3	1
G4MTR3	206	K	ATP synthase subunit 4	MGG_04752	D4NXH2;	(Magnaporthe oryzae);	G4MTR3	206	246	19	6	132.5	QQK(1)ELAENIIAK	0.74629	2	1
G4MTR3	215	K	ATP synthase subunit 4	MGG_04752	D4NXH2;	(Magnaporthe oryzae);	G4MTR3	215	246	19	6	51.567	ELAENIIAK(1)VQK	1.0461	2	1
G4MTR3	218	K	ATP synthase subunit 4	MGG_04752	D4NXH2;	(Magnaporthe oryzae);	G4MTR3	218	246	19	6	82.287	VQK(1)ELENPK	0.14255	2	1
G4MTR3	224	K	ATP synthase subunit 4	MGG_04752	D4NXH2;	(Magnaporthe oryzae);	G4MTR3	224	246	19	6	102.43	ELENPK(1)VLQQILQQSIADVEK	0.55168	3	1
G4MTS8	47	K	Uncharacterized protein	MGG_04772	L7IIN4;L7JA71;	OOU_Y34scaffold00194g49(Magnaporthe oryzae (strain Y34));OOW_P131scaffold00538g21(Magnaporthe oryzae (strain P131));	G4MTS8	47	92	9	2	98.418	QK(1)LIQQAK	0.59879	2	1
G4MTS8	53	K	Uncharacterized protein	MGG_04772	L7IIN4;L7JA71;	OOU_Y34scaffold00194g49(Magnaporthe oryzae (strain Y34));OOW_P131scaffold00538g21(Magnaporthe oryzae (strain P131));	G4MTS8	53	92	9	2	77.062	LIQQAK(1)AEYAR	0.81142	2	1
G4MTV8	57	K	26S protease regulatory subunit 7	MGG_01581	L7HYL9;L7J339;	OOU_Y34scaffold00690g8(Magnaporthe oryzae (strain Y34));OOW_P131scaffold01060g8(Magnaporthe oryzae (strain P131));	G4MTV8	57	439	35	2	126.31	KLEQQIK(1)EK	-0.32942	2	1
G4MTV8	110	K	26S protease regulatory subunit 7	MGG_01581	L7HYL9;L7J339;	OOU_Y34scaffold00690g8(Magnaporthe oryzae (strain Y34));OOW_P131scaffold01060g8(Magnaporthe oryzae (strain P131));	G4MTV8	110	439	35	2	73.499	IIQDEK(1)DESK	0.020311	2	1
G4MTW6	11	K	14-3-3 family protein	MGG_01588	L7JQN3;L7HQG4;	OOW_P131scaffold00005g7(Magnaporthe oryzae (strain P131));OOU_Y34scaffold01008g11(Magnaporthe oryzae (strain Y34));	G4MTW6	11	272	21	9	87.669	GHEDAVYLAK(1)LAEQAER	-0.10552	3	1
G4MTW6	68	K	14-3-3 family protein	MGG_01588	L7JQN3;L7HQG4;	OOW_P131scaffold00005g7(Magnaporthe oryzae (strain P131));OOU_Y34scaffold01008g11(Magnaporthe oryzae (strain Y34));	G4MTW6	68	272	21	9	149.23	IVTSIEQK(1)EESK	-0.030011	2	1
G4MTW6	82	K	14-3-3 family protein	MGG_01588	L7JQN3;L7HQG4;	OOW_P131scaffold00005g7(Magnaporthe oryzae (strain P131));OOU_Y34scaffold01008g11(Magnaporthe oryzae (strain Y34));	G4MTW6	82	272	21	9	102.9	GNSSQVGLIK(1)EYR	-0.12576	2	1
G4MTW6	87	K	14-3-3 family protein	MGG_01588	L7JQN3;L7HQG4;	OOW_P131scaffold00005g7(Magnaporthe oryzae (strain P131));OOU_Y34scaffold01008g11(Magnaporthe oryzae (strain Y34));	G4MTW6	87	272	21	9	66.299	TK(1)IEAELAK	0.99218	2	1
G4MTW6	112	K	14-3-3 family protein	MGG_01588	L7JQN3;L7HQG4;	OOW_P131scaffold00005g7(Magnaporthe oryzae (strain P131));OOU_Y34scaffold01008g11(Magnaporthe oryzae (strain Y34));	G4MTW6	112	272	21	9	42.031	HLIPSAK(1)SGESK	-0.053371	2	1
G4MTW6	117	K	14-3-3 family protein	MGG_01588	L7JQN3;L7HQG4;	OOW_P131scaffold00005g7(Magnaporthe oryzae (strain P131));OOU_Y34scaffold01008g11(Magnaporthe oryzae (strain Y34));	G4MTW6	117	272	21	9	44.57	SGESK(1)VFYHK	0.4848	2	1
G4MTW6	122	K	14-3-3 family protein	MGG_01588	L7JQN3;L7HQG4;	OOW_P131scaffold00005g7(Magnaporthe oryzae (strain P131));OOU_Y34scaffold01008g11(Magnaporthe oryzae (strain Y34));	G4MTW6	122	272	21	9	60.358	VFYHK(1)MK	-0.49484	3	1
G4MTW6	124	K	14-3-3 family protein	MGG_13806;MGG_01588	L7JQN3;L7HQG4;	OOW_P131scaffold00005g7(Magnaporthe oryzae (strain P131));OOU_Y34scaffold01008g11(Magnaporthe oryzae (strain Y34));	G4MRU8;G4MTW6	126;124	272	21	9	62.659	MK(1)GDYHR	-1.104	2	1
G4MTW6	146	K	14-3-3 family protein	MGG_01588	L7JQN3;L7HQG4;	OOW_P131scaffold00005g7(Magnaporthe oryzae (strain P131));OOU_Y34scaffold01008g11(Magnaporthe oryzae (strain Y34));	G4MTW6	146	272	21	9	60.255	DSADK(1)SLEAYK	-0.41393	2	1
G4MTW7	49	K	Uncharacterized protein	MGG_01589			G4MTW7	49	100	10	7	100.88	TGGGDAFQK(1)R	0.116	2	1
G4MTW7	64	K	Uncharacterized protein	MGG_01589			G4MTW7	64	100	10	7	115.78	EK(0.789)EK(0.211)LLELKK	-0.025708	3	0.788985
G4MTW7	66	K	Uncharacterized protein	MGG_01589			G4MTW7	66	100	10	7	62.463	EK(0.152)EK(0.848)LLELK	-0.023775	3	0.848472
G4MTW7	71	K	Uncharacterized protein	MGG_01589			G4MTW7	71	100	10	7	60.648	LLELK(0.849)K(0.151)K	-0.39637	2	0.848582
G4MTW7	73	K	Uncharacterized protein	MGG_01589			G4MTW7	73	100	10	7	61.344	K(1)LAEQQAHLNK	-0.74963	2	1
G4MTW7	83	K	Uncharacterized protein	MGG_01589			G4MTW7	83	100	10	7	127.49	LAEQQAHLNK(1)LSEHIDELTK	-0.25395	3	1
G4MTW7	93	K	Uncharacterized protein	MGG_01589			G4MTW7	93	100	10	7	49.595	LSEHIDELTK(1)SQGGEQN	0.48377	2	1
G4MTX9	9	K	Inorganic pyrophosphatase	MGG_15739			G4MTX9	9	290	24	3	83.182	K(1)VAAPNTLEHR	-0.10334	2	1
G4MTX9	216	K	Inorganic pyrophosphatase	MGG_15739			G4MTX9	216	290	24	3	57.59	K(1)YAMDVIR	1.1735	2	1
G4MTX9	236	K	Inorganic pyrophosphatase	MGG_15739			G4MTX9	236	290	24	3	61.612	LITGK(1)TQPGDVSTTNLSVSQSPSR	1.691	3	1
G4MTY5	155	K	IdgA domain-containing protein	MGG_14801			G4MTY5	155	775	29	1	89.805	MISEGANK(1)VSR	-0.021879	2	1
G4MTY9	178	K	Methylmalonate-semialdehyde dehydrogenase	MGG_01606			G4MTY9	178	578	31	4	65.179	TFADAK(1)GDVLR	0.53495	2	1
G4MTY9	207	K	Methylmalonate-semialdehyde dehydrogenase	MGG_01606			G4MTY9	207	578	31	4	78.814	GEVLEVAK(1)DMETR	-0.76899	2	1
G4MTY9	418	K	Methylmalonate-semialdehyde dehydrogenase	MGG_01606			G4MTY9	418	578	31	4	69.92	IESLIASAEK(1)EGAK	-1.0303	2	1
G4MTY9	501	K	Methylmalonate-semialdehyde dehydrogenase	MGG_01606			G4MTY9	501	578	31	4	70.056	SGATAEK(1)FR	-0.087552	2	1
G4MTZ0	115	K	Calnexin	MGG_01607	L7IK30;L7IX88;	OOU_Y34scaffold00162g10(Magnaporthe oryzae (strain Y34));OOW_P131scaffold01287g74(Magnaporthe oryzae (strain P131));	G4MTZ0	115	577	62	9	61.344	GMEGDK(1)GLVVK	-0.88269	2	1
G4MTZ0	131	K	Calnexin	MGG_01607	L7IK30;L7IX88;	OOU_Y34scaffold00162g10(Magnaporthe oryzae (strain Y34));OOW_P131scaffold01287g74(Magnaporthe oryzae (strain P131));	G4MTZ0	131	577	62	9	70.889	NPAAHHAISAK(1)FPK	-0.36252	2	1
G4MTZ0	163	K	Calnexin	MGG_01607	L7IK30;L7IX88;	OOU_Y34scaffold00162g10(Magnaporthe oryzae (strain Y34));OOW_P131scaffold01287g74(Magnaporthe oryzae (strain P131));	G4MTZ0	163	577	62	9	45.507	GLECGGAYMK(1)LLR	-1.4051	2	1
G4MTZ0	204	K	Calnexin	MGG_01607	L7IK30;L7IX88;	OOU_Y34scaffold00162g10(Magnaporthe oryzae (strain Y34));OOW_P131scaffold01287g74(Magnaporthe oryzae (strain P131));	G4MTZ0	204	577	62	9	76.228	VHFIFNHK(1)NPK	-0.23394	2	1
G4MTZ0	207	K	Calnexin	MGG_01607	L7IK30;L7IX88;	OOU_Y34scaffold00162g10(Magnaporthe oryzae (strain Y34));OOW_P131scaffold01287g74(Magnaporthe oryzae (strain P131));	G4MTZ0	207	577	62	9	73.499	NPK(1)TGEYEEK	0.40656	2	1
G4MTZ0	214	K	Calnexin	MGG_01607	L7IK30;L7IX88;	OOU_Y34scaffold00162g10(Magnaporthe oryzae (strain Y34));OOW_P131scaffold01287g74(Magnaporthe oryzae (strain P131));	G4MTZ0	214	577	62	9	43.05	TGEYEEK(1)HLNSPPTAR	0.1896	3	1
G4MTZ0	375	K	Calnexin	MGG_01607	L7IK30;L7IX88;	OOU_Y34scaffold00162g10(Magnaporthe oryzae (strain Y34));OOW_P131scaffold01287g74(Magnaporthe oryzae (strain P131));	G4MTZ0	375	577	62	9	57.414	GK(1)WTAPLIDNPAYK	1.7703	2	1
G4MTZ0	396	K	Calnexin	MGG_01607	L7IK30;L7IX88;	OOU_Y34scaffold00162g10(Magnaporthe oryzae (strain Y34));OOW_P131scaffold01287g74(Magnaporthe oryzae (strain P131));	G4MTZ0	396	577	62	9	48.568	K(0.182)IK(0.818)NPDYFEDK	1.0676	2	0.818358
G4MTZ0	442	K	Calnexin	MGG_01607	L7IK30;L7IX88;	OOU_Y34scaffold00162g10(Magnaporthe oryzae (strain Y34));OOW_P131scaffold01287g74(Magnaporthe oryzae (strain P131));	G4MTZ0	442	577	62	9	78.342	K(1)FAEETFFEK	0.60046	2	1
G4MU02	36	K	Plasma membrane ATPase	MGG_07200	L7HXA7;L7JCW6;	OOU_Y34scaffold00703g9(Magnaporthe oryzae (strain Y34));OOW_P131scaffold00461g19(Magnaporthe oryzae (strain P131));	G4MU02	36	926	52	7	53.448	EGLAHNPAAK(1)PK	1.1144	2	1
G4MU02	257	K	Plasma membrane ATPase	MGG_07200	L7HXA7;L7JCW6;	OOU_Y34scaffold00703g9(Magnaporthe oryzae (strain Y34));OOW_P131scaffold00461g19(Magnaporthe oryzae (strain P131));	G4MU02	257	926	52	7	43.69	HKGDQCYASSAVK(1)R	-0.67275	3	0.999588
G4MU02	390	K	Plasma membrane ATPase	MGG_07200	L7HXA7;L7JCW6;	OOU_Y34scaffold00703g9(Magnaporthe oryzae (strain Y34));OOW_P131scaffold00461g19(Magnaporthe oryzae (strain P131));	G4MU02	390	926	52	7	77.732	TGTLTK(1)NK	-1.0618	2	1
G4MU02	433	K	Plasma membrane ATPase	MGG_07200	L7HXA7;L7JCW6;	OOU_Y34scaffold00703g9(Magnaporthe oryzae (strain Y34));OOW_P131scaffold00461g19(Magnaporthe oryzae (strain P131));	G4MU02	433	926	52	7	85.265	AFLK(1)SLK	0.70301	2	1
G4MU02	436	K	Plasma membrane ATPase	MGG_07200	L7HXA7;L7JCW6;	OOU_Y34scaffold00703g9(Magnaporthe oryzae (strain Y34));OOW_P131scaffold00461g19(Magnaporthe oryzae (strain P131));	G4MU02	436	926	52	7	71.715	SLK(1)YYPR	-0.50605	2	1
G4MU02	447	K	Plasma membrane ATPase	MGG_07200	L7HXA7;L7JCW6;	OOU_Y34scaffold00703g9(Magnaporthe oryzae (strain Y34));OOW_P131scaffold00461g19(Magnaporthe oryzae (strain P131));	G4MU02	447	926	52	7	69.176	AALSK(1)YK	0.4627	2	1
G4MU02	504	K	Plasma membrane ATPase	MGG_07200	L7HXA7;L7JCW6;	OOU_Y34scaffold00703g9(Magnaporthe oryzae (strain Y34));OOW_P131scaffold00461g19(Magnaporthe oryzae (strain P131));	G4MU02	504	926	52	7	45.221	TVEEDHEIPEAVDQDYK(1)NK	1.4652	3	1
G4MU04	177	K	Mitochondrial DNA replication protein YHM2	MGG_07201	L7JBX7;L7HX27;	OOW_P131scaffold00461g22(Magnaporthe oryzae (strain P131));OOU_Y34scaffold00703g12(Magnaporthe oryzae (strain Y34));	G4MU04	177	317	24	6	58.172	GINK(1)GVNAVAIR	-0.40129	2	1
G4MU04	248	K	Mitochondrial DNA replication protein YHM2	MGG_07201	L7JBX7;L7HX27;	OOW_P131scaffold00461g22(Magnaporthe oryzae (strain P131));OOU_Y34scaffold00703g12(Magnaporthe oryzae (strain Y34));	G4MU04	248	317	24	6	67.981	VEMQSK(1)K	2.4344	2	1
G4MU04	256	K	Mitochondrial DNA replication protein YHM2	MGG_07201	L7JBX7;L7HX27;	OOW_P131scaffold00461g22(Magnaporthe oryzae (strain P131));OOU_Y34scaffold00703g12(Magnaporthe oryzae (strain Y34));	G4MU04	256	317	24	6	123.86	KDDPNRPK(1)K	-0.26244	2	1
G4MU04	257	K	Mitochondrial DNA replication protein YHM2	MGG_07201	L7JBX7;L7HX27;	OOW_P131scaffold00461g22(Magnaporthe oryzae (strain P131));OOU_Y34scaffold00703g12(Magnaporthe oryzae (strain Y34));	G4MU04	257	317	24	6	56.548	K(1)MTVGNTFK	-1.9399	2	1
G4MU04	307	K	Mitochondrial DNA replication protein YHM2	MGG_07201	L7JBX7;L7HX27;	OOW_P131scaffold00461g22(Magnaporthe oryzae (strain P131));OOU_Y34scaffold00703g12(Magnaporthe oryzae (strain Y34));	G4MU04	307	317	24	6	70.942	TYVEK(1)VTGEK	-0.54383	2	1
G4MU04	312	K	Mitochondrial DNA replication protein YHM2	MGG_07201	L7JBX7;L7HX27;	OOW_P131scaffold00461g22(Magnaporthe oryzae (strain P131));OOU_Y34scaffold00703g12(Magnaporthe oryzae (strain Y34));	G4MU04	312	317	24	6	57.347	VTGEK(1)VTAK	-0.54003	2	1
G4MU05	41	K	Citrate synthase	MGG_07202	L7HX61;L7JC74;	OOU_Y34scaffold00703g13(Magnaporthe oryzae (strain Y34));OOW_P131scaffold00461g23(Magnaporthe oryzae (strain P131));	G4MU05	41	473	34	15	64.265	TQTLK(1)ER	-0.022927	2	1
G4MU05	56	K	Citrate synthase	MGG_07202	L7HX61;L7JC74;	OOU_Y34scaffold00703g13(Magnaporthe oryzae (strain Y34));OOW_P131scaffold00461g23(Magnaporthe oryzae (strain P131));	G4MU05	56	473	34	15	135.71	IEEIK(1)SLRK	-0.39666	2	1
G4MU05	65	K	Citrate synthase	MGG_07202	L7HX61;L7JC74;	OOU_Y34scaffold00703g13(Magnaporthe oryzae (strain Y34));OOW_P131scaffold00461g23(Magnaporthe oryzae (strain P131));	G4MU05	65	473	34	15	61.344	KEHGSK(1)VIDK	0.58514	2	0.999518
G4MU05	69	K	Citrate synthase	MGG_07202	L7HX61;L7JC74;	OOU_Y34scaffold00703g13(Magnaporthe oryzae (strain Y34));OOW_P131scaffold00461g23(Magnaporthe oryzae (strain P131));	G4MU05	69	473	34	15	52.527	VIDK(1)VTLDQVYGGAR	-0.31464	2	1
G4MU05	194	K	Citrate synthase	MGG_07202	L7HX61;L7JC74;	OOU_Y34scaffold00703g13(Magnaporthe oryzae (strain Y34));OOW_P131scaffold00461g23(Magnaporthe oryzae (strain P131));	G4MU05	194	473	34	15	107.29	AYAK(1)GINK	-0.13937	2	1
G4MU05	229	K	Citrate synthase	MGG_07202	L7HX61;L7JC74;	OOU_Y34scaffold00703g13(Magnaporthe oryzae (strain Y34));OOW_P131scaffold00461g23(Magnaporthe oryzae (strain P131));	G4MU05	229	473	34	15	79.148	IYQNVFK(1)GGK	0.03452	2	1
G4MU05	232	K	Citrate synthase	MGG_07202	L7HX61;L7JC74;	OOU_Y34scaffold00703g13(Magnaporthe oryzae (strain Y34));OOW_P131scaffold00461g23(Magnaporthe oryzae (strain P131));	G4MU05	232	473	34	15	48.794	GGK(1)VAPVQK	-0.40994	2	1
G4MU05	238	K	Citrate synthase	MGG_07202	L7HX61;L7JC74;	OOU_Y34scaffold00703g13(Magnaporthe oryzae (strain Y34));OOW_P131scaffold00461g23(Magnaporthe oryzae (strain P131));	G4MU05	238	473	34	15	58.981	VAPVQK(1)DK	-0.54589	2	1
G4MU05	324	K	Citrate synthase	MGG_07202	L7HX61;L7JC74;	OOU_Y34scaffold00703g13(Magnaporthe oryzae (strain Y34));OOW_P131scaffold00461g23(Magnaporthe oryzae (strain P131));	G4MU05	324	473	34	15	83.182	K(1)SVGDDLSDK	-1.1171	2	1
G4MU05	374	K	Citrate synthase	MGG_07202	L7HX61;L7JC74;	OOU_Y34scaffold00703g13(Magnaporthe oryzae (strain Y34));OOW_P131scaffold00461g23(Magnaporthe oryzae (strain P131));	G4MU05	374	473	34	15	72.681	VFAQEK(1)MPNDPMFK	-0.66231	2	1
G4MU05	389	K	Citrate synthase	MGG_07202	L7HX61;L7JC74;	OOU_Y34scaffold00703g13(Magnaporthe oryzae (strain Y34));OOW_P131scaffold00461g23(Magnaporthe oryzae (strain P131));	G4MU05	389	473	34	15	77.505	LVSQVYK(1)IAPGVLTEHGK	2.3064	2	1
G4MU05	400	K	Citrate synthase	MGG_07202	L7HX61;L7JC74;	OOU_Y34scaffold00703g13(Magnaporthe oryzae (strain Y34));OOW_P131scaffold00461g23(Magnaporthe oryzae (strain P131));	G4MU05	400	473	34	15	63.966	IAPGVLTEHGK(1)TK	0.63182	3	1
G4MU05	457	K	Citrate synthase	MGG_07202	L7HX61;L7JC74;	OOU_Y34scaffold00703g13(Magnaporthe oryzae (strain Y34));OOW_P131scaffold00461g23(Magnaporthe oryzae (strain P131));	G4MU05	457	473	34	15	54.898	AVGAPIERPK(1)SFSTEK	-0.24428	3	1
G4MU05	463	K	Citrate synthase	MGG_07202	L7HX61;L7JC74;	OOU_Y34scaffold00703g13(Magnaporthe oryzae (strain Y34));OOW_P131scaffold00461g23(Magnaporthe oryzae (strain P131));	G4MU05	463	473	34	15	82.85	SFSTEK(1)WIEIAK	0.23653	2	1
G4MU05	469	K	Citrate synthase	MGG_07202	L7HX61;L7JC74;	OOU_Y34scaffold00703g13(Magnaporthe oryzae (strain Y34));OOW_P131scaffold00461g23(Magnaporthe oryzae (strain P131));	G4MU05	469	473	34	15	79.116	WIEIAK(1)K	0.60673	2	1
G4MU17	34	K	Uncharacterized protein	MGG_07212	Q5EMT3;L7HXZ5;L7IZB6;	(Magnaporthe grisea);OOU_Y34scaffold00703g25(Magnaporthe oryzae (strain Y34));OOW_P131scaffold01275g7(Magnaporthe oryzae (strain P131));	G4MU17	34	131	21	8	65.465	VAEK(1)EFEK	-1.3904	2	1
G4MU17	38	K	Uncharacterized protein	MGG_07212	Q5EMT3;L7HXZ5;L7IZB6;	(Magnaporthe grisea);OOU_Y34scaffold00703g25(Magnaporthe oryzae (strain Y34));OOW_P131scaffold01275g7(Magnaporthe oryzae (strain P131));	G4MU17	38	131	21	8	41.088	VAEK(0.024)EFEK(0.976)DIHSASAK	1.2875	2	0.976417
G4MU17	60	K	Uncharacterized protein	MGG_07212	Q5EMT3;L7HXZ5;L7IZB6;	(Magnaporthe grisea);OOU_Y34scaffold00703g25(Magnaporthe oryzae (strain Y34));OOW_P131scaffold01275g7(Magnaporthe oryzae (strain P131));	G4MU17	60	131	21	8	112.13	GSEAQK(1)EAEK	0.55297	2	1
G4MU17	64	K	Uncharacterized protein	MGG_07212	Q5EMT3;L7HXZ5;L7IZB6;	(Magnaporthe grisea);OOU_Y34scaffold00703g25(Magnaporthe oryzae (strain Y34));OOW_P131scaffold01275g7(Magnaporthe oryzae (strain P131));	G4MU17	64	131	21	8	91.313	EAEK(1)LGAQAGAK	0.2375	2	1
G4MU17	81	K	Uncharacterized protein	MGG_07212	Q5EMT3;L7HXZ5;L7IZB6;	(Magnaporthe grisea);OOU_Y34scaffold00703g25(Magnaporthe oryzae (strain Y34));OOW_P131scaffold01275g7(Magnaporthe oryzae (strain P131));	G4MU17	81	131	21	8	112.02	FDSAISNAK(1)SEAAK	-0.0081491	2	1
G4MU17	96	K	Uncharacterized protein	MGG_07212	Q5EMT3;L7HXZ5;L7IZB6;	(Magnaporthe grisea);OOU_Y34scaffold00703g25(Magnaporthe oryzae (strain Y34));OOW_P131scaffold01275g7(Magnaporthe oryzae (strain P131));	G4MU17	96	131	21	8	116.51	LKAESEAYAK(1)EAK	0.36335	2	1
G4MU17	99	K	Uncharacterized protein	MGG_07212	Q5EMT3;L7HXZ5;L7IZB6;	(Magnaporthe grisea);OOU_Y34scaffold00703g25(Magnaporthe oryzae (strain Y34));OOW_P131scaffold01275g7(Magnaporthe oryzae (strain P131));	G4MU17	99	131	21	8	66.073	EAK(1)AGAMK	-1.7927	2	1
G4MU17	119	K	Uncharacterized protein	MGG_07212	Q5EMT3;L7HXZ5;L7IZB6;	(Magnaporthe grisea);OOU_Y34scaffold00703g25(Magnaporthe oryzae (strain Y34));OOW_P131scaffold01275g7(Magnaporthe oryzae (strain P131));	G4MU17	119	131	21	8	66.299	VEDGAAK(1)AK	3.1102	2	1
G4MU23	17	K	Versicolorin reductase	MGG_07216	L7HX44;Q9HFV6;L7IXH0;	OOU_Y34scaffold00703g32(Magnaporthe oryzae (strain Y34));(Magnaporthe grisea);OOW_P131scaffold01275g14(Magnaporthe oryzae (strain P131));	G4MU23	17	274	16	4	50.957	APSADITSSGPSDASK(1)PLAGK	0.15181	2	1
G4MU23	67	K	Versicolorin reductase	MGG_07216	L7HX44;Q9HFV6;L7IXH0;	OOU_Y34scaffold00703g32(Magnaporthe oryzae (strain Y34));(Magnaporthe grisea);OOW_P131scaffold01275g14(Magnaporthe oryzae (strain P131));	G4MU23	67	274	16	4	103.91	AAEEVVAELK(1)K	0.83594	2	1
G4MU23	143	K	Versicolorin reductase	MGG_07216	L7HX44;Q9HFV6;L7IXH0;	OOU_Y34scaffold00703g32(Magnaporthe oryzae (strain Y34));(Magnaporthe grisea);OOW_P131scaffold01275g14(Magnaporthe oryzae (strain P131));	G4MU23	143	274	16	4	120.53	GQFFVAQQGLK(1)HCR	-0.84467	2	1
G4MU23	239	K	Versicolorin reductase	MGG_07216	L7HX44;Q9HFV6;L7IXH0;	OOU_Y34scaffold00703g32(Magnaporthe oryzae (strain Y34));(Magnaporthe grisea);OOW_P131scaffold01275g14(Magnaporthe oryzae (strain P131));	G4MU23	239	274	16	4	66.267	IDEGLANMNPLK(1)R	0.5518	2	1
G4MU67	152	K	Aminomethyltransferase	MGG_04826	L7JKM4;	OOW_P131scaffold00217g18(Magnaporthe oryzae (strain P131));	G4MU67	152	464	24	2	50.202	VTPSGVAALK(1)PHHGSLTTLLHR	-1.0096	3	1
G4MU67	452	K	Aminomethyltransferase	MGG_04826	L7JKM4;	OOW_P131scaffold00217g18(Magnaporthe oryzae (strain P131));	G4MU67	452	464	24	2	132.51	KAVVTK(1)MPFIQTK	0.40764	2	0.999971
G4MU70	36	K	60S ribosomal protein L9-A	MGG_04829	L7JL61;L7IHF6;	OOW_P131scaffold00217g15(Magnaporthe oryzae (strain P131));OOU_Y34scaffold00194g15(Magnaporthe oryzae (strain Y34));	G4MU70	36	194	19	3	77.505	LTK(1)SLNHIAVTFSQPSK	1.1963	3	1
G4MU70	63	K	60S ribosomal protein L9-A	MGG_04829	L7JL61;L7IHF6;	OOW_P131scaffold00217g15(Magnaporthe oryzae (strain P131));OOU_Y34scaffold00194g15(Magnaporthe oryzae (strain Y34));	G4MU70	63	194	19	3	45.68	K(1)DVATLR	-2.9454	2	1
G4MU70	176	K	60S ribosomal protein L9-A	MGG_04829	L7JL61;L7IHF6;	OOW_P131scaffold00217g15(Magnaporthe oryzae (strain P131));OOU_Y34scaffold00194g15(Magnaporthe oryzae (strain Y34));	G4MU70	176	194	19	3	40.767	K(1)FLDGMYVSEK	0.47893	2	1
G4MU82	246	K	Peroxisomal dehydratase	MGG_04839	L7JKL1;L7IIG2;	OOW_P131scaffold00217g3(Magnaporthe oryzae (strain P131));OOU_Y34scaffold00194g3(Magnaporthe oryzae (strain Y34));	G4MU82	246	310	19	1	75.738	NIK(1)EYQAR	1.0788	2	1
G4MU87	192	K	Aspartyl aminopeptidase	MGG_10126			G4MU87	192	548	22	2	53.756	LVK(1)VDRPILR	0.33442	3	1
G4MU87	442	K	Aspartyl aminopeptidase	MGG_10126			G4MU87	442	548	22	2	42.708	YESNHSPEMNK(1)GTVIK	0.84617	3	1
G4MU97	211	K	6-phosphogluconolactonase	MGG_10148	L7JEZ9;L7INI6;	OOW_P131scaffold00353g4(Magnaporthe oryzae (strain P131));OOU_Y34scaffold00087g49(Magnaporthe oryzae (strain Y34));	G4MU97	211	259	12	1	45.653	VAFVATGGGK(1)K	-0.71869	2	1
G4MU99	68	K	4-nitrophenylphosphatase	MGG_10149			G4MU99	68	309	20	2	69.331	TVFVTNNSTK(1)SRPEYQK	-0.13153	3	1
G4MU99	75	K	4-nitrophenylphosphatase	MGG_10149			G4MU99	75	309	20	2	49.715	SRPEYQK(1)K	-1.8758	2	1
G4MUC5	7	K	UTP-glucose-1-phosphate uridylyltransferase	MGG_01631	L7IJ41;L7IZ15;	OOU_Y34scaffold00162g37(Magnaporthe oryzae (strain Y34));OOW_P131scaffold01287g47(Magnaporthe oryzae (strain P131));	G4MUC5	7	529	38	8	46.001	ASNVAK(1)AVK	0.40814	2	1
G4MUC5	96	K	UTP-glucose-1-phosphate uridylyltransferase	MGG_01631	L7IJ41;L7IZ15;	OOU_Y34scaffold00162g37(Magnaporthe oryzae (strain Y34));OOW_P131scaffold01287g47(Magnaporthe oryzae (strain P131));	G4MUC5	96	529	38	8	54.198	AK(1)GSTVDWDR	0.32671	2	1
G4MUC5	307	K	UTP-glucose-1-phosphate uridylyltransferase	MGG_01631	L7IJ41;L7IZ15;	OOU_Y34scaffold00162g37(Magnaporthe oryzae (strain Y34));OOW_P131scaffold01287g47(Magnaporthe oryzae (strain P131));	G4MUC5	307	529	38	8	55.66	ADVK(1)GGTIIDYEGK	-0.92941	2	1
G4MUC5	317	K	UTP-glucose-1-phosphate uridylyltransferase	MGG_01631	L7IJ41;L7IZ15;	OOU_Y34scaffold00162g37(Magnaporthe oryzae (strain Y34));OOW_P131scaffold01287g47(Magnaporthe oryzae (strain P131));	G4MUC5	317	529	38	8	61.48	GGTIIDYEGK(1)VR	-0.32783	2	1
G4MUC5	328	K	UTP-glucose-1-phosphate uridylyltransferase	MGG_01631	L7IJ41;L7IZ15;	OOU_Y34scaffold00162g37(Magnaporthe oryzae (strain Y34));OOW_P131scaffold01287g47(Magnaporthe oryzae (strain P131));	G4MUC5	328	529	38	8	77.746	LLEIAQVPK(1)EHVNEFK	1.351	2	1
G4MUC5	335	K	UTP-glucose-1-phosphate uridylyltransferase	MGG_01631	L7IJ41;L7IZ15;	OOU_Y34scaffold00162g37(Magnaporthe oryzae (strain Y34));OOW_P131scaffold01287g47(Magnaporthe oryzae (strain P131));	G4MUC5	335	529	38	8	71.085	EHVNEFK(1)SIK	0.91491	2	1
G4MUC5	434	K	UTP-glucose-1-phosphate uridylyltransferase	MGG_01631	L7IJ41;L7IZ15;	OOU_Y34scaffold00162g37(Magnaporthe oryzae (strain Y34));OOW_P131scaffold01287g47(Magnaporthe oryzae (strain P131));	G4MUC5	434	529	38	8	66.809	SDLYTVK(1)HGQLQMSAAR	0.48093	2	1
G4MUC5	465	K	UTP-glucose-1-phosphate uridylyltransferase	MGG_01631	L7IJ41;L7IZ15;	OOU_Y34scaffold00162g37(Magnaporthe oryzae (strain Y34));OOW_P131scaffold01287g47(Magnaporthe oryzae (strain P131));	G4MUC5	465	529	38	8	41.876	K(0.005)VSDFQK(0.995)R	1.8526	2	0.995488
G4MUD1	71	K	Phosphomannomutase	MGG_01637	L7IJ85;L7IY73;	OOU_Y34scaffold00162g43(Magnaporthe oryzae (strain Y34));OOW_P131scaffold01287g41(Magnaporthe oryzae (strain P131));	G4MUD1	71	264	23	1	105.19	QEEQLGTSDVSVK(1)K	-0.43478	2	1
G4MUE8	42	K	UV excision repair protein Rad23	MGG_01656	L7IJE0;L7IX44;	OOU_Y34scaffold00162g59(Magnaporthe oryzae (strain Y34));OOW_P131scaffold01287g24(Magnaporthe oryzae (strain P131));	G4MUE8	42	401	15	2	68.657	LQK(1)LIYSGK	0.41361	2	1
G4MUE8	73	K	UV excision repair protein Rad23	MGG_01656	L7IJE0;L7IX44;	OOU_Y34scaffold00162g59(Magnaporthe oryzae (strain Y34));OOW_P131scaffold01287g24(Magnaporthe oryzae (strain P131));	G4MUE8	73	401	15	2	85.533	GFVVCVVNK(1)PK	-0.4074	2	1
G4MUF4	58	K	4-aminobutyrate aminotransferase	MGG_01662	L7IL97;L7IYZ1;	OOU_Y34scaffold00162g66(Magnaporthe oryzae (strain Y34));OOW_P131scaffold01287g17(Magnaporthe oryzae (strain P131));	G4MUF4	58	503	26	3	74.611	TEIPGPK(1)AQAAIK	1.1999	2	1
G4MUF4	441	K	4-aminobutyrate aminotransferase	MGG_01662	L7IL97;L7IYZ1;	OOU_Y34scaffold00162g66(Magnaporthe oryzae (strain Y34));OOW_P131scaffold01287g17(Magnaporthe oryzae (strain P131));	G4MUF4	441	503	26	3	112.42	GK(1)GQGTFIAFDNPR	-0.5176	2	1
G4MUF4	459	K	4-aminobutyrate aminotransferase	MGG_01662	L7IL97;L7IYZ1;	OOU_Y34scaffold00162g66(Magnaporthe oryzae (strain Y34));OOW_P131scaffold01287g17(Magnaporthe oryzae (strain P131));	G4MUF4	459	503	26	3	72.23	RDEFLK(1)R	-0.99361	2	1
G4MUF9	33	K	Uncharacterized protein	MGG_01667	L7IK77;L7IYY6;	OOU_Y34scaffold00162g70(Magnaporthe oryzae (strain Y34));OOW_P131scaffold01287g12(Magnaporthe oryzae (strain P131));	G4MUF9	33	92	6	1	55.353	TFVQAATK(1)K	-0.14587	2	1
G4MUH5	737	K	E3 ubiquitin-protein ligase	MGG_07255			G4MUH5	737	816	34	1	59.908	SWDGEQK(1)SR	-0.7099	2	1
G4MUJ2	47	K	Isocitrate dehydrogenase [NADP]	MGG_07268	L7I2K9;L7JF20;	OOU_Y34scaffold00597g26(Magnaporthe oryzae (strain Y34));OOW_P131scaffold00421g7(Magnaporthe oryzae (strain P131));	G4MUJ2	47	450	36	7	94.487	VK(1)NPVVELDGDEMTR	-0.063228	2	1
G4MUJ2	91	K	Isocitrate dehydrogenase [NADP]	MGG_07268	L7I2K9;L7JF20;	OOU_Y34scaffold00597g26(Magnaporthe oryzae (strain Y34));OOW_P131scaffold00421g7(Magnaporthe oryzae (strain P131));	G4MUJ2	91	450	36	7	41.695	DK(0.928)TDDK(0.072)VTLDAAEAIK	-1.5066	2	0.928276
G4MUJ2	95	K	Isocitrate dehydrogenase [NADP]	MGG_07268	L7I2K9;L7JF20;	OOU_Y34scaffold00597g26(Magnaporthe oryzae (strain Y34));OOW_P131scaffold00421g7(Magnaporthe oryzae (strain P131));	G4MUJ2	95	450	36	7	56.799	DK(0.007)TDDK(0.993)VTLDAAEAIK	-0.15402	2	0.993064
G4MUJ2	106	K	Isocitrate dehydrogenase [NADP]	MGG_07268	L7I2K9;L7JF20;	OOU_Y34scaffold00597g26(Magnaporthe oryzae (strain Y34));OOW_P131scaffold00421g7(Magnaporthe oryzae (strain P131));	G4MUJ2	106	450	36	7	89.55	K(1)YSVGVK	0.40877	2	1
G4MUJ2	124	K	Isocitrate dehydrogenase [NADP]	MGG_07268	L7I2K9;L7JF20;	OOU_Y34scaffold00597g26(Magnaporthe oryzae (strain Y34));OOW_P131scaffold00421g7(Magnaporthe oryzae (strain P131));	G4MUJ2	124	450	36	7	85.212	VK(1)EFNLK	0.40545	2	1
G4MUJ2	281	K	Isocitrate dehydrogenase [NADP]	MGG_07268	L7I2K9;L7JF20;	OOU_Y34scaffold00597g26(Magnaporthe oryzae (strain Y34));OOW_P131scaffold00421g7(Magnaporthe oryzae (strain P131));	G4MUJ2	281	450	36	7	63.185	AEFEAK(1)GIWYEHR	-2.1817	2	1
G4MUJ2	422	K	Isocitrate dehydrogenase [NADP]	MGG_07268	L7I2K9;L7JF20;	OOU_Y34scaffold00597g26(Magnaporthe oryzae (strain Y34));OOW_P131scaffold00421g7(Magnaporthe oryzae (strain P131));	G4MUJ2	422	450	36	7	72.29	DLALACGK(1)TAR	-0.53437	2	1
G4MUJ8	28	K	WD repeat-containing protein 2	MGG_07273	L7I2F5;L7JE54;	OOU_Y34scaffold00597g20(Magnaporthe oryzae (strain Y34));OOW_P131scaffold00421g1(Magnaporthe oryzae (strain P131));	G4MUJ8	28	608	29	2	46.318	GQPTQLSCDSK(1)GER	1.0365	2	1
G4MUJ8	570	K	WD repeat-containing protein 2	MGG_07273	L7I2F5;L7JE54;	OOU_Y34scaffold00597g20(Magnaporthe oryzae (strain Y34));OOW_P131scaffold00421g1(Magnaporthe oryzae (strain P131));	G4MUJ8	570	608	29	2	51.346	VK(1)ALNAHK	-0.042992	2	1
G4MUK8	108	K	Cytochrome c oxidase polypeptide VI	MGG_15895	L7J351;L7I2E6;	OOW_P131scaffold01066g38(Magnaporthe oryzae (strain P131));OOU_Y34scaffold00597g10(Magnaporthe oryzae (strain Y34));	G4MUK8	108	167	7	2	60.358	AALK(1)AAR	-0.28863	2	1
G4MUK8	129	K	Cytochrome c oxidase polypeptide VI	MGG_15895	L7J351;L7I2E6;	OOW_P131scaffold01066g38(Magnaporthe oryzae (strain P131));OOU_Y34scaffold00597g10(Magnaporthe oryzae (strain Y34));	G4MUK8	129	167	7	2	67.207	AK(1)VENDGQYK	-0.093576	2	1
G4MUN3	26	K	60S ribosomal protein L23a	MGG_10185	L7IMF9;L7JMI5;Q5EMV3;	OOU_Y34scaffold00087g21(Magnaporthe oryzae (strain Y34));OOW_P131scaffold00195g6(Magnaporthe oryzae (strain P131));(Magnaporthe grisea);	G4MUN3	26	157	25	4	45.911	QAQAASK(1)AALK	-2.2235	2	1
G4MUN3	75	K	60S ribosomal protein L23a	MGG_10185	L7IMF9;L7JMI5;Q5EMV3;	OOU_Y34scaffold00087g21(Magnaporthe oryzae (strain Y34));OOW_P131scaffold00195g6(Magnaporthe oryzae (strain P131));(Magnaporthe grisea);	G4MUN3	75	157	25	4	82.01	LDEHK(1)IIVHPLNTESAMK	-0.73159	3	1
G4MUN3	88	K	60S ribosomal protein L23a	MGG_10185	L7IMF9;L7JMI5;Q5EMV3;	OOU_Y34scaffold00087g21(Magnaporthe oryzae (strain Y34));OOW_P131scaffold00195g6(Magnaporthe oryzae (strain P131));(Magnaporthe grisea);	G4MUN3	88	157	25	4	42.785	IIVHPLNTESAMK(1)K	-0.50532	2	1
G4MUN3	134	K	60S ribosomal protein L23a	MGG_10185	L7IMF9;L7JMI5;Q5EMV3;	OOU_Y34scaffold00087g21(Magnaporthe oryzae (strain Y34));OOW_P131scaffold00195g6(Magnaporthe oryzae (strain P131));(Magnaporthe grisea);	G4MUN3	134	157	25	4	51.567	INTLIRPDGQK(1)K	0.45692	3	1
G4MUR7	368	K	Transcriptional repressor rco-1	MGG_08829	L7JLY0;L7IG11;	OOW_P131scaffold00195g40(Magnaporthe oryzae (strain P131));OOU_Y34scaffold00228g55(Magnaporthe oryzae (strain Y34));	G4MUR7	368	607	19	1	47.712	YLATGAEDK(1)QIR	0.31605	2	1
G4MUU0	320	K	3-hydroxyisobutyrate dehydrogenase	MGG_01687	L7IJS9;L7JFW0;	OOU_Y34scaffold00147g5(Magnaporthe oryzae (strain Y34));OOW_P131scaffold00336g5(Magnaporthe oryzae (strain P131));	G4MUU0	320	340	20	1	69.721	VYDAADK(1)EER	-0.16102	2	1
G4MUU2	43	K	Rho GDP dissociation inhibitor	MGG_01689	L7JHR9;	OOW_P131scaffold00336g3(Magnaporthe oryzae (strain P131));	G4MUU2	43	199	22	3	91.549	YK(1)QSLGLGQGK	1.4631	2	1
G4MUU2	97	K	Rho GDP dissociation inhibitor	MGG_01689	L7JHR9;	OOW_P131scaffold00336g3(Magnaporthe oryzae (strain P131));	G4MUU2	97	199	22	3	71.524	TLKDHPFK(1)IK	2.0811	3	0.999894
G4MUU2	127	K	Rho GDP dissociation inhibitor	MGG_01689	L7JHR9;	OOW_P131scaffold00336g3(Magnaporthe oryzae (strain P131));	G4MUU2	127	199	22	3	72.433	VQHEILSGLHYVQVVK(1)R	1.0546	3	1
G4MUW4	69	K	Uncharacterized protein	MGG_01706	L7J9C4;L7IBZ6;	OOW_P131scaffold00570g4(Magnaporthe oryzae (strain P131));OOU_Y34scaffold00433g5(Magnaporthe oryzae (strain Y34));	G4MUW4	69	76	8	1	72.848	FLDDNSGK(1)GK	-1.1424	2	1
G4MUX0	127	K	Isocitrate dehydrogenase [NAD] subunit, mitochondrial	MGG_01712	L7JA55;L7ID47;	OOW_P131scaffold00570g10(Magnaporthe oryzae (strain P131));OOU_Y34scaffold00433g11(Magnaporthe oryzae (strain Y34));	G4MUX0	127	385	24	5	67.645	GPLATPIGK(1)GHVSLNLTLR	-0.83483	3	1
G4MUX0	222	K	Isocitrate dehydrogenase [NAD] subunit, mitochondrial	MGG_01712	L7JA55;L7ID47;	OOW_P131scaffold00570g10(Magnaporthe oryzae (strain P131));OOU_Y34scaffold00433g11(Magnaporthe oryzae (strain Y34));	G4MUX0	222	385	24	5	63.184	VVHK(1)ATIMK	-0.93343	2	1
G4MUX0	352	K	Isocitrate dehydrogenase [NAD] subunit, mitochondrial	MGG_01712	L7JA55;L7ID47;	OOW_P131scaffold00570g10(Magnaporthe oryzae (strain P131));OOU_Y34scaffold00433g11(Magnaporthe oryzae (strain Y34));	G4MUX0	352	385	24	5	79.639	IEK(1)ATFDTLAEGK	-0.68371	2	1
G4MUX0	362	K	Isocitrate dehydrogenase [NAD] subunit, mitochondrial	MGG_01712	L7JA55;L7ID47;	OOW_P131scaffold00570g10(Magnaporthe oryzae (strain P131));OOU_Y34scaffold00433g11(Magnaporthe oryzae (strain Y34));	G4MUX0	362	385	24	5	93.371	ATFDTLAEGK(1)ALTGDLGGK	1.4108	2	1
G4MUX0	373	K	Isocitrate dehydrogenase [NAD] subunit, mitochondrial	MGG_01712	L7JA55;L7ID47;	OOW_P131scaffold00570g10(Magnaporthe oryzae (strain P131));OOU_Y34scaffold00433g11(Magnaporthe oryzae (strain Y34));	G4MUX0	373	385	24	5	113.4	AK(1)THEFAGAIISK	1.5361	2	1
G4MUX2	275	K	Norsolorinic acid reductase	MGG_01713	L7IB64;L7J938;	OOU_Y34scaffold00433g13(Magnaporthe oryzae (strain Y34));OOW_P131scaffold00570g12(Magnaporthe oryzae (strain P131));	G4MUX2	275	379	22	1	54.023	ISQVLETIAK(1)R	1.0372	2	1
G4MUX6	590	K	Glycogen [starch] synthase	MGG_07289	L7J344;L7HUP0;	OOW_P131scaffold01066g28(Magnaporthe oryzae (strain P131));OOU_Y34scaffold00768g41(Magnaporthe oryzae (strain Y34));	G4MUX6	590	708	35	1	78.098	LSDLLDWK(1)R	-0.70798	2	1
G4MUY9	66	K	Uncharacterized protein	MGG_07301			G4MUY9	66	257	13	2	60.55	FSAQNEK(1)VITEVLK	0.811	2	1
G4MUY9	73	K	Uncharacterized protein	MGG_07301			G4MUY9	73	257	13	2	45.68	VITEVLK(1)R	0.88336	2	1
G4MUZ9	79	K	NADH-cytochrome b5 reductase	MGG_07307			G4MUZ9	79	308	24	9	108.32	LQSAEMVNHNTK(1)R	-0.82056	3	1
G4MUZ9	170	K	NADH-cytochrome b5 reductase	MGG_07307			G4MUZ9	170	308	24	9	113.13	HNAEK(1)HNQVAMIAGGAGITPMYTFAR	-0.41735	3	1
G4MUZ9	226	K	NADH-cytochrome b5 reductase	MGG_07307			G4MUZ9	226	308	24	9	65.423	DLFLKDEFLQMEK(1)DHPDR	0.63972	3	0.999603
G4MUZ9	240	K	NADH-cytochrome b5 reductase	MGG_07307			G4MUZ9	240	308	24	9	77.08	SVFAISK(1)TDGGEEVPEGYKK	-0.32484	3	0.999993
G4MUZ9	252	K	NADH-cytochrome b5 reductase	MGG_07307			G4MUZ9	252	308	24	9	60.161	TDGGEEVPEGYK(1)K	0.50105	2	1
G4MUZ9	262	K	NADH-cytochrome b5 reductase	MGG_07307			G4MUZ9	262	308	24	9	88.706	GYISPEMLK(1)EVGVQK	-0.0077831	2	1
G4MUZ9	268	K	NADH-cytochrome b5 reductase	MGG_07307			G4MUZ9	268	308	24	9	121.02	EVGVQK(1)VDGLK	0.23815	2	1
G4MUZ9	288	K	NADH-cytochrome b5 reductase	MGG_07307			G4MUZ9	288	308	24	9	75.911	VLVCGPPPFENALLK(1)GK	-0.60602	2	1
G4MUZ9	290	K	NADH-cytochrome b5 reductase	MGG_07307			G4MUZ9	290	308	24	9	51.726	GK(1)EGGVLGAMGFK	-1.6535	2	1
G4MV25	43	K	1,3-beta-glucanosyltransferase	MGG_07331	L7IC68;L7J0G6;	OOU_Y34scaffold00461g35(Magnaporthe oryzae (strain Y34));OOW_P131scaffold01162g1(Magnaporthe oryzae (strain P131));	G4MV25	43	446	37	3	62.466	GNAFMQGDK(1)R	-1.6507	2	1
G4MV25	207	K	1,3-beta-glucanosyltransferase	MGG_07331	L7IC68;L7J0G6;	OOU_Y34scaffold00461g35(Magnaporthe oryzae (strain Y34));OOW_P131scaffold01162g1(Magnaporthe oryzae (strain P131));	G4MV25	207	446	37	3	58.814	K(1)QTAEYFNCGTDDAR	-0.4446	2	1
G4MV25	371	K	1,3-beta-glucanosyltransferase	MGG_07331	L7IC68;L7J0G6;	OOU_Y34scaffold00461g35(Magnaporthe oryzae (strain Y34));OOW_P131scaffold01162g1(Magnaporthe oryzae (strain P131));	G4MV25	371	446	37	3	67.494	YLK(1)DGSGK	-1.0552	2	1
G4MV31	22	K	Ribosomal protein L28e	MGG_08834	L7IGW9;L7JNG0;	OOU_Y34scaffold00228g47(Magnaporthe oryzae (strain Y34));OOW_P131scaffold00195g47(Magnaporthe oryzae (strain P131));	G4MV31	22	151	17	5	89.886	NQNAFLEK(1)R	-0.20804	2	1
G4MV31	41	K	Ribosomal protein L28e	MGG_08834	L7IGW9;L7JNG0;	OOU_Y34scaffold00228g47(Magnaporthe oryzae (strain Y34));OOW_P131scaffold00195g47(Magnaporthe oryzae (strain P131));	G4MV31	41	151	17	5	90.793	DPLNLTNK(1)HSR	-0.14557	2	1
G4MV31	45	K	Ribosomal protein L28e	MGG_08834	L7IGW9;L7JNG0;	OOU_Y34scaffold00228g47(Magnaporthe oryzae (strain Y34));OOW_P131scaffold00195g47(Magnaporthe oryzae (strain P131));	G4MV31	45	151	17	5	53.124	K(1)YAGFVNDK	0.17038	2	1
G4MV31	53	K	Ribosomal protein L28e	MGG_08834	L7IGW9;L7JNG0;	OOU_Y34scaffold00228g47(Magnaporthe oryzae (strain Y34));OOW_P131scaffold00195g47(Magnaporthe oryzae (strain P131));	G4MV31	53	151	17	5	86.748	K(0.004)YAGFVNDK(0.996)AIGVQASSNEK	0.76399	3	0.996043
G4MV31	128	K	Ribosomal protein L28e	MGG_08834	L7IGW9;L7JNG0;	OOU_Y34scaffold00228g47(Magnaporthe oryzae (strain Y34));OOW_P131scaffold00195g47(Magnaporthe oryzae (strain P131));	G4MV31	128	151	17	5	134.49	TSAILK(1)SQRPVK	-0.53248	2	1
G4MV32	60	K	Malate dehydrogenase	MGG_08835	L7JLE5;L7IG42;	OOW_P131scaffold00195g48(Magnaporthe oryzae (strain P131));OOU_Y34scaffold00228g46(Magnaporthe oryzae (strain Y34));	G4MV32	60	330	28	4	80.69	IAGYLPK(1)DDGGK	-0.35279	2	1
G4MV32	69	K	Malate dehydrogenase	MGG_08835	L7JLE5;L7IG42;	OOW_P131scaffold00195g48(Magnaporthe oryzae (strain P131));OOU_Y34scaffold00228g46(Magnaporthe oryzae (strain Y34));	G4MV32	69	330	28	4	81.656	ALK(1)DADLIVIPAGVPR	-0.18178	3	1
G4MV32	220	K	Malate dehydrogenase	MGG_08835	L7JLE5;L7IG42;	OOW_P131scaffold00195g48(Magnaporthe oryzae (strain P131));OOU_Y34scaffold00228g46(Magnaporthe oryzae (strain Y34));	G4MV32	220	330	28	4	69.081	AK(1)DGAGSATLSMAYAGYR	0.13486	2	1
G4MV32	240	K	Malate dehydrogenase	MGG_08835	L7JLE5;L7IG42;	OOW_P131scaffold00195g48(Magnaporthe oryzae (strain P131));OOU_Y34scaffold00228g46(Magnaporthe oryzae (strain Y34));	G4MV32	240	330	28	4	47.849	FAEK(1)LLK	1.5701	2	1
G4MV39	253	K	Pyruvate dehydrogenase complex protein X component	MGG_08842			G4MV39	253	445	27	2	80.318	LSHLDLSNIK(1)IVK	-0.60657	2	1
G4MV39	302	K	Pyruvate dehydrogenase complex protein X component	MGG_08842			G4MV39	302	445	27	2	104.21	VYK(1)NLAVNLPLATFIER	0.051318	3	1
G4MV80	148	K	TATA-box-binding protein	MGG_15601	L7IY74;L7IFL5;	OOW_P131scaffold01214g3(Magnaporthe oryzae (strain P131));OOU_Y34scaffold00240g70(Magnaporthe oryzae (strain Y34));	G4MV80	148	255	17	1	61.344	SEDDSK(1)LASR	0.39749	2	1
G4MV89	87	K	Carnitine O-acetyltransferase	MGG_01721			G4MV89	87	649	41	7	66.27	TLK(1)PLLSK	0.3396	2	1
G4MV89	92	K	Carnitine O-acetyltransferase	MGG_01721			G4MV89	92	649	41	7	74.147	TLKPLLSK(1)EELANSTK	1.0518	2	0.999787
G4MV89	114	K	Carnitine O-acetyltransferase	MGG_01721			G4MV89	114	649	41	7	51.798	AVQEFVK(0.012)PGGVGAK(0.988)LQEK	-0.38612	3	0.988473
G4MV89	196	K	Carnitine O-acetyltransferase	MGG_01721			G4MV89	196	649	41	7	50.088	MVDSGTLEPEYMK(1)K	-0.47597	2	1
G4MV89	197	K	Carnitine O-acetyltransferase	MGG_01721			G4MV89	197	649	41	7	49.466	K(1)LPICMDSYK	-0.39078	2	1
G4MV89	231	K	Carnitine O-acetyltransferase	MGG_01721			G4MV89	231	649	41	7	111.79	FEAAQHK(1)YIVAIR	-0.47086	2	1
G4MV89	472	K	Carnitine O-acetyltransferase	MGG_01721			G4MV89	472	649	41	7	76.358	MYGK(1)NRPTYESAATR	-0.23162	3	1
G4MVA2	226	K	3-carboxymuconate cyclase	MGG_01732	L7JJT5;L7IBD6;	OOW_P131scaffold00244g6(Magnaporthe oryzae (strain P131));OOU_Y34scaffold00433g34(Magnaporthe oryzae (strain Y34));	G4MVA2	226	396	15	1	99.752	HLEFLK(1)LDGK	1.0279	2	1
G4MVB0	15	K	Elongation factor 2	MGG_01742	L7I6Y5;L7IWM0;	OOU_Y34scaffold00521g3(Magnaporthe oryzae (strain Y34));OOW_P131scaffold01324g1(Magnaporthe oryzae (strain P131));	G4MVB0	15	844	58	18	52.167	ALMDK(1)PCNVR	-0.18256	2	1
G4MVB0	154	K	Elongation factor 2	MGG_01742	L7I6Y5;L7IWM0;	OOU_Y34scaffold00521g3(Magnaporthe oryzae (strain Y34));OOW_P131scaffold01324g1(Magnaporthe oryzae (strain P131));	G4MVB0	154	844	58	18	45.368	IK(1)PVIIINK	0.86822	2	1
G4MVB0	257	K	Elongation factor 2	MGG_01742	L7I6Y5;L7IWM0;	OOU_Y34scaffold00521g3(Magnaporthe oryzae (strain Y34));OOW_P131scaffold01324g1(Magnaporthe oryzae (strain P131));	G4MVB0	257	844	58	18	49.298	LWGDNYFNPATK(1)K	-1.2005	2	1
G4MVB0	262	K	Elongation factor 2	MGG_01742	L7I6Y5;L7IWM0;	OOU_Y34scaffold00521g3(Magnaporthe oryzae (strain Y34));OOW_P131scaffold01324g1(Magnaporthe oryzae (strain P131));	G4MVB0	262	844	58	18	48.284	WTTK(1)SEHEGK	-1.0766	3	1
G4MVB0	268	K	Elongation factor 2	MGG_01742	L7I6Y5;L7IWM0;	OOU_Y34scaffold00521g3(Magnaporthe oryzae (strain Y34));OOW_P131scaffold01324g1(Magnaporthe oryzae (strain P131));	G4MVB0	268	844	58	18	73.951	SEHEGK(1)QLER	0.35596	3	1
G4MVB0	287	K	Elongation factor 2	MGG_01742	L7I6Y5;L7IWM0;	OOU_Y34scaffold00521g3(Magnaporthe oryzae (strain Y34));OOW_P131scaffold01324g1(Magnaporthe oryzae (strain P131));	G4MVB0	287	844	58	18	101.43	IFK(1)AVMNFK	-0.93284	2	1
G4MVB0	293	K	Elongation factor 2	MGG_01742	L7I6Y5;L7IWM0;	OOU_Y34scaffold00521g3(Magnaporthe oryzae (strain Y34));OOW_P131scaffold01324g1(Magnaporthe oryzae (strain P131));	G4MVB0	293	844	58	18	74.717	AVMNFK(1)R	-0.99753	2	1
G4MVB0	307	K	Elongation factor 2	MGG_01742	L7I6Y5;L7IWM0;	OOU_Y34scaffold00521g3(Magnaporthe oryzae (strain Y34));OOW_P131scaffold01324g1(Magnaporthe oryzae (strain P131));	G4MVB0	307	844	58	18	73.927	LELK(1)LPTEDKEK	0.37989	3	0.999997
G4MVB0	313	K	Elongation factor 2	MGG_01742	L7I6Y5;L7IWM0;	OOU_Y34scaffold00521g3(Magnaporthe oryzae (strain Y34));OOW_P131scaffold01324g1(Magnaporthe oryzae (strain P131));	G4MVB0	313	844	58	18	54.982	LPTEDK(1)EK	-0.73441	2	1
G4MVB0	315	K	Elongation factor 2	MGG_01742	L7I6Y5;L7IWM0;	OOU_Y34scaffold00521g3(Magnaporthe oryzae (strain Y34));OOW_P131scaffold01324g1(Magnaporthe oryzae (strain P131));	G4MVB0	315	844	58	18	71.153	LPTEDK(0.012)EK(0.988)EGK	-0.57837	3	0.988052
G4MVB0	322	K	Elongation factor 2	MGG_01742	L7I6Y5;L7IWM0;	OOU_Y34scaffold00521g3(Magnaporthe oryzae (strain Y34));OOW_P131scaffold01324g1(Magnaporthe oryzae (strain P131));	G4MVB0	322	844	58	18	70.69	QLLK(1)AVMR	0.97132	2	1
G4MVB0	392	K	Elongation factor 2	MGG_01742	L7I6Y5;L7IWM0;	OOU_Y34scaffold00521g3(Magnaporthe oryzae (strain Y34));OOW_P131scaffold01324g1(Magnaporthe oryzae (strain P131));	G4MVB0	392	844	58	18	63.816	MVPTSDK(1)GR	-0.46401	2	1
G4MVB0	423	K	Elongation factor 2	MGG_01742	L7I6Y5;L7IWM0;	OOU_Y34scaffold00521g3(Magnaporthe oryzae (strain Y34));OOW_P131scaffold01324g1(Magnaporthe oryzae (strain P131));	G4MVB0	423	844	58	18	67.299	IQGPNYTPGK(0.753)K(0.247)EDLFIK	-0.14938	3	0.752527
G4MVB0	424	K	Elongation factor 2	MGG_01742	L7I6Y5;L7IWM0;	OOU_Y34scaffold00521g3(Magnaporthe oryzae (strain Y34));OOW_P131scaffold01324g1(Magnaporthe oryzae (strain P131));	G4MVB0	424	844	58	18	122.13	K(1)EDLFIK	1.034	2	1
G4MVB0	430	K	Elongation factor 2	MGG_01742	L7I6Y5;L7IWM0;	OOU_Y34scaffold00521g3(Magnaporthe oryzae (strain Y34));OOW_P131scaffold01324g1(Magnaporthe oryzae (strain P131));	G4MVB0	430	844	58	18	101.71	KEDLFIK(1)AVQR	-1.5988	2	1
G4MVB0	480	K	Elongation factor 2	MGG_01742	L7I6Y5;L7IWM0;	OOU_Y34scaffold00521g3(Magnaporthe oryzae (strain Y34));OOW_P131scaffold01324g1(Magnaporthe oryzae (strain P131));	G4MVB0	480	844	58	18	67.646	SGTLTTDETAHNLK(1)VMK	0.48136	2	1
G4MVB0	571	K	Elongation factor 2	MGG_01742	L7I6Y5;L7IWM0;	OOU_Y34scaffold00521g3(Magnaporthe oryzae (strain Y34));OOW_P131scaffold01324g1(Magnaporthe oryzae (strain P131));	G4MVB0	571	844	58	18	71.031	ETVAGK(1)SSMTALSK	-0.31495	2	1
G4MVB0	579	K	Elongation factor 2	MGG_01742	L7I6Y5;L7IWM0;	OOU_Y34scaffold00521g3(Magnaporthe oryzae (strain Y34));OOW_P131scaffold01324g1(Magnaporthe oryzae (strain P131));	G4MVB0	579	844	58	18	80.17	SSMTALSK(1)SPNK	0.71378	2	1
G4MVB1	433	K	Carbamoyl-phosphate synthase subunit arginine-specific small	MGG_01743			G4MVB1	433	471	20	1	55.112	YLANVK(1)MFK	-0.039043	2	1
G4MVB2	24	K	Electron transfer flavoprotein subunit beta	MGG_01744	L7IKG3;L7JAV7;	OOU_Y34scaffold00154g3(Magnaporthe oryzae (strain Y34));OOW_P131scaffold00504g6(Magnaporthe oryzae (strain P131));	G4MVB2	24	257	27	2	92.939	VNK(1)AQTGVETAGVK	-2.1395	2	1
G4MVB2	212	K	Electron transfer flavoprotein subunit beta	MGG_01744	L7IKG3;L7JAV7;	OOU_Y34scaffold00154g3(Magnaporthe oryzae (strain Y34));OOW_P131scaffold00504g6(Magnaporthe oryzae (strain P131));	G4MVB2	212	257	27	2	82.069	K(1)LSDYGVSAESR	-0.68259	2	1
G4MVB4	79	K	Uncharacterized protein	MGG_01746			G4MVB4	79	379	25	3	54.776	ISIPK(1)NPR	1.4533	2	1
G4MVB4	124	K	Uncharacterized protein	MGG_01746			G4MVB4	124	379	25	3	51.193	K(1)PEPTQPK	0.12778	2	1
G4MVB4	311	K	Uncharacterized protein	MGG_01746			G4MVB4	311	379	25	3	102.87	AVTEMNGK(1)QIDSR	0.71418	2	1
G4MVC4	53	K	Acetyl-CoA acetyltransferase	MGG_01755	L7J5U1;L7IF47;	OOW_P131scaffold00974g34(Magnaporthe oryzae (strain P131));OOU_Y34scaffold00295g11(Magnaporthe oryzae (strain Y34));	G4MVC4	53	433	25	4	81.656	TPTAK(1)FNGSFTTVPAPK	0.13935	2	1
G4MVC4	263	K	Acetyl-CoA acetyltransferase	MGG_01755	L7J5U1;L7IF47;	OOW_P131scaffold00974g34(Magnaporthe oryzae (strain P131));OOU_Y34scaffold00295g11(Magnaporthe oryzae (strain Y34));	G4MVC4	263	433	25	4	52.576	LDK(1)VPTLKPAFVR	0.47453	2	0.999875
G4MVC4	268	K	Acetyl-CoA acetyltransferase	MGG_01755	L7J5U1;L7IF47;	OOW_P131scaffold00974g34(Magnaporthe oryzae (strain P131));OOU_Y34scaffold00295g11(Magnaporthe oryzae (strain Y34));	G4MVC4	268	433	25	4	88.021	VPTLK(1)PAFVR	0.3577	2	1
G4MVC4	374	K	Acetyl-CoA acetyltransferase	MGG_01755	L7J5U1;L7IF47;	OOW_P131scaffold00974g34(Magnaporthe oryzae (strain P131));OOU_Y34scaffold00295g11(Magnaporthe oryzae (strain Y34));	G4MVC4	374	433	25	4	61.962	ILGLEK(1)AR	0.041379	2	1
G4MVD4	32	K	AP-2 complex subunit sigma	MGG_01762			G4MVD4	32	143	10	1	58.917	LK(1)GEVHR	-0.13255	2	1
G4MVE1	32	K	Fatty acid-binding protein	MGG_07337	L7IA76;Q5EMS6;L7JL60;	OOU_Y34scaffold00461g27(Magnaporthe oryzae (strain Y34));(Magnaporthe grisea);OOW_P131scaffold00200g15(Magnaporthe oryzae (strain P131));	G4MVE1	32	125	17	2	73.233	KDAMK(1)TGK	-0.134	2	0.999899
G4MVE1	99	K	Fatty acid-binding protein	MGG_07337	L7IA76;Q5EMS6;L7JL60;	OOU_Y34scaffold00461g27(Magnaporthe oryzae (strain Y34));(Magnaporthe grisea);OOW_P131scaffold00200g15(Magnaporthe oryzae (strain P131));	G4MVE1	99	125	17	2	42.287	LFMSGK(1)LK	-0.021028	2	1
G4MVI8	525	K	Uncharacterized protein	MGG_08880			G4MVI8	525	634	40	2	65.535	IEYEK(1)PDGK	-1.0693	2	1
G4MVI8	568	K	Uncharacterized protein	MGG_08880			G4MVI8	568	634	40	2	96.009	HALETWPK(1)FK	2.727	2	1
G4MVK8	249	K	Fructose-1,6-bisphosphatase	MGG_08895	L7IY60;L7IFJ6;	OOW_P131scaffold01214g22(Magnaporthe oryzae (strain P131));OOU_Y34scaffold00240g50(Magnaporthe oryzae (strain Y34));	G4MVK8	249	344	24	1	56.258	SGK(1)PYSAR	-2.0649	2	1
G4MVL8	4	K	Triosephosphate isomerase	MGG_08905			G4MVL8	4	250	23	6	60.019	K(1)FFVGGNFK	-0.07102	2	1
G4MVL8	22	K	Triosephosphate isomerase	MGG_08905			G4MVL8	22	250	23	6	97.813	K(1)IVENLNDAK	0.42143	2	1
G4MVL8	56	K	Triosephosphate isomerase	MGG_08905			G4MVL8	56	250	23	6	47.621	K(1)EIEVAAQNVFDK	2.0398	2	1
G4MVL8	111	K	Triosephosphate isomerase	MGG_08905			G4MVL8	111	250	23	6	48.899	TILGESDEVVASK(1)TK	0.25035	2	1
G4MVL8	137	K	Triosephosphate isomerase	MGG_08905			G4MVL8	137	250	23	6	65.179	ESDK(1)TVEVVTR	0.088347	2	1
G4MVL8	150	K	Triosephosphate isomerase	MGG_08905			G4MVL8	150	250	23	6	65.246	QLEALK(1)AK	-0.97809	2	1
G4MVR9	978	K	Lon protease homolog, mitochondrial	PIM1	L7I3A6;L7JAD9;	PIM1(Magnaporthe oryzae (strain Y34));PIM1(Magnaporthe oryzae (strain P131));	G4MVR9	978	1119	91	1	61.167	AK(1)IHVHVPEGAVQK	-0.82649	2	1
G4MVS3	148	K	Acyl-CoA desaturase	MGG_01790	L7I3B2;L7JJW2;	OOU_Y34scaffold00584g27(Magnaporthe oryzae (strain Y34));OOW_P131scaffold00233g2(Magnaporthe oryzae (strain P131));	G4MVS3	148	475	29	1	54.343	YTDTEK(1)DPYSVR	0.24625	2	1
G4MVU2	504	K	Endoribonuclease YSH1	MGG_01804	L7J7S4;L7I0W6;	OOW_P131scaffold00973g2(Magnaporthe oryzae (strain P131));OOU_Y34scaffold00641g74(Magnaporthe oryzae (strain Y34));	G4MVU2	504	829	42	1	42.474	IPFK(1)TDK	0.44104	2	1
G4MW52	61	K	Ketol-acid reductoisomerase, mitochondrial	MGG_15774			G4MW52	61	400	26	7	133.47	TMDFAGHK(1)EQVWER	-0.22834	2	1
G4MW52	116	K	Ketol-acid reductoisomerase, mitochondrial	MGG_15774			G4MW52	116	400	26	7	62.546	K(0.018)DGK(0.982)SWK	-0.73809	2	0.982388
G4MW52	119	K	Ketol-acid reductoisomerase, mitochondrial	MGG_15774			G4MW52	119	400	26	7	63.185	SWK(1)DAVQDGWVPGK	-0.066307	3	1
G4MW52	169	K	Ketol-acid reductoisomerase, mitochondrial	MGG_15774			G4MW52	169	400	26	7	44.925	GK(1)TLYFSHGFSPVFK	0.59284	2	1
G4MW52	254	K	Ketol-acid reductoisomerase, mitochondrial	MGG_15774			G4MW52	254	400	26	7	82.529	TTFEK(1)EVYSDLYGER	0.3954	3	1
G4MW52	351	K	Ketol-acid reductoisomerase, mitochondrial	MGG_15774			G4MW52	351	400	26	7	50.189	DALKPVFNQLYDSVK(1)DGSETQR	-1.5101	3	0.999913
G4MW52	371	K	Ketol-acid reductoisomerase, mitochondrial	MGG_15774			G4MW52	371	400	26	7	91.961	EK(1)YEAEMEEIR	-0.59062	2	1
G4MW66	68	K	Alpha-1,4 glucan phosphorylase	MGG_01819			G4MW66	68	888	54	8	68.42	AAWSK(1)HQAK	1.9362	2	1
G4MW66	72	K	Alpha-1,4 glucan phosphorylase	MGG_01819			G4MW66	72	888	54	8	76.378	HQAK(0.999)PFQDK(0.001)EEFENEVVR	-0.97245	3	0.999449
G4MW66	122	K	Alpha-1,4 glucan phosphorylase	MGG_01819			G4MW66	122	888	54	8	152.07	LIMEWNK(1)TQQR	-1.7041	2	1
G4MW66	488	K	Alpha-1,4 glucan phosphorylase	MGG_01819			G4MW66	488	888	54	8	69.352	VSIIEEGQTK(1)MVR	-0.74007	2	1
G4MW66	550	K	Alpha-1,4 glucan phosphorylase	MGG_01819			G4MW66	550	888	54	8	75.018	WLHQANPK(1)LSELISTK	-1.384	3	1
G4MW66	579	K	Alpha-1,4 glucan phosphorylase	MGG_01819			G4MW66	579	888	54	8	66.546	WVK(1)DEEFR	-0.82898	2	1
G4MW66	585	K	Alpha-1,4 glucan phosphorylase	MGG_01819			G4MW66	585	888	54	8	77.923	K(1)EWAAIK	-0.37772	2	1
G4MW66	603	K	Alpha-1,4 glucan phosphorylase	MGG_01819			G4MW66	603	888	54	8	100.74	LADYIK(1)R	0.71381	2	1
G4MWF3	176	K	Proteasome subunit alpha type	MGG_08343	L7JQH3;L7IKQ6;Q5EMX1;	OOW_P131scaffold00029g14(Magnaporthe oryzae (strain P131));OOU_Y34scaffold00148g14(Magnaporthe oryzae (strain Y34));(Magnaporthe grisea);	G4MWF3	176	251	18	2	45.072	ATSVGANNASAQSLLK(0.987)QDYK(0.013)EDCSLK	0.55095	3	0.987097
G4MWF3	244	K	Proteasome subunit alpha type	MGG_08343	L7JQH3;L7IKQ6;Q5EMX1;	OOW_P131scaffold00029g14(Magnaporthe oryzae (strain P131));OOU_Y34scaffold00148g14(Magnaporthe oryzae (strain Y34));(Magnaporthe grisea);	G4MWF3	244	251	18	2	45.28	EHDLAK(1)DDSTDDK	-0.057871	2	1
G4MWG4	402	K	Stress-induced-phosphoprotein 1	MGG_08980			G4MWG4	402	584	53	1	41.429	EEGNTK(1)FK	-3.2404	2	1
G4MWH8	104	K	Uncharacterized protein	MGG_08994	L7ITM1;L7I4N9;	OOW_P131scaffold01561g4(Magnaporthe oryzae (strain P131));OOU_Y34scaffold00550g3(Magnaporthe oryzae (strain Y34));	G4MWH8	104	241	8	3	77.776	DILDMYPNHTIVK(1)R	0.68669	2	1
G4MWH8	119	K	Uncharacterized protein	MGG_08994	L7ITM1;L7I4N9;	OOW_P131scaffold01561g4(Magnaporthe oryzae (strain P131));OOU_Y34scaffold00550g3(Magnaporthe oryzae (strain Y34));	G4MWH8	119	241	8	3	44.98	K(1)AVEATGK	0.36769	2	1
G4MWH8	126	K	Uncharacterized protein	MGG_08994	L7ITM1;L7I4N9;	OOW_P131scaffold01561g4(Magnaporthe oryzae (strain P131));OOU_Y34scaffold00550g3(Magnaporthe oryzae (strain Y34));	G4MWH8	126	241	8	3	48.981	K(0.003)AVEATGK(0.997)K	-2.0086	2	0.996768
G4MWJ2	390	K	Isoleucyl-tRNA synthetase	MGG_01165	L7JLM9;	OOW_P131scaffold00187g5(Magnaporthe oryzae (strain P131));	G4MWJ2	390	974	60	2	75.189	AIIK(1)ILGR	-0.41891	2	1
G4MWJ2	401	K	Isoleucyl-tRNA synthetase	MGG_01165	L7JLM9;	OOW_P131scaffold00187g5(Magnaporthe oryzae (strain P131));	G4MWJ2	401	974	60	2	99.013	DVLHSHK(1)HK	-0.52857	2	1
G4MWT0	4	K	Cytochrome c oxidase subunit 7A	MGG_12467			G4MWT0	4	60	3	1	46.819	AIK(1)PIVGMLR	0.38146	2	1
G4MWU3	353	K	Uncharacterized protein	MGG_15950			G4MWU3	353	535	23	1	64.757	TFSK(1)QLR	-2.9617	2	1
G4MWX1	184	K	GTP-binding protein ypt5	MGG_01185			G4MWX1	184	221	13	1	42.21	K(1)LPLDQAGPR	-0.54559	2	1
G4MWX2	366	K	MICOS complex subunit MIC60	MGG_11278			G4MWX2	366	697	40	3	70.256	QEANQLGK(1)K	0.03576	2	1
G4MWX2	460	K	MICOS complex subunit MIC60	MGG_11278			G4MWX2	460	697	40	3	61.161	K(0.999)FK(0.001)EEIQQR	-0.46195	2	0.999279
G4MWX2	462	K	MICOS complex subunit MIC60	MGG_11278			G4MWX2	462	697	40	3	74.165	K(0.017)FK(0.983)EEIQQR	-0.31463	2	0.982657
G4MWZ3	430	K	D-lactate dehydrogenase	MGG_01202	L7J2N3;L7IIE4;	OOW_P131scaffold01149g13(Magnaporthe oryzae (strain P131));OOU_Y34scaffold00177g16(Magnaporthe oryzae (strain Y34));	G4MWZ3	430	601	36	1	60.55	LAK(1)GNSATSFDFAK	0.32186	2	1
G4MX02	139	K	Uncharacterized protein	MGG_01208	L7J0S8;L7IKD9;	OOW_P131scaffold01149g5(Magnaporthe oryzae (strain P131));OOU_Y34scaffold00177g24(Magnaporthe oryzae (strain Y34));	G4MX02	139	212	17	1	70.028	VK(1)QYEGTDK	1.6101	2	1
G4MX78	9	K	NADH:flavin oxidoreductase/NADH oxidase	MGG_08297	L7JGA1;L7HUS3;	OOW_P131scaffold00324g1(Magnaporthe oryzae (strain P131));OOU_Y34scaffold00766g15(Magnaporthe oryzae (strain Y34));	G4MX78	9	373	17	2	100.11	LFTPLK(1)VGQVELGHR	-0.022428	3	1
G4MX78	84	K	NADH:flavin oxidoreductase/NADH oxidase	MGG_08297	L7JGA1;L7HUS3;	OOW_P131scaffold00324g1(Magnaporthe oryzae (strain P131));OOU_Y34scaffold00766g15(Magnaporthe oryzae (strain Y34));	G4MX78	84	373	17	2	94.007	EHIAGWK(1)AVTDAVHSK	-1.2903	3	1
G4MXC5	20	K	Mitochondrial peroxiredoxin PRX1	MGG_08256	L7IRM9;L7HRJ8;	OOW_P131scaffold01570g7(Magnaporthe oryzae (strain P131));OOU_Y34scaffold00925g18(Magnaporthe oryzae (strain Y34));	G4MXC5	20	224	16	6	59.709	LGTEAPNFK(1)AETTK	0.40732	2	1
G4MXC5	68	K	Mitochondrial peroxiredoxin PRX1	MGG_08256	L7IRM9;L7HRJ8;	OOW_P131scaffold01570g7(Magnaporthe oryzae (strain P131));OOU_Y34scaffold00925g18(Magnaporthe oryzae (strain Y34));	G4MXC5	68	224	16	6	50.04	LEPEFTK(1)R	0.6611	2	1
G4MXC5	72	K	Mitochondrial peroxiredoxin PRX1	MGG_08256	L7IRM9;L7HRJ8;	OOW_P131scaffold01570g7(Magnaporthe oryzae (strain P131));OOU_Y34scaffold00925g18(Magnaporthe oryzae (strain Y34));	G4MXC5	72	224	16	6	61.276	GVK(1)LIGLSANTVGSHDGWIK	-0.18375	3	1
G4MXC5	176	K	Mitochondrial peroxiredoxin PRX1	MGG_08256	L7IRM9;L7HRJ8;	OOW_P131scaffold01570g7(Magnaporthe oryzae (strain P131));OOU_Y34scaffold00925g18(Magnaporthe oryzae (strain Y34));	G4MXC5	176	224	16	6	122.33	IVDSLQTGDK(1)HK	0.50827	3	1
G4MXC5	213	K	Mitochondrial peroxiredoxin PRX1	MGG_08256	L7IRM9;L7HRJ8;	OOW_P131scaffold01570g7(Magnaporthe oryzae (strain P131));OOU_Y34scaffold00925g18(Magnaporthe oryzae (strain Y34));	G4MXC5	213	224	16	6	71.949	AVK(1)PYLR	0.68114	2	1
G4MXC5	223	K	Mitochondrial peroxiredoxin PRX1	MGG_08256	L7IRM9;L7HRJ8;	OOW_P131scaffold01570g7(Magnaporthe oryzae (strain P131));OOU_Y34scaffold00925g18(Magnaporthe oryzae (strain Y34));	G4MXC5	223	224	16	6	65.235	FTPLPK(1)E	2.3371	2	1
G4MXJ0	6	K	Uncharacterized protein	MGG_11259			G4MXJ0	6	600	71	15	72.152	SDAQK(1)PVEVPK	0.62079	2	1
G4MXJ0	100	K	Uncharacterized protein	MGG_11259			G4MXJ0	100	600	71	15	98.281	EVTPIEEGYLESK(1)GTK	0.027143	2	1
G4MXJ0	112	K	Uncharacterized protein	MGG_11259			G4MXJ0	112	600	71	15	102.52	FPQNFIYTK(1)R	1.8754	2	1
G4MXJ0	132	K	Uncharacterized protein	MGG_11259			G4MXJ0	132	600	71	15	81.017	NLASFLK(1)SEK	1.5201	2	1
G4MXJ0	192	K	Uncharacterized protein	MGG_11259			G4MXJ0	192	600	71	15	77.732	FHFTAK(1)GHK	-0.49102	2	1
G4MXJ0	195	K	Uncharacterized protein	MGG_11259			G4MXJ0	195	600	71	15	85.265	GHK(1)HTFK	0.12853	2	1
G4MXJ0	199	K	Uncharacterized protein	MGG_11259			G4MXJ0	199	600	71	15	69.261	HTFK(1)AATAADR	0.8897	3	1
G4MXJ0	214	K	Uncharacterized protein	MGG_11259			G4MXJ0	214	600	71	15	79.148	DNWVAQIK(1)AK	-0.15519	2	1
G4MXJ0	221	K	Uncharacterized protein	MGG_11259			G4MXJ0	221	600	71	15	114.03	SAAAK(1)ELAASVTESETYKK	1.023	3	1
G4MXJ0	234	K	Uncharacterized protein	MGG_11259			G4MXJ0	234	600	71	15	85.837	ELAASVTESETYK(1)K	1.156	2	1
G4MXJ0	241	K	Uncharacterized protein	MGG_11259			G4MXJ0	241	600	71	15	74.475	TLESFK(1)PAAPVAPAK	0.022966	2	1
G4MXJ0	250	K	Uncharacterized protein	MGG_11259			G4MXJ0	250	600	71	15	80.632	TLESFK(0.002)PAAPVAPAK(0.998)K	0.23271	2	0.998263
G4MXJ0	282	K	Uncharacterized protein	MGG_11259			G4MXJ0	282	600	71	15	49.298	ETEVPK(1)IEEPAEAK	-0.63621	2	1
G4MXJ0	400	K	Uncharacterized protein	MGG_11259			G4MXJ0	400	600	71	15	79.201	AAPVK(0.001)PTPVK(0.999)R	0.24859	2	0.999269
G4MXJ0	521	K	Uncharacterized protein	MGG_11259			G4MXJ0	521	600	71	15	80.755	SPSAFSK(1)LR	0.16147	2	1
G4MXJ4	359	K	Succinate-semialdehyde dehydrogenase	MGG_01230			G4MXJ4	359	536	30	1	55.676	RVK(1)ETFK	-0.86136	2	1
G4MXJ6	71	K	Uncharacterized protein	MGG_01232	L7J4Z4;L7I2G4;	OOW_P131scaffold01065g4(Magnaporthe oryzae (strain P131));OOU_Y34scaffold00594g22(Magnaporthe oryzae (strain Y34));	G4MXJ6	71	196	13	2	84.821	GASDALGK(1)VGGR	-0.76819	2	1
G4MXJ6	81	K	Uncharacterized protein	MGG_01232	L7J4Z4;L7I2G4;	OOW_P131scaffold01065g4(Magnaporthe oryzae (strain P131));OOU_Y34scaffold00594g22(Magnaporthe oryzae (strain Y34));	G4MXJ6	81	196	13	2	54.157	LIK(1)FVER	-1.466	2	1
G4MXQ5	348	K	Glycerophosphoryl diester phosphodiesterase	MGG_08047			G4MXQ5	348	424	29	1	62.088	LVPSIYATEAK(1)R	1.6339	2	1
G4MXS0	32	K	Uncharacterized protein	MGG_08062			G4MXS0	32	75	4	1	61.344	STGLTFK(1)TDR	-0.24734	2	1
G4MXS1	84	K	Pyruvate kinase	MGG_08063	L7JJ29;L7IAL5;	OOW_P131scaffold00264g31(Magnaporthe oryzae (strain P131));OOU_Y34scaffold00492g31(Magnaporthe oryzae (strain Y34));	G4MXS1	84	528	33	3	66.692	EAEK(1)QMPGR	-0.28697	2	1
G4MXS1	108	K	Pyruvate kinase	MGG_08063	L7JJ29;L7IAL5;	OOW_P131scaffold00264g31(Magnaporthe oryzae (strain P131));OOU_Y34scaffold00492g31(Magnaporthe oryzae (strain Y34));	G4MXS1	108	528	33	3	54.281	TGNTK(1)NDEDLPISAGK	1.5957	2	1
G4MXS1	234	K	Pyruvate kinase	MGG_08063	L7JJ29;L7IAL5;	OOW_P131scaffold00264g31(Magnaporthe oryzae (strain P131));OOU_Y34scaffold00492g31(Magnaporthe oryzae (strain Y34));	G4MXS1	234	528	33	3	72.928	RGQDIK(1)DIR	0.4564	3	1
G4MXT6	113	K	Uncharacterized protein	MGG_08253	L7ISN7;L7HRH4;	OOW_P131scaffold01570g4(Magnaporthe oryzae (strain P131));OOU_Y34scaffold00925g21(Magnaporthe oryzae (strain Y34));	G4MXT6	113	154	4	1	82.426	GVQK(1)VHAAR	-1.0119	2	1
G4MY05	14	K	Endoribonuclease L-PSP	MGG_10440	L7I2I1;L7ISK2;	OOU_Y34scaffold00598g3(Magnaporthe oryzae (strain Y34));OOW_P131scaffold01461g5(Magnaporthe oryzae (strain P131));	G4MY05	14	128	9	1	68.262	APK(1)PLPGIYSQAIK	0.32016	2	1
G4MY06	238	K	Lipase 2	MGG_10441			G4MY06	238	337	4	1	76.82	ENEHTPALPAPK(1)MLWYR	-1.0212	3	1
G4MY14	72	K	Peptidyl-prolyl cis-trans isomerase	MGG_10447	Q9HFU3;	CYP1(Magnaporthe grisea);	G4MY14	72	215	15	7	59.248	RVEFK(1)LYDDVVPK	-0.14657	3	1
G4MY14	80	K	Peptidyl-prolyl cis-trans isomerase	MGG_10447	Q9HFU3;	CYP1(Magnaporthe grisea);	G4MY14	80	215	15	7	81.632	LYDDVVPK(1)TADNFRR	-0.61316	3	1
G4MY14	99	K	Peptidyl-prolyl cis-trans isomerase	MGG_10447	Q9HFU3;	CYP1(Magnaporthe grisea);	G4MY14	99	215	15	7	76.378	LCVGEPGVGGYK(1)DSGFHR	-0.78339	2	1
G4MY14	126	K	Peptidyl-prolyl cis-trans isomerase	MGG_10447	Q9HFU3;	CYP1(Magnaporthe grisea);	G4MY14	126	215	15	7	59.225	GNGTGGK(1)SVYGEK	-0.064918	2	1
G4MY14	132	K	Peptidyl-prolyl cis-trans isomerase	MGG_10447	Q9HFU3;	CYP1(Magnaporthe grisea);	G4MY14	132	215	15	7	99.834	SVYGEK(1)FADENFQIK	-0.49811	2	1
G4MY14	141	K	Peptidyl-prolyl cis-trans isomerase	MGG_10447	Q9HFU3;	CYP1(Magnaporthe grisea);	G4MY14	141	215	15	7	174.9	FADENFQIK(1)HTR	-0.28835	2	1
G4MY14	206	K	Peptidyl-prolyl cis-trans isomerase	MGG_10447	Q9HFU3;	CYP1(Magnaporthe grisea);	G4MY14	206	215	15	7	45.433	TK(1)VTIVNAGTV	1.4921	2	1
G4MY15	120	K	Uncharacterized protein	MGG_10448			G4MY15	120	554	31	1	92.051	SHLTLLK(1)MLR	-0.68598	3	1
G4MY42	58	K	Uncharacterized protein	MGG_01267			G4MY42	58	105	11	1	69.598	EELGK(1)CYYK	-1.2692	2	1
G4MY73	69	K	Mannose-1-phosphate guanyltransferase	MGG_01288	L7IB82;L7J2Z5;	OOU_Y34scaffold00428g13(Magnaporthe oryzae (strain Y34));OOW_P131scaffold01099g26(Magnaporthe oryzae (strain P131));	G4MY73	69	364	24	1	52.937	ALAEYSK(1)K	-0.43557	2	1
G4MY89	7	K	Uncharacterized protein	MGG_08078	D4NXH6;L7I8T8;L7JK34;	(Magnaporthe oryzae);OOU_Y34scaffold00492g14(Magnaporthe oryzae (strain Y34));OOW_P131scaffold00264g14(Magnaporthe oryzae (strain P131));	G4MY89	7	161	19	10	68.485	EK(1)MNQLR	-1.0037	2	1
G4MY89	21	K	Uncharacterized protein	MGG_08078	D4NXH6;L7I8T8;L7JK34;	(Magnaporthe oryzae);OOU_Y34scaffold00492g14(Magnaporthe oryzae (strain Y34));OOW_P131scaffold00264g14(Magnaporthe oryzae (strain P131));	G4MY89	21	161	19	10	56.339	LEADESNAK(1)VEELQSK	0.87291	2	1
G4MY89	28	K	Uncharacterized protein	MGG_08078	D4NXH6;L7I8T8;L7JK34;	(Magnaporthe oryzae);OOU_Y34scaffold00492g14(Magnaporthe oryzae (strain Y34));OOW_P131scaffold00264g14(Magnaporthe oryzae (strain P131));	G4MY89	28	161	19	10	101.65	VEELQSK(1)VK	-0.36665	2	1
G4MY89	30	K	Uncharacterized protein	MGG_08078	D4NXH6;L7I8T8;L7JK34;	(Magnaporthe oryzae);OOU_Y34scaffold00492g14(Magnaporthe oryzae (strain Y34));OOW_P131scaffold00264g14(Magnaporthe oryzae (strain P131));	G4MY89	30	161	19	10	40.475	VK(1)LLEQENLSK	-0.38509	2	1
G4MY89	39	K	Uncharacterized protein	MGG_08078	D4NXH6;L7I8T8;L7JK34;	(Magnaporthe oryzae);OOU_Y34scaffold00492g14(Magnaporthe oryzae (strain Y34));OOW_P131scaffold00264g14(Magnaporthe oryzae (strain P131));	G4MY89	39	161	19	10	93.812	LLEQENLSK(1)EQEITSLQHK	0.15661	3	1
G4MY89	108	K	Uncharacterized protein	MGG_08078	D4NXH6;L7I8T8;L7JK34;	(Magnaporthe oryzae);OOU_Y34scaffold00492g14(Magnaporthe oryzae (strain Y34));OOW_P131scaffold00264g14(Magnaporthe oryzae (strain P131));	G4MY89	108	161	19	10	56.122	EANEK(1)LR	0.1143	2	1
G4MY89	115	K	Uncharacterized protein	MGG_08078	D4NXH6;L7I8T8;L7JK34;	(Magnaporthe oryzae);OOU_Y34scaffold00492g14(Magnaporthe oryzae (strain Y34));OOW_P131scaffold00264g14(Magnaporthe oryzae (strain P131));	G4MY89	115	161	19	10	119.74	QTDVK(1)AGHFER	0.30724	2	1
G4MY89	122	K	Uncharacterized protein	MGG_08078	D4NXH6;L7I8T8;L7JK34;	(Magnaporthe oryzae);OOU_Y34scaffold00492g14(Magnaporthe oryzae (strain Y34));OOW_P131scaffold00264g14(Magnaporthe oryzae (strain P131));	G4MY89	122	161	19	10	54.066	K(1)VQALEAER	-0.044742	2	1
G4MY89	136	K	Uncharacterized protein	MGG_08078	D4NXH6;L7I8T8;L7JK34;	(Magnaporthe oryzae);OOU_Y34scaffold00492g14(Magnaporthe oryzae (strain Y34));OOW_P131scaffold00264g14(Magnaporthe oryzae (strain P131));	G4MY89	136	161	19	10	81.676	DSWETK(1)YEEMAK	0.66756	2	1
G4MY89	142	K	Uncharacterized protein	MGG_08078	D4NXH6;L7I8T8;L7JK34;	(Magnaporthe oryzae);OOU_Y34scaffold00492g14(Magnaporthe oryzae (strain Y34));OOW_P131scaffold00264g14(Magnaporthe oryzae (strain P131));	G4MY89	142	161	19	10	68.915	YEEMAK(1)K	-0.17836	2	1
G4MY94	32	K	Peptidyl-prolyl cis-trans isomerase	MGG_15814			G4MY94	32	207	17	7	99.375	GPK(1)ITHK	0.92987	2	1
G4MY94	36	K	Peptidyl-prolyl cis-trans isomerase	MGG_15814			G4MY94	36	207	17	7	44.539	ITHK(1)VFFDMEHDGEPMGR	1.6585	4	1
G4MY94	58	K	Peptidyl-prolyl cis-trans isomerase	MGG_15814			G4MY94	58	207	17	7	40.475	IVMGLYGK(1)TVPK	-0.38846	2	1
G4MY94	62	K	Peptidyl-prolyl cis-trans isomerase	MGG_15814			G4MY94	62	207	17	7	56.548	TVPK(1)TVENFR	0.19084	2	1
G4MY94	75	K	Peptidyl-prolyl cis-trans isomerase	MGG_15814			G4MY94	75	207	17	7	80.245	ALATGEK(1)GFGYK	-0.18138	2	1
G4MY94	107	K	Peptidyl-prolyl cis-trans isomerase	MGG_15814			G4MY94	107	207	17	7	51.942	HDGTGGK(1)SIYGDRFPDENFK	-1.8707	4	1
G4MY94	186	K	Peptidyl-prolyl cis-trans isomerase	MGG_15814			G4MY94	186	207	17	7	116.03	SPSDKPIK(1)TVK	0.31534	2	0.999821
G4MY97	667	K	Cell wall biogenesis protein phosphatase Ssd1	MGG_08084	L7I8L4;L7JJE0;	OOU_Y34scaffold00492g8(Magnaporthe oryzae (strain Y34));OOW_P131scaffold00264g8(Magnaporthe oryzae (strain P131));	G4MY97	667	1350	73	2	77.058	IFVACIK(1)R	0.04141	2	1
G4MY97	1330	K	Cell wall biogenesis protein phosphatase Ssd1	MGG_08084	L7I8L4;L7JJE0;	OOU_Y34scaffold00492g8(Magnaporthe oryzae (strain Y34));OOW_P131scaffold00264g8(Magnaporthe oryzae (strain P131));	G4MY97	1330	1350	73	2	83.182	VPVILK(1)TDLSK	-0.85529	2	1
G4MYA0	162	K	V-type proton ATPase catalytic subunit A	MGG_08087			G4MYA0	162	608	42	3	58.981	VHK(1)ILFPPR	1.0353	2	1
G4MYA0	199	K	V-type proton ATPase catalytic subunit A	MGG_08087			G4MYA0	199	608	42	3	70.563	TK(1)YGMMQSWPVR	-1.1801	2	1
G4MYA0	571	K	V-type proton ATPase catalytic subunit A	MGG_08087			G4MYA0	571	608	42	3	81.017	EATQDLQAK(1)LK	-1.1687	2	1
G4MYB7	52	K	Peptidyl-prolyl cis-trans isomerase	MGG_08104	L7IMW9;L7JPP2;	OOU_Y34scaffold00094g16(Magnaporthe oryzae (strain Y34));OOW_P131scaffold00067g9(Magnaporthe oryzae (strain P131));	G4MYB7	52	376	38	2	70.942	ALCTGEK(1)GIGK	-1.0738	2	1
G4MYB7	305	K	Peptidyl-prolyl cis-trans isomerase	MGG_08104	L7IMW9;L7JPP2;	OOU_Y34scaffold00094g16(Magnaporthe oryzae (strain Y34));OOW_P131scaffold00067g9(Magnaporthe oryzae (strain P131));	G4MYB7	305	376	38	2	131.45	NAASSALAVK(1)SASDADR	0.70095	2	1
G4MYE1	513	K	Beta-glucosidase	MGG_08123			G4MYE1	513	844	60	1	42.869	GTYK(1)LTK	2.0114	2	1
G4MYG9	191	K	Carnitine/acyl carnitine carrier	MGG_10492	L7IYV7;D2XZ06;L7I5R6;	OOW_P131scaffold01289g8(Magnaporthe oryzae (strain P131));CRC1(Magnaporthe oryzae);OOU_Y34scaffold00535g12(Magnaporthe oryzae (strain Y34));	G4MYG9	191	345	20	2	74.173	QLAPGEK(1)PR	2.9567	2	1
G4MYG9	305	K	Carnitine/acyl carnitine carrier	MGG_10492	L7IYV7;D2XZ06;L7I5R6;	OOW_P131scaffold01289g8(Magnaporthe oryzae (strain P131));CRC1(Magnaporthe oryzae);OOU_Y34scaffold00535g12(Magnaporthe oryzae (strain Y34));	G4MYG9	305	345	20	2	51.066	GLYAK(1)GGYK	0.033394	2	1
G4MYI5	460	K	Mitochondrial inner membrane translocase subunit TIM44	MGG_11419			G4MYI5	460	537	43	2	51.346	GVDILK(1)AR	-1.0073	2	1
G4MYI5	531	K	Mitochondrial inner membrane translocase subunit TIM44	MGG_11419			G4MYI5	531	537	43	2	50.194	LIEMQK(1)SAR	-2.167	2	1
G4MYJ0	80	K	40S ribosomal protein S15	MGG_10370	L7J722;L7HSL8;D4NXI1;	OOW_P131scaffold00888g10(Magnaporthe oryzae (strain P131));OOU_Y34scaffold00979g76(Magnaporthe oryzae (strain Y34));(Magnaporthe oryzae);	G4MYJ0	80	153	17	1	49.483	QEAK(0.044)PNEK(0.956)PDLVK	0.083617	3	0.956071
G4MYK1	82	K	Histidine biosynthesis trifunctional protein	MGG_01309			G4MYK1	82	865	50	1	40.727	K(1)VFVKPEQLK	-1.9563	2	0.99975
G4MYL3	164	K	Uncharacterized protein	MGG_15671	L7JN00;L7I1S6;	OOW_P131scaffold00178g10(Magnaporthe oryzae (strain P131));OOU_Y34scaffold00657g18(Magnaporthe oryzae (strain Y34));	G4MYL3	164	504	46	8	93.598	ILK(1)VQQLAAK	-0.20384	2	1
G4MYL3	171	K	Uncharacterized protein	MGG_15671	L7JN00;L7I1S6;	OOW_P131scaffold00178g10(Magnaporthe oryzae (strain P131));OOU_Y34scaffold00657g18(Magnaporthe oryzae (strain Y34));	G4MYL3	171	504	46	8	57.177	VQQLAAK(1)K	0.83596	2	1
G4MYL3	172	K	Uncharacterized protein	MGG_15671	L7JN00;L7I1S6;	OOW_P131scaffold00178g10(Magnaporthe oryzae (strain P131));OOU_Y34scaffold00657g18(Magnaporthe oryzae (strain Y34));	G4MYL3	172	504	46	8	51.31	K(0.936)AGADK(0.064)PAVVPWYVMTSGPTR	0.96095	3	0.936004
G4MYL3	193	K	Uncharacterized protein	MGG_15671	L7JN00;L7I1S6;	OOW_P131scaffold00178g10(Magnaporthe oryzae (strain P131));OOU_Y34scaffold00657g18(Magnaporthe oryzae (strain Y34));	G4MYL3	193	504	46	8	104.82	K(1)PTEEFFEK	-1.0174	2	1
G4MYL3	201	K	Uncharacterized protein	MGG_15671	L7JN00;L7I1S6;	OOW_P131scaffold00178g10(Magnaporthe oryzae (strain P131));OOU_Y34scaffold00657g18(Magnaporthe oryzae (strain Y34));	G4MYL3	201	504	46	8	94.639	KPTEEFFEK(1)HSFFGLDK	0.85706	3	0.999975
G4MYL3	234	K	Uncharacterized protein	MGG_15671	L7JN00;L7I1S6;	OOW_P131scaffold00178g10(Magnaporthe oryzae (strain P131));OOU_Y34scaffold00657g18(Magnaporthe oryzae (strain Y34));	G4MYL3	234	504	46	8	51.193	ILLESK(1)GK	0.79738	2	1
G4MYL3	346	K	Uncharacterized protein	MGG_15671	L7JN00;L7I1S6;	OOW_P131scaffold00178g10(Magnaporthe oryzae (strain P131));OOU_Y34scaffold00657g18(Magnaporthe oryzae (strain Y34));	G4MYL3	346	504	46	8	41.796	LGEGVLK(1)FR	2.0122	2	1
G4MYL3	447	K	Uncharacterized protein	MGG_15671	L7JN00;L7I1S6;	OOW_P131scaffold00178g10(Magnaporthe oryzae (strain P131));OOU_Y34scaffold00657g18(Magnaporthe oryzae (strain Y34));	G4MYL3	447	504	46	8	54.764	GTGEDDPDTSK(1)HDIMDQGK	-0.19834	3	1
G4MYT4	74	K	Hydroxyacylglutathione hydrolase	MGG_12300			G4MYT4	74	286	25	5	81.92	K(1)AIESGEINLK	-0.55111	2	1
G4MYT4	100	K	Hydroxyacylglutathione hydrolase	MGG_12300			G4MYT4	100	286	25	5	60.307	AIVNTHHHWDHSGGNK(1)K	-0.17058	3	1
G4MYT4	264	K	Hydroxyacylglutathione hydrolase	MGG_12300			G4MYT4	264	286	25	5	59.502	MDDPVIQK(1)ATGETDPVK	-0.80601	2	1
G4MYT4	273	K	Hydroxyacylglutathione hydrolase	MGG_12300			G4MYT4	273	286	25	5	60.157	ATGETDPVK(1)VMGK	-0.18755	2	1
G4MYT4	282	K	Hydroxyacylglutathione hydrolase	MGG_12300			G4MYT4	282	286	25	5	52.299	EMK(1)NNFK	0.14707	2	1
G4MYU6	299	K	Elongation factor Tu	MGG_08162	L7IP18;L7J0Z9;	OOU_Y34scaffold00094g83(Magnaporthe oryzae (strain Y34));OOW_P131scaffold01180g12(Magnaporthe oryzae (strain P131));	G4MYU6	299	443	27	4	73.435	TK(1)VTDIETFK	1.3512	2	1
G4MYU6	307	K	Elongation factor Tu	MGG_08162	L7IP18;L7J0Z9;	OOU_Y34scaffold00094g83(Magnaporthe oryzae (strain Y34));OOW_P131scaffold01180g12(Magnaporthe oryzae (strain P131));	G4MYU6	307	443	27	4	68.657	VTDIETFK(1)K	-0.090735	2	1
G4MYU6	344	K	Elongation factor Tu	MGG_08162	L7IP18;L7J0Z9;	OOU_Y34scaffold00094g83(Magnaporthe oryzae (strain Y34));OOW_P131scaffold01180g12(Magnaporthe oryzae (strain P131));	G4MYU6	344	443	27	4	64.104	GQVIAAPGSIK(1)AHK	0.20834	2	1
G4MYU6	431	K	Elongation factor Tu	MGG_08162	L7IP18;L7J0Z9;	OOU_Y34scaffold00094g83(Magnaporthe oryzae (strain Y34));OOW_P131scaffold01180g12(Magnaporthe oryzae (strain P131));	G4MYU6	431	443	27	4	50.088	EGGK(1)TVATGLVTR	0.041998	2	1
G4MYU8	89	K	Protein disulfide-isomerase erp38	MGG_08164	Q5EMX2;L7IM55;L7IZX5;	(Magnaporthe grisea);OOU_Y34scaffold00094g85(Magnaporthe oryzae (strain Y34));OOW_P131scaffold01180g10(Magnaporthe oryzae (strain P131));	G4MYU8	89	371	39	10	68.515	VDADAEK(1)SLGK	-0.58838	2	1
G4MYU8	112	K	Protein disulfide-isomerase erp38	MGG_08164	Q5EMX2;L7IM55;L7IZX5;	(Magnaporthe grisea);OOU_Y34scaffold00094g85(Magnaporthe oryzae (strain Y34));OOW_P131scaffold01180g10(Magnaporthe oryzae (strain P131));	G4MYU8	112	371	39	10	66.267	SDK(1)PIDYEGGR	-0.29308	2	1
G4MYU8	229	K	Protein disulfide-isomerase erp38	MGG_08164	Q5EMX2;L7IM55;L7IZX5;	(Magnaporthe grisea);OOU_Y34scaffold00094g85(Magnaporthe oryzae (strain Y34));OOW_P131scaffold01180g10(Magnaporthe oryzae (strain P131));	G4MYU8	229	371	39	10	44.925	FWAK(0.995)GQSK(0.005)PEDYNGGR	-0.11217	3	0.995301
G4MYU8	253	K	Protein disulfide-isomerase erp38	MGG_08164	Q5EMX2;L7IM55;L7IZX5;	(Magnaporthe grisea);OOU_Y34scaffold00094g85(Magnaporthe oryzae (strain Y34));OOW_P131scaffold01180g10(Magnaporthe oryzae (strain P131));	G4MYU8	253	371	39	10	113.93	FLNEK(1)TGTQR	0.15172	2	1
G4MYU8	302	K	Protein disulfide-isomerase erp38	MGG_08164	Q5EMX2;L7IM55;L7IZX5;	(Magnaporthe grisea);OOU_Y34scaffold00094g85(Magnaporthe oryzae (strain Y34));OOW_P131scaffold01180g10(Magnaporthe oryzae (strain P131));	G4MYU8	302	371	39	10	59.13	EAESLK(1)DAAQVK	-2.0419	2	1
G4MYU8	308	K	Protein disulfide-isomerase erp38	MGG_08164	Q5EMX2;L7IM55;L7IZX5;	(Magnaporthe grisea);OOU_Y34scaffold00094g85(Magnaporthe oryzae (strain Y34));OOW_P131scaffold01180g10(Magnaporthe oryzae (strain P131));	G4MYU8	308	371	39	10	67.997	DAAQVK(1)YAQYYIR	-2.6655	2	1
G4MYU8	322	K	Protein disulfide-isomerase erp38	MGG_08164	Q5EMX2;L7IM55;L7IZX5;	(Magnaporthe grisea);OOU_Y34scaffold00094g85(Magnaporthe oryzae (strain Y34));OOW_P131scaffold01180g10(Magnaporthe oryzae (strain P131));	G4MYU8	322	371	39	10	45.764	LSK(1)NDDFASK	-0.74327	2	1
G4MYU8	329	K	Protein disulfide-isomerase erp38	MGG_08164	Q5EMX2;L7IM55;L7IZX5;	(Magnaporthe grisea);OOU_Y34scaffold00094g85(Magnaporthe oryzae (strain Y34));OOW_P131scaffold01180g10(Magnaporthe oryzae (strain P131));	G4MYU8	329	371	39	10	83.182	NDDFASK(1)ELAR	-0.28571	2	1
G4MYU8	340	K	Protein disulfide-isomerase erp38	MGG_08164	Q5EMX2;L7IM55;L7IZX5;	(Magnaporthe grisea);OOU_Y34scaffold00094g85(Magnaporthe oryzae (strain Y34));OOW_P131scaffold01180g10(Magnaporthe oryzae (strain P131));	G4MYU8	340	371	39	10	57.047	K(1)GGLAPAK	0.45533	2	1
G4MYU8	347	K	Protein disulfide-isomerase erp38	MGG_08164	Q5EMX2;L7IM55;L7IZX5;	(Magnaporthe grisea);OOU_Y34scaffold00094g85(Magnaporthe oryzae (strain Y34));OOW_P131scaffold01180g10(Magnaporthe oryzae (strain P131));	G4MYU8	347	371	39	10	40.941	GGLAPAK(1)LDELTR	1.0995	2	1
G4MYV1	66	K	Uncharacterized protein	MGG_15831	L7J0Z4;L7IP20;	OOW_P131scaffold01180g7(Magnaporthe oryzae (strain P131));OOU_Y34scaffold00094g88(Magnaporthe oryzae (strain Y34));	G4MYV1	66	245	21	1	66.27	GMLLTLQK(1)K	0.43504	2	1
G4MYX0	52	K	Uncharacterized protein	MGG_10827	L7HSJ9;L7J741;	OOU_Y34scaffold00979g56(Magnaporthe oryzae (strain Y34));OOW_P131scaffold00888g30(Magnaporthe oryzae (strain P131));	G4MYX0	52	109	10	1	142.45	GKDIK(1)ELIAEGSAK	1.1306	2	0.999921
G4MYY2	113	K	Tubulin alpha chain	MGG_11412	L7JHN0;L7HRF5;	OOW_P131scaffold00298g1(Magnaporthe oryzae (strain P131));OOU_Y34scaffold00979g45(Magnaporthe oryzae (strain Y34));	G4MYY2	113	454	18	3	71.545	GHYTIGK(1)EMVDNVIER	-2.1669	3	1
G4MYY2	164	K	Tubulin alpha chain	MGG_11412	L7JHN0;L7HRF5;	OOW_P131scaffold00298g1(Magnaporthe oryzae (strain P131));OOU_Y34scaffold00979g45(Magnaporthe oryzae (strain Y34));	G4MYY2	164	454	18	3	51.066	LSTEYGK(1)K	-0.13892	2	1
G4MYY2	406	K	Tubulin alpha chain	MGG_06650;MGG_11412	L7JHN0;L7HRF5;	OOW_P131scaffold00298g1(Magnaporthe oryzae (strain P131));OOU_Y34scaffold00979g45(Magnaporthe oryzae (strain Y34));	G4MKQ4;G4MYY2	401;406	454	18	3	56.258	FDLMYSK(1)R	0.58795	2	1
G4MYY3	365	K	Obg-like ATPase 1	MGG_10957	L7J2F8;L7HQN7;	OOW_P131scaffold01075g1(Magnaporthe oryzae (strain P131));OOU_Y34scaffold00979g44(Magnaporthe oryzae (strain Y34));	G4MYY3	365	394	41	1	65.695	ELGDEAEVK(1)AK	0.75203	2	1
G4MYZ4	140	K	Uncharacterized protein	MGG_04352	L7HQQ3;L7J2J5;	OOU_Y34scaffold00979g32(Magnaporthe oryzae (strain Y34));OOW_P131scaffold01075g13(Magnaporthe oryzae (strain P131));	G4MYZ4	140	363	16	1	65.672	HLK(0.995)K(0.005)PIR	0.89787	2	0.994542
G4MYZ8	288	K	Uncharacterized protein	MGG_15527	L7J2H4;L7HQM4;	OOW_P131scaffold01075g17(Magnaporthe oryzae (strain P131));OOU_Y34scaffold00979g28(Magnaporthe oryzae (strain Y34));	G4MYZ8	288	339	16	1	113.22	LAAATAITPGK(1)R	2.1677	2	1
G4MZ06	157	K	Protein phosphatase 2C Ptc2	MGG_01351	L7IST0;L7I2Q4;	OOW_P131scaffold01639g5(Magnaporthe oryzae (strain P131));OOU_Y34scaffold00636g5(Magnaporthe oryzae (strain Y34));	G4MZ06	157	451	33	1	41.088	AK(1)PLSFDHKPQNEGEK	-0.1238	3	0.999644
G4MZ14	12	K	Saccharopine dehydrogenase [NAD(+), L-lysine-forming]	MGG_01359	L7I6A8;L7JPB5;	OOU_Y34scaffold00530g9(Magnaporthe oryzae (strain Y34));OOW_P131scaffold00131g6(Magnaporthe oryzae (strain P131));	G4MZ14	12	365	25	3	80.231	SETK(1)PLEHR	1.5752	2	1
G4MZ14	183	K	Saccharopine dehydrogenase [NAD(+), L-lysine-forming]	MGG_01359	L7I6A8;L7JPB5;	OOU_Y34scaffold00530g9(Magnaporthe oryzae (strain Y34));OOW_P131scaffold00131g6(Magnaporthe oryzae (strain P131));	G4MZ14	183	365	25	3	51.436	EALAGGK(1)EK	-0.46886	2	1
G4MZ14	210	K	Saccharopine dehydrogenase [NAD(+), L-lysine-forming]	MGG_01359	L7I6A8;L7JPB5;	OOU_Y34scaffold00530g9(Magnaporthe oryzae (strain Y34));OOW_P131scaffold00131g6(Magnaporthe oryzae (strain P131));	G4MZ14	210	365	25	3	49.442	GAVDMCK(1)K	-1.2069	2	1
G4MZ86	105	K	60S ribosomal protein L4-A	MGG_08190	L7I3P5;L7J3W5;	OOU_Y34scaffold00610g14(Magnaporthe oryzae (strain Y34));OOW_P131scaffold01039g24(Magnaporthe oryzae (strain P131));	G4MZ86	105	371	29	3	83.948	MFAPTK(1)VWR	0.068832	2	1
G4MZ86	330	K	60S ribosomal protein L4-A	MGG_08190	L7I3P5;L7J3W5;	OOU_Y34scaffold00610g14(Magnaporthe oryzae (strain Y34));OOW_P131scaffold01039g24(Magnaporthe oryzae (strain P131));	G4MZ86	330	371	29	3	53.554	NK(1)QILLR	-0.13154	2	1
G4MZ86	345	K	60S ribosomal protein L4-A	MGG_08190	L7I3P5;L7J3W5;	OOU_Y34scaffold00610g14(Magnaporthe oryzae (strain Y34));OOW_P131scaffold01039g24(Magnaporthe oryzae (strain P131));	G4MZ86	345	371	29	3	41.48	LNPYASAYQK(1)NK	1.2337	2	1
G4MZA0	10	K	Uncharacterized protein	MGG_08201	L7I1U9;L7JGF4;	OOU_Y34scaffold00610g26(Magnaporthe oryzae (strain Y34));OOW_P131scaffold00323g2(Magnaporthe oryzae (strain P131));	G4MZA0	10	136	14	6	68.972	VLSGHCLCK(1)AVTYK	-0.068134	2	1
G4MZA0	58	K	Uncharacterized protein	MGG_08201	L7I1U9;L7JGF4;	OOU_Y34scaffold00610g26(Magnaporthe oryzae (strain Y34));OOW_P131scaffold00323g2(Magnaporthe oryzae (strain P131));	G4MZA0	58	136	14	6	61.444	DKLTINGPTK(1)SWAGK	1.1155	3	0.999992
G4MZA0	63	K	Uncharacterized protein	MGG_08201	L7I1U9;L7JGF4;	OOU_Y34scaffold00610g26(Magnaporthe oryzae (strain Y34));OOW_P131scaffold00323g2(Magnaporthe oryzae (strain P131));	G4MZA0	63	136	14	6	44.847	SWAGK(1)GSSGK	-0.33938	2	1
G4MZA0	68	K	Uncharacterized protein	MGG_08201	L7I1U9;L7JGF4;	OOU_Y34scaffold00610g26(Magnaporthe oryzae (strain Y34));OOW_P131scaffold00323g2(Magnaporthe oryzae (strain P131));	G4MZA0	68	136	14	6	68.016	GSSGK(1)AVHR	-0.0097736	2	1
G4MZA0	105	K	Uncharacterized protein	MGG_08201	L7I1U9;L7JGF4;	OOU_Y34scaffold00610g26(Magnaporthe oryzae (strain Y34));OOW_P131scaffold00323g2(Magnaporthe oryzae (strain P131));	G4MZA0	105	136	14	6	86.189	GGTLDAEIK(0.837)K(0.163)K	-0.79321	2	0.837426
G4MZA0	109	K	Uncharacterized protein	MGG_08201	L7I1U9;L7JGF4;	OOU_Y34scaffold00610g26(Magnaporthe oryzae (strain Y34));OOW_P131scaffold00323g2(Magnaporthe oryzae (strain P131));	G4MZA0	109	136	14	6	95.981	K(0.029)LK(0.971)PDTEIWTVGK	-0.78921	2	0.970914
G4MZE5	520	K	Uncharacterized protein	MGG_15537			G4MZE5	520	650	93	1	66.087	VLK(1)AILK	0.52615	2	1
G4MZF7	108	K	Endoribonuclease L-PSP	MGG_04426			G4MZF7	108	161	12	2	58.511	EAGSSIEK(1)VVK	0.55836	2	1
G4MZF7	136	K	Endoribonuclease L-PSP	MGG_04426			G4MZF7	136	161	12	2	87.181	WFTHK(1)PAR	-0.0026088	2	1
G4MZI3	70	K	NAD(P)H-dependent pentose reductase	PRD1	L7I2V4;L7J821;	OOU_Y34scaffold00590g19(Magnaporthe oryzae (strain Y34));OOW_P131scaffold00955g9(Magnaporthe oryzae (strain P131));	G4MZI3	70	328	22	2	76.221	AIEEGIVK(1)R	0.42672	2	1
G4MZI3	256	K	NAD(P)H-dependent pentose reductase	PRD1	L7I2V4;L7J821;	OOU_Y34scaffold00590g19(Magnaporthe oryzae (strain Y34));OOW_P131scaffold00955g9(Magnaporthe oryzae (strain P131));	G4MZI3	256	328	22	2	63.565	AIADK(1)HGR	0.67486	2	1
G4MZI8	394	K	Ubiquitin-activating enzyme E1 1	MGG_01409			G4MZI8	394	1037	72	3	80.231	AVSGK(1)FHPVK	2.097	2	1
G4MZI8	693	K	Ubiquitin-activating enzyme E1 1	MGG_01409			G4MZI8	693	1037	72	3	49.777	GLFEK(1)NYNNAIK	-0.96725	2	1
G4MZI8	723	K	Ubiquitin-activating enzyme E1 1	MGG_01409			G4MZI8	723	1037	72	3	84.508	DSVSSTGTPFWSGPK(1)R	0.83094	2	1
G4MZI9	207	K	Glutathione S-transferase Gst3	MGG_01410			G4MZI9	207	405	23	1	51.771	VQK(1)TIVSNESSEILR	1.0425	2	1
G4MZP6	153	K	Coatomer subunit epsilon	MGG_07035	L7I3Y4;L7JID5;	OOU_Y34scaffold00610g64(Magnaporthe oryzae (strain Y34));OOW_P131scaffold00323g40(Magnaporthe oryzae (strain P131));	G4MZP6	153	297	16	1	52.725	NDLALK(1)EVK	1.3871	2	1
G4MZQ6	5	K	60S ribosomal protein L5	MGG_07048	L7HX41;L7JPX3;	OOU_Y34scaffold00707g74(Magnaporthe oryzae (strain Y34));OOW_P131scaffold00141g14(Magnaporthe oryzae (strain P131));	G4MZQ6	5	302	31	7	92.467	PFHK(1)LVK	1.083	2	1
G4MZQ6	27	K	60S ribosomal protein L5	MGG_07048	L7HX41;L7JPX3;	OOU_Y34scaffold00707g74(Magnaporthe oryzae (strain Y34));OOW_P131scaffold00141g14(Magnaporthe oryzae (strain P131));	G4MZQ6	27	302	31	7	40.496	QQGK(1)TDYYAR	0.55587	2	1
G4MZQ6	41	K	60S ribosomal protein L5	MGG_07048	L7HX41;L7JPX3;	OOU_Y34scaffold00707g74(Magnaporthe oryzae (strain Y34));OOW_P131scaffold00141g14(Magnaporthe oryzae (strain P131));	G4MZQ6	41	302	31	7	75.109	LITQAK(1)NK	0.073366	2	1
G4MZQ6	199	K	60S ribosomal protein L5	MGG_07048	L7HX41;L7JPX3;	OOU_Y34scaffold00707g74(Magnaporthe oryzae (strain Y34));OOW_P131scaffold00141g14(Magnaporthe oryzae (strain P131));	G4MZQ6	199	302	31	7	55.064	ELDSETLK(1)K	2.477	2	1
G4MZQ6	256	K	60S ribosomal protein L5	MGG_07048	L7HX41;L7JPX3;	OOU_Y34scaffold00707g74(Magnaporthe oryzae (strain Y34));OOW_P131scaffold00141g14(Magnaporthe oryzae (strain P131));	G4MZQ6	256	302	31	7	75.102	EDPFK(0.933)K(0.067)PEGAEAK	0.21079	2	0.933023
G4MZQ6	257	K	60S ribosomal protein L5	MGG_07048	L7HX41;L7JPX3;	OOU_Y34scaffold00707g74(Magnaporthe oryzae (strain Y34));OOW_P131scaffold00141g14(Magnaporthe oryzae (strain P131));	G4MZQ6	257	302	31	7	43.761	EDPFK(0.202)K(0.798)PEGAEAK	0.19661	2	0.798059
G4MZQ6	281	K	60S ribosomal protein L5	MGG_07048	L7HX41;L7JPX3;	OOU_Y34scaffold00707g74(Magnaporthe oryzae (strain Y34));OOW_P131scaffold00141g14(Magnaporthe oryzae (strain P131));	G4MZQ6	281	302	31	7	93.195	K(1)LTLAER	-0.55495	2	1
G4MZT1	216	K	Arginyl-tRNA synthetase	MGG_09080			G4MZT1	216	712	52	1	61.815	ELGDDYGNNK(1)R	0.30771	2	1
G4MZY1	367	K	Peroxisomal hydratase-dehydrogenase-epimerase	MGG_06148	L7IHX3;Q0PND9;L7JD50;	OOU_Y34scaffold00192g3(Magnaporthe oryzae (strain Y34));MFP1(Magnaporthe grisea);OOW_P131scaffold00455g5(Magnaporthe oryzae (strain P131));	G4MZY1	367	896	67	3	69.331	AIGIK(1)ASAEDGDAVVK	0.43998	2	1
G4MZY1	584	K	Peroxisomal hydratase-dehydrogenase-epimerase	MGG_06148	L7IHX3;Q0PND9;L7JD50;	OOU_Y34scaffold00192g3(Magnaporthe oryzae (strain Y34));MFP1(Magnaporthe grisea);OOW_P131scaffold00455g5(Magnaporthe oryzae (strain P131));	G4MZY1	584	896	67	3	49.483	ADHPFK(1)SQDSVAK	-0.20843	3	1
G4MZY1	725	K	Peroxisomal hydratase-dehydrogenase-epimerase	MGG_06148	L7IHX3;Q0PND9;L7JD50;	OOU_Y34scaffold00192g3(Magnaporthe oryzae (strain Y34));MFP1(Magnaporthe grisea);OOW_P131scaffold00455g5(Magnaporthe oryzae (strain P131));	G4MZY1	725	896	67	3	98.942	LLEVVDK(1)GNAAVLR	0.41002	2	1
G4N014	114	K	Uncharacterized protein (Fragment)	MGG_06177			G4N014	114	163	25	2	72.29	AEAPGMFDLK(1)GK	-0.22079	2	1
G4N014	145	K	Uncharacterized protein (Fragment)	MGG_06177			G4N014	145	163	25	2	61.78	YVALVEK(1)LK	0.43187	2	1
G4N020	268	K	Voltage-gated potassium channel subunit beta-2	MGG_13188	L7JD94;L7II11;	OOW_P131scaffold00455g47(Magnaporthe oryzae (strain P131));OOU_Y34scaffold00192g45(Magnaporthe oryzae (strain Y34));	G4N020	268	347	24	2	56.205	EQWDGTVQK(1)VNK	0.81646	2	1
G4N020	271	K	Voltage-gated potassium channel subunit beta-2	MGG_13188	L7JD94;L7II11;	OOW_P131scaffold00455g47(Magnaporthe oryzae (strain P131));OOU_Y34scaffold00192g45(Magnaporthe oryzae (strain Y34));	G4N020	271	347	24	2	40.616	VNK(1)LAPIAER	3.3543	2	1
G4N022	39	K	Uncharacterized protein	MGG_06183			G4N022	39	285	22	1	41.892	VK(1)TTAPK	0.052824	2	1
G4N028	132	K	Uncharacterized protein	MGG_06189	Q5EMZ9;L7IIZ6;L7JC85;	(Magnaporthe grisea);OOU_Y34scaffold00192g52(Magnaporthe oryzae (strain Y34));OOW_P131scaffold00455g54(Magnaporthe oryzae (strain P131));	G4N028	132	390	26	2	99.5	K(1)ASTVVIADTR	0.41766	2	1
G4N028	167	K	Uncharacterized protein	MGG_06189	Q5EMZ9;L7IIZ6;L7JC85;	(Magnaporthe grisea);OOU_Y34scaffold00192g52(Magnaporthe oryzae (strain Y34));OOW_P131scaffold00455g54(Magnaporthe oryzae (strain P131));	G4N028	167	390	26	2	54.611	LQK(1)FTSK	1.4056	2	1
G4N037	248	K	S-formylglutathione hydrolase	MGG_05317	L7IPZ4;L7JP40;	OOU_Y34scaffold00033g31(Magnaporthe oryzae (strain Y34));OOW_P131scaffold00095g27(Magnaporthe oryzae (strain P131));	G4N037	248	287	24	1	57.047	AVK(1)DAGLK	-0.20252	2	1
G4N069	275	K	Flavoprotein oxygenase	MGG_07708			G4N069	275	352	15	2	69.422	STPGK(1)TSGTMAVIEGTR	-0.98923	3	1
G4N069	334	K	Flavoprotein oxygenase	MGG_07708			G4N069	334	352	15	2	88.09	TTEAFELTRPDFEK(1)DVGGQAAYEK	-0.012435	3	1
G4N072	41	K	Uncharacterized protein	MGG_07711	L7J5C7;L7IEN8;	OOW_P131scaffold00984g44(Magnaporthe oryzae (strain P131));OOU_Y34scaffold00257g9(Magnaporthe oryzae (strain Y34));	G4N072	41	335	20	1	45.598	ESK(1)PSHMSK	-0.035509	2	1
G4N0C2	78	K	Peptidyl-prolyl cis-trans isomerase	MGG_07389	L7HQM9;L7ITD7;	OOU_Y34scaffold01081g9(Magnaporthe oryzae (strain Y34));OOW_P131scaffold01585g9(Magnaporthe oryzae (strain P131));	G4N0C2	78	178	12	2	84.227	AAHLLIK(1)HR	0.5671	3	1
G4N0C2	108	K	Peptidyl-prolyl cis-trans isomerase	MGG_07389	L7HQM9;L7ITD7;	OOU_Y34scaffold01081g9(Magnaporthe oryzae (strain Y34));OOW_P131scaffold01585g9(Magnaporthe oryzae (strain P131));	G4N0C2	108	178	12	2	46.462	IIEAHK(1)DR	1.4197	2	1
G4N0D6	61	K	Cytochrome b-c1 complex subunit 7	MGG_06192	D4NXG0;L7JDA7;L7II19;	(Magnaporthe oryzae);OOW_P131scaffold00455g57(Magnaporthe oryzae (strain P131));OOU_Y34scaffold00192g55(Magnaporthe oryzae (strain Y34));	G4N0D6	61	126	9	1	67.207	RLDAK(1)ENYDR	-0.18363	3	1
G4N0E3	70	K	Inositol-3-phosphate synthase	MGG_13185	L7JC95;L7IN41;	OOW_P131scaffold00455g64(Magnaporthe oryzae (strain P131));OOU_Y34scaffold00115g2(Magnaporthe oryzae (strain Y34));	G4N0E3	70	552	37	1	49.448	TTMVAK(1)GDDGR	-0.3297	2	1
G4N0E5	503	K	Peroxisomal-coenzyme A synthetase	MGG_06199	L7JCK3;L7IL78;	OOW_P131scaffold00455g66(Magnaporthe oryzae (strain P131));OOU_Y34scaffold00115g4(Magnaporthe oryzae (strain Y34));	G4N0E5	503	522	36	1	75.109	TATGK(1)IQR	-1.2437	2	1
G4N0E7	75	K	Uncharacterized protein	MGG_06201			G4N0E7	75	116	12	3	80.585	HAEEQGGK(1)IGNSYDIIK	0.19543	3	1
G4N0E7	109	K	Uncharacterized protein	MGG_06201			G4N0E7	109	116	12	3	74.173	AVEK(1)DQEVK	-0.20322	2	1
G4N0E7	114	K	Uncharacterized protein	MGG_06201			G4N0E7	114	116	12	3	41.704	AVEK(0.012)DQEVK(0.988)TC	-0.83988	2	0.987618
G4N0K5	115	K	Uncharacterized protein	MGG_07736			G4N0K5	115	286	15	2	61.11	KDHHFDTLK(1)LVQR	-0.16571	4	0.99997
G4N0K5	171	K	Uncharacterized protein	MGG_07736			G4N0K5	171	286	15	2	60.799	VDFAK(1)LR	2.1182	2	1
G4N0M7	123	K	ATP synthase subunit alpha	MGG_07752	L7IMB0;L7IXE0;	OOU_Y34scaffold00090g19(Magnaporthe oryzae (strain Y34));OOW_P131scaffold01278g19(Magnaporthe oryzae (strain P131));	G4N0M7	123	551	29	14	98.048	LVK(1)EGETVKR	-0.066222	3	1
G4N0M7	158	K	ATP synthase subunit alpha	MGG_07752	L7IMB0;L7IXE0;	OOU_Y34scaffold00090g19(Magnaporthe oryzae (strain Y34));OOW_P131scaffold01278g19(Magnaporthe oryzae (strain P131));	G4N0M7	158	551	29	14	84.375	VVDALGNPIDGK(1)GPINTK	0.1075	3	1
G4N0M7	164	K	ATP synthase subunit alpha	MGG_07752	L7IMB0;L7IXE0;	OOU_Y34scaffold00090g19(Magnaporthe oryzae (strain Y34));OOW_P131scaffold01278g19(Magnaporthe oryzae (strain P131));	G4N0M7	164	551	29	14	81.296	GPINTK(1)ER	-0.20249	2	1
G4N0M7	172	K	ATP synthase subunit alpha	MGG_07752	L7IMB0;L7IXE0;	OOU_Y34scaffold00090g19(Magnaporthe oryzae (strain Y34));OOW_P131scaffold01278g19(Magnaporthe oryzae (strain P131));	G4N0M7	172	551	29	14	83.862	AQLK(1)APGILPR	0.095512	3	1
G4N0M7	227	K	ATP synthase subunit alpha	MGG_07752	L7IMB0;L7IXE0;	OOU_Y34scaffold00090g19(Magnaporthe oryzae (strain Y34));OOW_P131scaffold01278g19(Magnaporthe oryzae (strain P131));	G4N0M7	227	551	29	14	110.31	TAVALDAMLNQK(1)R	-0.17325	3	1
G4N0M7	237	K	ATP synthase subunit alpha	MGG_07752	L7IMB0;L7IXE0;	OOU_Y34scaffold00090g19(Magnaporthe oryzae (strain Y34));OOW_P131scaffold01278g19(Magnaporthe oryzae (strain P131));	G4N0M7	237	551	29	14	79.659	WNNSNDETK(1)K	-0.24724	2	1
G4N0M7	258	K	ATP synthase subunit alpha	MGG_07752	L7IMB0;L7IXE0;	OOU_Y34scaffold00090g19(Magnaporthe oryzae (strain Y34));OOW_P131scaffold01278g19(Magnaporthe oryzae (strain P131));	G4N0M7	258	551	29	14	74.147	STVAQLVK(1)TLEENDAMR	-0.0050003	3	1
G4N0M7	302	K	ATP synthase subunit alpha	MGG_07752	L7IMB0;L7IXE0;	OOU_Y34scaffold00090g19(Magnaporthe oryzae (strain Y34));OOW_P131scaffold01278g19(Magnaporthe oryzae (strain P131));	G4N0M7	302	551	29	14	110.12	DNGK(1)HSLVIFDDLSK	0.095746	2	1
G4N0M7	351	K	ATP synthase subunit alpha	MGG_07752	L7IMB0;L7IXE0;	OOU_Y34scaffold00090g19(Magnaporthe oryzae (strain Y34));OOW_P131scaffold01278g19(Magnaporthe oryzae (strain P131));	G4N0M7	351	551	29	14	75.269	AAK(1)MNNR	0.022175	2	1
G4N0M7	422	K	ATP synthase subunit alpha	MGG_07752	L7IMB0;L7IXE0;	OOU_Y34scaffold00090g19(Magnaporthe oryzae (strain Y34));OOW_P131scaffold01278g19(Magnaporthe oryzae (strain P131));	G4N0M7	422	551	29	14	100.88	VGSAAQLK(1)AMK	0.14177	2	1
G4N0M7	425	K	ATP synthase subunit alpha	MGG_07752	L7IMB0;L7IXE0;	OOU_Y34scaffold00090g19(Magnaporthe oryzae (strain Y34));OOW_P131scaffold01278g19(Magnaporthe oryzae (strain P131));	G4N0M7	425	551	29	14	109.79	AMK(1)QVAGSLK	-0.19832	2	1
G4N0M7	470	K	ATP synthase subunit alpha	MGG_07752	L7IMB0;L7IXE0;	OOU_Y34scaffold00090g19(Magnaporthe oryzae (strain Y34));OOW_P131scaffold01278g19(Magnaporthe oryzae (strain P131));	G4N0M7	470	551	29	14	103.83	LTELLK(1)QK	-0.60737	2	1
G4N0M7	526	K	ATP synthase subunit alpha	MGG_07752	L7IMB0;L7IXE0;	OOU_Y34scaffold00090g19(Magnaporthe oryzae (strain Y34));OOW_P131scaffold01278g19(Magnaporthe oryzae (strain P131));	G4N0M7	526	551	29	14	65.808	TNESDLLATIEK(1)EGAISK	0.77623	3	1
G4N0M7	532	K	ATP synthase subunit alpha	MGG_07752	L7IMB0;L7IXE0;	OOU_Y34scaffold00090g19(Magnaporthe oryzae (strain Y34));OOW_P131scaffold01278g19(Magnaporthe oryzae (strain P131));	G4N0M7	532	551	29	14	67.385	EGAISK(1)DLEAR	-0.020145	2	1
G4N0M8	36	K	60S ribosomal protein L11	MGG_07753	L7IM72;D4NXH9;L7IXC3;	OOU_Y34scaffold00090g18(Magnaporthe oryzae (strain Y34));(Magnaporthe oryzae);OOW_P131scaffold01278g18(Magnaporthe oryzae (strain P131));	G4N0M8	36	173	15	5	78.078	AAK(1)VLEQLSGQTPVYSK	1.3904	2	1
G4N0M8	50	K	60S ribosomal protein L11	MGG_07753	L7IM72;D4NXH9;L7IXC3;	OOU_Y34scaffold00090g18(Magnaporthe oryzae (strain Y34));(Magnaporthe oryzae);OOW_P131scaffold01278g18(Magnaporthe oryzae (strain P131));	G4N0M8	50	173	15	5	102.39	VLEQLSGQTPVYSK(1)AR	0.54774	2	1
G4N0M8	88	K	60S ribosomal protein L11	MGG_07753	L7IM72;D4NXH9;L7IXC3;	OOU_Y34scaffold00090g18(Magnaporthe oryzae (strain Y34));(Magnaporthe oryzae);OOW_P131scaffold01278g18(Magnaporthe oryzae (strain P131));	G4N0M8	88	173	15	5	57.047	VK(1)EYELR	0.69723	2	1
G4N0M8	154	K	60S ribosomal protein L11	MGG_07753	L7IM72;D4NXH9;L7IXC3;	OOU_Y34scaffold00090g18(Magnaporthe oryzae (strain Y34));(Magnaporthe oryzae);OOW_P131scaffold01278g18(Magnaporthe oryzae (strain P131));	G4N0M8	154	173	15	5	76.1	VGTSHK(1)INR	0.13081	2	1
G4N0M8	162	K	60S ribosomal protein L11	MGG_07753	L7IM72;D4NXH9;L7IXC3;	OOU_Y34scaffold00090g18(Magnaporthe oryzae (strain Y34));(Magnaporthe oryzae);OOW_P131scaffold01278g18(Magnaporthe oryzae (strain P131));	G4N0M8	162	173	15	5	69.628	LETMK(1)WFK	1.9134	2	1
G4N0N1	223	K	Pyruvate carboxylase	MGG_07756	L7IYC5;L7IME4;	OOW_P131scaffold01278g15(Magnaporthe oryzae (strain P131));OOU_Y34scaffold00090g15(Magnaporthe oryzae (strain Y34));	G4N0N1	223	1197	75	5	108.56	DQESLK(1)ESFER	0.5717	2	1
G4N0N1	282	K	Pyruvate carboxylase	MGG_07756	L7IYC5;L7IME4;	OOW_P131scaffold01278g15(Magnaporthe oryzae (strain P131));OOU_Y34scaffold00090g15(Magnaporthe oryzae (strain Y34));	G4N0N1	282	1197	75	5	50.95	HQK(1)VVEIAPAK	1.2972	2	1
G4N0N1	1004	K	Pyruvate carboxylase	MGG_07756	L7IYC5;L7IME4;	OOW_P131scaffold01278g15(Magnaporthe oryzae (strain P131));OOU_Y34scaffold00090g15(Magnaporthe oryzae (strain Y34));	G4N0N1	1004	1197	75	5	57.288	RPGLYLEPIDFPK(1)VK	0.82939	3	1
G4N0N1	1007	K	Pyruvate carboxylase	MGG_07756	L7IYC5;L7IME4;	OOW_P131scaffold01278g15(Magnaporthe oryzae (strain P131));OOU_Y34scaffold00090g15(Magnaporthe oryzae (strain Y34));	G4N0N1	1007	1197	75	5	49.097	VK(0.146)K(0.854)ELAK	0.37483	2	0.853896
G4N0N1	1071	K	Pyruvate carboxylase	MGG_07756	L7IYC5;L7IME4;	OOW_P131scaffold01278g15(Magnaporthe oryzae (strain P131));OOU_Y34scaffold00090g15(Magnaporthe oryzae (strain Y34));	G4N0N1	1071	1197	75	5	51.787	GK(1)VLILK	1.2393	1	1
G4N0P3	33	K	Uncharacterized protein	MGG_07402	L7IKP4;L7IS10;	OOU_Y34scaffold00136g2(Magnaporthe oryzae (strain Y34));OOW_P131scaffold01640g2(Magnaporthe oryzae (strain P131));	G4N0P3	33	154	12	2	67.035	ALQIK(1)VR	-0.067908	2	1
G4N0P3	64	K	Uncharacterized protein	MGG_07402	L7IKP4;L7IS10;	OOU_Y34scaffold00136g2(Magnaporthe oryzae (strain Y34));OOW_P131scaffold01640g2(Magnaporthe oryzae (strain P131));	G4N0P3	64	154	12	2	81.632	EVQFK(1)SGLGLPEGK	0.44478	2	1
G4N0T6	10	K	Uncharacterized protein	MGG_16629	L7IV97;L7I4L2;	OOW_P131scaffold01326g21(Magnaporthe oryzae (strain P131));OOU_Y34scaffold00552g109(Magnaporthe oryzae (strain Y34));	G4N0T6	10	91	6	1	64.73	MPMPK(1)GVPAYK	-1.0699	2	1
G4N0T7	78	K	3-hydroxybutyryl-CoA dehydrogenase	MGG_16630			G4N0T7	78	319	22	4	56.205	GLSLADK(1)LLSK	0.29411	2	1
G4N0T7	82	K	3-hydroxybutyryl-CoA dehydrogenase	MGG_16630			G4N0T7	82	319	22	4	71.379	LLSK(1)DLQK	0.097823	2	1
G4N0T7	162	K	3-hydroxybutyryl-CoA dehydrogenase	MGG_16630			G4N0T7	162	319	22	4	78.95	IAAATTK(1)DATDLSASSR	-0.48023	2	1
G4N0T7	310	K	3-hydroxybutyryl-CoA dehydrogenase	MGG_16630			G4N0T7	310	319	22	4	59.908	MVDAGWLGK(1)K	-1.2607	2	1
G4N0U4	313	K	Potassium-activated aldehyde dehydrogenase	MGG_05814	L7J7R7;L7IIF1;	OOW_P131scaffold00677g13(Magnaporthe oryzae (strain P131));OOU_Y34scaffold00197g3(Magnaporthe oryzae (strain Y34));	G4N0U4	313	470	37	1	43.897	GTHVGPVVSK(1)R	1.0524	2	1
G4N0Y1	119	K	Uncharacterized protein	MGG_09571	L7JNC6;L7I4W2;	OOW_P131scaffold00142g7(Magnaporthe oryzae (strain P131));OOU_Y34scaffold00548g79(Magnaporthe oryzae (strain Y34));	G4N0Y1	119	709	122	14	64.104	AAVDQQLAEAQK(1)GK	0.083546	2	1
G4N0Y1	178	K	Uncharacterized protein	MGG_09571	L7JNC6;L7I4W2;	OOW_P131scaffold00142g7(Magnaporthe oryzae (strain P131));OOU_Y34scaffold00548g79(Magnaporthe oryzae (strain Y34));	G4N0Y1	178	709	122	14	57.434	LLEETNSAK(1)DTLK	-1.9613	2	1
G4N0Y1	256	K	Uncharacterized protein	MGG_09571	L7JNC6;L7I4W2;	OOW_P131scaffold00142g7(Magnaporthe oryzae (strain P131));OOU_Y34scaffold00548g79(Magnaporthe oryzae (strain Y34));	G4N0Y1	256	709	122	14	68.515	SEVTSLNTK(1)IAK	-0.72124	2	1
G4N0Y1	282	K	Uncharacterized protein	MGG_09571	L7JNC6;L7I4W2;	OOW_P131scaffold00142g7(Magnaporthe oryzae (strain P131));OOU_Y34scaffold00548g79(Magnaporthe oryzae (strain Y34));	G4N0Y1	282	709	122	14	95.57	STETAQAEAATLK(1)TK	-0.48818	2	1
G4N0Y1	388	K	Uncharacterized protein	MGG_09571	L7JNC6;L7I4W2;	OOW_P131scaffold00142g7(Magnaporthe oryzae (strain P131));OOU_Y34scaffold00548g79(Magnaporthe oryzae (strain Y34));	G4N0Y1	388	709	122	14	56.205	AEAEK(1)AAADAK	0.94489	2	1
G4N0Y1	422	K	Uncharacterized protein	MGG_09571	L7JNC6;L7I4W2;	OOW_P131scaffold00142g7(Magnaporthe oryzae (strain P131));OOU_Y34scaffold00548g79(Magnaporthe oryzae (strain Y34));	G4N0Y1	422	709	122	14	51.346	AAAADAK(1)K	3.2302	2	1
G4N0Y1	464	K	Uncharacterized protein	MGG_09571;MGCH7_ch7g855;MGG_03059	L7JNC6;L7I4W2;	OOW_P131scaffold00142g7(Magnaporthe oryzae (strain P131));OOU_Y34scaffold00548g79(Magnaporthe oryzae (strain Y34));	G4N0Y1;Q2KF31;G4NKK4	464;632;632	709	122	14	43.808	IAAAEAK(1)K	-0.99013	2	1
G4N0Y1	493	K	Uncharacterized protein	MGG_09571	L7JNC6;L7I4W2;	OOW_P131scaffold00142g7(Magnaporthe oryzae (strain P131));OOU_Y34scaffold00548g79(Magnaporthe oryzae (strain Y34));	G4N0Y1	493	709	122	14	64.52	SAVADAQK(1)AVEAEK	-0.071248	2	1
G4N0Y1	513	K	Uncharacterized protein	MGG_09571	L7JNC6;L7I4W2;	OOW_P131scaffold00142g7(Magnaporthe oryzae (strain P131));OOU_Y34scaffold00548g79(Magnaporthe oryzae (strain Y34));	G4N0Y1	513	709	122	14	46.41	SALEAEK(1)TAAADAK	-0.40827	2	1
G4N0Y1	535	K	Uncharacterized protein	MGG_09571	L7JNC6;L7I4W2;	OOW_P131scaffold00142g7(Magnaporthe oryzae (strain P131));OOU_Y34scaffold00548g79(Magnaporthe oryzae (strain Y34));	G4N0Y1	535	709	122	14	52.527	STAQEAQK(1)ALEAEK	3.7285	2	1
G4N0Y1	569	K	Uncharacterized protein	MGG_09571	L7JNC6;L7I4W2;	OOW_P131scaffold00142g7(Magnaporthe oryzae (strain P131));OOU_Y34scaffold00548g79(Magnaporthe oryzae (strain Y34));	G4N0Y1	569	709	122	14	45.28	ALESEK(1)AAHAEAK	1.7349	2	1
G4N0Y1	611	K	Uncharacterized protein	MGG_09571	L7JNC6;L7I4W2;	OOW_P131scaffold00142g7(Magnaporthe oryzae (strain P131));OOU_Y34scaffold00548g79(Magnaporthe oryzae (strain Y34));	G4N0Y1	611	709	122	14	79.875	ALEAEK(1)AAAADAK	-1.6998	2	1
G4N0Y1	640	K	Uncharacterized protein	MGG_09571	L7JNC6;L7I4W2;	OOW_P131scaffold00142g7(Magnaporthe oryzae (strain P131));OOU_Y34scaffold00548g79(Magnaporthe oryzae (strain Y34));	G4N0Y1	640	709	122	14	79.875	ALETETAATK(1)EAK	0.7208	2	1
G4N0Y1	680	K	Uncharacterized protein	MGG_09571	L7JNC6;L7I4W2;	OOW_P131scaffold00142g7(Magnaporthe oryzae (strain P131));OOU_Y34scaffold00548g79(Magnaporthe oryzae (strain Y34));	G4N0Y1	680	709	122	14	70.563	ELSTK(1)ATAAESR	-1.2911	2	1
G4N0Y2	196	K	Uncharacterized protein	MGG_13009	L7JP07;L7I6W6;	OOW_P131scaffold00142g8(Magnaporthe oryzae (strain P131));OOU_Y34scaffold00548g78(Magnaporthe oryzae (strain Y34));	G4N0Y2	196	225	6	1	47.302	LLK(1)SADSPLR	1.6658	2	1
G4N0Z8	484	K	Clathrin heavy chain	MGG_07768	L7IP50;L7IX77;	OOU_Y34scaffold00090g2(Magnaporthe oryzae (strain Y34));OOW_P131scaffold01278g2(Magnaporthe oryzae (strain P131));	G4N0Z8	484	1680	107	2	52.579	IYLK(1)ANVPQK	0.69254	2	1
G4N0Z8	903	K	Clathrin heavy chain	MGG_07768	L7IP50;L7IX77;	OOU_Y34scaffold00090g2(Magnaporthe oryzae (strain Y34));OOW_P131scaffold01278g2(Magnaporthe oryzae (strain P131));	G4N0Z8	903	1680	107	2	65.374	FLK(1)ENDQYDSLVVGK	1.244	2	1
G4N126	121	K	Surface protein 1	MGG_07791	L7IQE3;L7J576;	OOU_Y34scaffold00050g13(Magnaporthe oryzae (strain Y34));OOW_P131scaffold00988g8(Magnaporthe oryzae (strain P131));	G4N126	121	134	5	1	86.772	LIAFPSYADRDIPNGK(1)VVSPDR	0.27961	3	1
G4N151	508	K	Paraplegin	MGG_07441	L7JNL0;L7I4P7;	OOW_P131scaffold00115g2(Magnaporthe oryzae (strain P131));OOU_Y34scaffold00552g100(Magnaporthe oryzae (strain Y34));	G4N151	508	1009	61	2	58.079	SLAKPYTHESAVK(1)VK	0.46219	3	0.999937
G4N151	693	K	Paraplegin	MGG_07441	L7JNL0;L7I4P7;	OOW_P131scaffold00115g2(Magnaporthe oryzae (strain P131));OOU_Y34scaffold00552g100(Magnaporthe oryzae (strain Y34));	G4N151	693	1009	61	2	46.819	ADIFK(1)VHLAR	-0.17927	3	1
G4N168	498	K	Serine/threonine-protein phosphatase	MGG_07456	L7JPQ8;L7I4I5;	OOW_P131scaffold00115g19(Magnaporthe oryzae (strain P131));OOU_Y34scaffold00552g84(Magnaporthe oryzae (strain Y34));	G4N168	498	586	32	1	48.568	VTELK(1)TVSGGR	-0.1161	2	1
G4N178	130	K	Glutathione peroxidase	MGG_07460			G4N178	130	172	22	2	77.923	VK(1)WNFEK	1.16	2	1
G4N178	153	K	Glutathione peroxidase	MGG_07460			G4N178	153	172	22	2	66.706	WASTTK(1)PESLEK	0.27462	2	1
G4N184	68	K	Cell division control protein 12	MGG_07466	L7JCM1;L7I4H5;	OOW_P131scaffold00472g7(Magnaporthe oryzae (strain P131));OOU_Y34scaffold00552g74(Magnaporthe oryzae (strain Y34));	G4N184	68	385	30	1	50.966	HQK(1)QIDK	-0.14984	2	1
G4N1F2	205	K	3-ketoacyl-CoA thiolase	MGG_09512	L7JGW7;L7I4R0;	OOW_P131scaffold00321g11(Magnaporthe oryzae (strain P131));OOU_Y34scaffold00548g15(Magnaporthe oryzae (strain Y34));	G4N1F2	205	419	26	3	64.798	AAQDAFAAASYK(1)K	0.013292	2	1
G4N1F2	212	K	3-ketoacyl-CoA thiolase	MGG_09512	L7JGW7;L7I4R0;	OOW_P131scaffold00321g11(Magnaporthe oryzae (strain P131));OOU_Y34scaffold00548g15(Magnaporthe oryzae (strain Y34));	G4N1F2	212	419	26	3	55.189	AEAAQK(0.995)QGLFK(0.005)EEIEPLR	-0.50091	3	0.994807
G4N1F2	231	K	3-ketoacyl-CoA thiolase	MGG_09512	L7JGW7;L7I4R0;	OOW_P131scaffold00321g11(Magnaporthe oryzae (strain P131));OOU_Y34scaffold00548g15(Magnaporthe oryzae (strain Y34));	G4N1F2	231	419	26	3	81.771	FEDPK(1)TGETR	0.44703	2	1
G4N1N7	33	K	Uncharacterized protein	MGG_07504	D4NXI7;L7I695;L7J0Z6;	(Magnaporthe oryzae);OOU_Y34scaffold00552g31(Magnaporthe oryzae (strain Y34));OOW_P131scaffold01198g37(Magnaporthe oryzae (strain P131));	G4N1N7	33	192	14	1	76.943	K(1)SLSIDPNR	-2.1115	2	1
G4N1P2	54	K	Uncharacterized protein	MGG_13410			G4N1P2	54	103	8	1	52.527	CAPALEDYYECLHHK(1)K	-0.55406	3	1
G4N1P5	153	K	Uncharacterized protein	MGG_07511			G4N1P5	153	324	7	1	41.876	TLSIEK(1)AR	-0.55804	2	1
G4N226	286	K	Vacuolar aminopeptidase 1	MGG_07536	L7HXD4;L7J075;	OOU_Y34scaffold00736g26(Magnaporthe oryzae (strain Y34));OOW_P131scaffold01198g71(Magnaporthe oryzae (strain P131));	G4N226	286	621	31	1	57.281	TSTK(1)LVK	1.3101	2	1
G4N229	220	K	NAD(P) transhydrogenase	MGG_07539			G4N229	220	1118	48	5	56.404	DLVQK(1)LSEK	-0.92631	2	1
G4N229	420	K	NAD(P) transhydrogenase	MGG_07539			G4N229	420	1118	48	5	62.287	TVPGELVTYK(1)DVK	0.80613	2	1
G4N229	496	K	NAD(P) transhydrogenase	MGG_07539			G4N229	496	1118	48	5	58.32	PAPPPAPAAK(1)PVTK	1.4552	3	1
G4N229	806	K	NAD(P) transhydrogenase	MGG_07539			G4N229	806	1118	48	5	70.942	MSSK(1)PILLPGR	1.0299	2	1
G4N229	1076	K	NAD(P) transhydrogenase	MGG_07539			G4N229	1076	1118	48	5	76.847	TVIVMK(1)R	0.38191	2	1
G4N232	102	K	NADH dehydrogenase [ubiquinone] 1 alpha subcomplex subunit	MGG_07542	L7J133;L7HW93;	OOW_P131scaffold01198g77(Magnaporthe oryzae (strain P131));OOU_Y34scaffold00736g20(Magnaporthe oryzae (strain Y34));	G4N232	102	136	10	2	43.761	INRPWAPK(1)EHVGNR	-0.9644	4	1
G4N232	126	K	NADH dehydrogenase [ubiquinone] 1 alpha subcomplex subunit	MGG_07542	L7J133;L7HW93;	OOW_P131scaffold01198g77(Magnaporthe oryzae (strain P131));OOU_Y34scaffold00736g20(Magnaporthe oryzae (strain Y34));	G4N232	126	136	10	2	49.097	FK(1)AWEPR	-0.15662	2	1
G4N288	105	K	Uncharacterized protein	MGG_16813			G4N288	105	363	15	6	105.5	HSLHLVK(1)HYFAAHPSDASK	0.090476	4	1
G4N288	117	K	Uncharacterized protein	MGG_16813			G4N288	117	363	15	6	113.88	HYFAAHPSDASK(1)VVLSVK	2.4207	2	1
G4N288	183	K	Uncharacterized protein	MGG_16813			G4N288	183	363	15	6	90.05	TLAALIK(1)EGK	0.33306	2	1
G4N288	186	K	Uncharacterized protein	MGG_16813			G4N288	186	363	15	6	87.676	EGK(1)IGSYGLSECSPETIR	0.34229	2	1
G4N288	257	K	Uncharacterized protein	MGG_16813			G4N288	257	363	15	6	104.43	K(1)PEDVPAHVR	0.64591	3	1
G4N288	281	K	Uncharacterized protein	MGG_16813			G4N288	281	363	15	6	81.48	FQSPAFEQNVK(1)LAEAVAAVAER	1.3414	3	1
G4N290	182	K	2-(R)-hydroxypropyl-CoM dehydrogenase	MGG_12982			G4N290	182	278	6	2	117.18	MVQYTTAK(1)HAVLGLTK	-0.46768	2	1
G4N290	190	K	2-(R)-hydroxypropyl-CoM dehydrogenase	MGG_12982			G4N290	190	278	6	2	90.385	HAVLGLTK(1)SAALDNAAHGIR	0.14812	3	1
G4N291	152	K	Cupin domain-containing protein	MGG_12981			G4N291	152	205	9	1	99.813	ATAHVWK(1)NVTGGGTLPGR	0.29591	2	1
G4N292	3	K	Aflatoxin biosynthesis ketoreductase nor-1	MGG_10910			G4N292	3	250	16	6	62.287	SK(1)STTVLITGANK	0.22574	2	1
G4N292	14	K	Aflatoxin biosynthesis ketoreductase nor-1	MGG_10910			G4N292	14	250	16	6	85.563	STTVLITGANK(1)GIGLGMAK	0.38305	3	1
G4N292	22	K	Aflatoxin biosynthesis ketoreductase nor-1	MGG_10910			G4N292	22	250	16	6	67.11	GIGLGMAK(1)AYLSRPNHIVICSVR	-0.036142	4	1
G4N292	40	K	Aflatoxin biosynthesis ketoreductase nor-1	MGG_10910			G4N292	40	250	16	6	93.237	SAK(1)TDVTDLEAASK	2.3916	3	1
G4N292	51	K	Aflatoxin biosynthesis ketoreductase nor-1	MGG_10910			G4N292	51	250	16	6	90.348	TDVTDLEAASK(1)ASGSK	0.37283	2	1
G4N292	134	K	Aflatoxin biosynthesis ketoreductase nor-1	MGG_10910			G4N292	134	250	16	6	93.096	PLLQK(1)ADAPR	0.62536	2	1
G4N295	153	K	Cupin domain-containing protein	MGG_10911			G4N295	153	198	5	1	63.216	NVSPDK(1)PAR	-0.30144	2	1
G4N296	434	K	Mycocerosic acid synthase	MGG_10912			G4N296	434	2571	63	6	70.908	LK(1)LDEWNMR	0.37073	2	1
G4N296	522	K	Mycocerosic acid synthase	MGG_10912			G4N296	522	2571	63	6	51.495	TALLLPVSSK(1)SASSLEQK	0.39535	2	1
G4N296	1262	K	Mycocerosic acid synthase	MGG_10912			G4N296	1262	2571	63	6	42.802	DFTAK(1)VPVYIK	-0.18995	2	1
G4N296	1268	K	Mycocerosic acid synthase	MGG_10912			G4N296	1268	2571	63	6	67.385	VPVYIK(1)DMELR	0.8305	2	1
G4N296	2141	K	Mycocerosic acid synthase	MGG_10912			G4N296	2141	2571	63	6	48.405	ALSGSTTK(1)AGHTTPR	-0.07011	3	1
G4N296	2202	K	Mycocerosic acid synthase	MGG_10912			G4N296	2202	2571	63	6	54.157	K(1)FTFLGR	-0.081872	2	1
G4N2B6	392	K	Protein transporter SEC61 subunit alpha	MGG_04856	L7J1Q2;L7HV10;	OOW_P131scaffold01118g3(Magnaporthe oryzae (strain P131));OOU_Y34scaffold00745g19(Magnaporthe oryzae (strain Y34));	G4N2B6	392	476	17	1	42.229	DVAK(1)QLK	0.18333	2	1
G4N2B8	94	K	Metallopeptidase MepB	MGG_04858	L7J3J9;L7HWT4;	OOW_P131scaffold01118g5(Magnaporthe oryzae (strain P131));OOU_Y34scaffold00745g21(Magnaporthe oryzae (strain Y34));	G4N2B8	94	781	55	6	44.252	ESIVGDAK(1)ALCDTTR	-1.5658	2	1
G4N2B8	116	K	Metallopeptidase MepB	MGG_04858	L7J3J9;L7HWT4;	OOW_P131scaffold01118g5(Magnaporthe oryzae (strain P131));OOU_Y34scaffold00745g21(Magnaporthe oryzae (strain Y34));	G4N2B8	116	781	55	6	54.343	LVAEIPADDK(1)SK	-0.28768	2	1
G4N2B8	303	K	Metallopeptidase MepB	MGG_04858	L7J3J9;L7HWT4;	OOW_P131scaffold01118g5(Magnaporthe oryzae (strain P131));OOU_Y34scaffold00745g21(Magnaporthe oryzae (strain Y34));	G4N2B8	303	781	55	6	87.476	YAK(1)NAETR	0.39045	2	1
G4N2B8	310	K	Metallopeptidase MepB	MGG_04858	L7J3J9;L7HWT4;	OOW_P131scaffold01118g5(Magnaporthe oryzae (strain P131));OOU_Y34scaffold00745g21(Magnaporthe oryzae (strain Y34));	G4N2B8	310	781	55	6	61.765	K(1)MFVANENK	0.22269	2	1
G4N2B8	353	K	Metallopeptidase MepB	MGG_04858	L7J3J9;L7HWT4;	OOW_P131scaffold01118g5(Magnaporthe oryzae (strain P131));OOU_Y34scaffold00745g21(Magnaporthe oryzae (strain Y34));	G4N2B8	353	781	55	6	46.016	IEDK(1)MAK	-0.36291	2	1
G4N2B8	362	K	Metallopeptidase MepB	MGG_04858	L7J3J9;L7HWT4;	OOW_P131scaffold01118g5(Magnaporthe oryzae (strain P131));OOU_Y34scaffold00745g21(Magnaporthe oryzae (strain Y34));	G4N2B8	362	781	55	6	88.948	TVK(1)DFLNDLR	0.13649	2	1
G4N2C2	62	K	Glycine cleavage system H protein	MGG_04861	L7J2N5;Q5EN16;L7HVR5;	OOW_P131scaffold01118g9(Magnaporthe oryzae (strain P131));(Magnaporthe grisea);OOU_Y34scaffold00745g25(Magnaporthe oryzae (strain Y34));	G4N2C2	62	178	14	1	58.04	DHEWIDLSADK(1)K	-0.38524	2	1
G4N2E1	204	K	Dienelactone hydrolase	MGG_07910	L7JII3;L7HXM7;	OOW_P131scaffold00279g27(Magnaporthe oryzae (strain P131));OOU_Y34scaffold00692g36(Magnaporthe oryzae (strain Y34));	G4N2E1	204	262	9	1	42.718	EDHALGGDK(1)R	1.4283	2	1
G4N2E2	308	K	Erythrocyte band 7 integral membrane protein	MGG_07912	L7JI50;L7HYI6;	OOW_P131scaffold00279g25(Magnaporthe oryzae (strain P131));OOU_Y34scaffold00692g34(Magnaporthe oryzae (strain Y34));	G4N2E2	308	423	20	2	94.122	AEGEAEAILLK(1)AR	-0.4321	3	1
G4N2E2	348	K	Erythrocyte band 7 integral membrane protein	MGG_07912	L7JI50;L7HYI6;	OOW_P131scaffold00279g25(Magnaporthe oryzae (strain P131));OOU_Y34scaffold00692g34(Magnaporthe oryzae (strain Y34));	G4N2E2	348	423	20	2	50.108	YVEAFGK(1)LAK	0.0048979	2	1
G4N2H2	119	K	Uncharacterized protein	MGG_16969			G4N2H2	119	376	19	1	60.489	SSAK(1)IFPHFQGTLQDR	0.11227	3	1
G4N2H7	184	K	Uncharacterized protein	MGG_07577	L7JRA6;L7IJ24;	OOW_P131scaffold00036g4(Magnaporthe oryzae (strain P131));OOU_Y34scaffold00187g4(Magnaporthe oryzae (strain Y34));	G4N2H7	184	606	21	1	89.301	K(1)LLDLDPASPK	0.46277	2	1
G4N2L8	92	K	Acetyl-CoA carboxylase	MGG_07613	L7HYC3;L7J9G6;	OOU_Y34scaffold00719g41(Magnaporthe oryzae (strain Y34));OOW_P131scaffold00555g13(Magnaporthe oryzae (strain P131));	G4N2L8	92	2344	148	7	55.261	K(1)WAYETFGDER	0.92571	2	1
G4N2L8	180	K	Acetyl-CoA carboxylase	MGG_07613	L7HYC3;L7J9G6;	OOU_Y34scaffold00719g41(Magnaporthe oryzae (strain Y34));OOW_P131scaffold00555g13(Magnaporthe oryzae (strain P131));	G4N2L8	180	2344	148	7	43.613	LPESLAASPK(1)K	2.009	2	1
G4N2L8	271	K	Acetyl-CoA carboxylase	MGG_07613	L7HYC3;L7J9G6;	OOU_Y34scaffold00719g41(Magnaporthe oryzae (strain Y34));OOW_P131scaffold00555g13(Magnaporthe oryzae (strain P131));	G4N2L8	271	2344	148	7	82.261	ASEGGGGK(1)GIR	0.73774	2	1
G4N2L8	275	K	Acetyl-CoA carboxylase	MGG_07613	L7HYC3;L7J9G6;	OOU_Y34scaffold00719g41(Magnaporthe oryzae (strain Y34));OOW_P131scaffold00555g13(Magnaporthe oryzae (strain P131));	G4N2L8	275	2344	148	7	63.185	K(1)AVSEEGFEELYK	-1.0582	2	1
G4N2L8	1228	K	Acetyl-CoA carboxylase	MGG_07613	L7HYC3;L7J9G6;	OOU_Y34scaffold00719g41(Magnaporthe oryzae (strain Y34));OOW_P131scaffold00555g13(Magnaporthe oryzae (strain P131));	G4N2L8	1228	2344	148	7	58.699	ALESLPMK(1)GK	-2.3434	2	1
G4N2L8	2104	K	Acetyl-CoA carboxylase	MGG_07613	L7HYC3;L7J9G6;	OOU_Y34scaffold00719g41(Magnaporthe oryzae (strain Y34));OOW_P131scaffold00555g13(Magnaporthe oryzae (strain P131));	G4N2L8	2104	2344	148	7	49.466	LDPVYGELK(1)K	-2.9429	2	1
G4N2L8	2211	K	Acetyl-CoA carboxylase	MGG_07613	L7HYC3;L7J9G6;	OOU_Y34scaffold00719g41(Magnaporthe oryzae (strain Y34));OOW_P131scaffold00555g13(Magnaporthe oryzae (strain P131));	G4N2L8	2211	2344	148	7	43.501	TTSAK(1)ISESAR	0.30784	2	1
G4N2M2	68	K	Succinate/fumarate mitochondrial transporter	MGG_07616	L7J9I0;L7HWB9;	OOW_P131scaffold00555g9(Magnaporthe oryzae (strain P131));OOU_Y34scaffold00719g37(Magnaporthe oryzae (strain Y34));	G4N2M2	68	324	22	2	71.558	RGFLATGAAIVK(1)K	0.82704	3	1
G4N2M2	251	K	Succinate/fumarate mitochondrial transporter	MGG_07616	L7J9I0;L7HWB9;	OOW_P131scaffold00555g9(Magnaporthe oryzae (strain P131));OOU_Y34scaffold00719g37(Magnaporthe oryzae (strain Y34));	G4N2M2	251	324	22	2	71.031	LQK(1)APAVEGVSAFK	-0.25352	2	1
G4N2P2	91	K	Uncharacterized protein	MGG_04873			G4N2P2	91	121	10	1	46.462	HHAK(1)QQAER	0.28443	3	1
G4N2S6	137	K	Methyltransferase	MGG_04901	L7HVV3;L7JIV9;	OOU_Y34scaffold00745g71(Magnaporthe oryzae (strain Y34));OOW_P131scaffold00314g43(Magnaporthe oryzae (strain P131));	G4N2S6	137	340	31	1	67.519	LTK(1)TEAEAEATK	0.6012	2	1
G4N2V2	281	K	Altered inheritance of mitochondria protein 24, mitochondrial	MGG_07962	L7JL18;L7HTE9;	OOW_P131scaffold00203g8(Magnaporthe oryzae (strain P131));OOU_Y34scaffold00833g8(Magnaporthe oryzae (strain Y34));	G4N2V2	281	394	12	1	62.466	DTDLYK(1)TVAR	1.0004	2	1
G4N2W4	90	K	Surface protein 1	MGG_07973	L7HT08;L7J1D3;	OOU_Y34scaffold00799g5(Magnaporthe oryzae (strain Y34));OOW_P131scaffold01190g5(Magnaporthe oryzae (strain P131));	G4N2W4	90	146	6	1	98.407	ASVANIDCGK(1)YK	-0.24734	2	1
G4N2W5	221	K	C-signal protein	MGG_07974	L7HSZ0;L7IZI4;	OOU_Y34scaffold00799g7(Magnaporthe oryzae (strain Y34));OOW_P131scaffold01190g7(Magnaporthe oryzae (strain P131));	G4N2W5	221	244	7	1	46.844	GILK(1)TVAGLKK	-0.16537	3	0.99971
G4N333	331	K	Mitochondrial import protein mmp37	MGG_04909	L7HV29;L7JHC2;	OOU_Y34scaffold00745g79(Magnaporthe oryzae (strain Y34));OOW_P131scaffold00314g51(Magnaporthe oryzae (strain P131));	G4N333	331	537	31	1	98.044	K(1)VGNIVNNNK	-0.39372	2	1
G4N349	12	K	60S ribosomal protein L23	MGG_04921	L7JHD3;L7HV44;Q5EN14;	OOW_P131scaffold00314g66(Magnaporthe oryzae (strain P131));OOU_Y34scaffold00745g94(Magnaporthe oryzae (strain Y34));(Magnaporthe grisea);	G4N349	12	139	14	5	44.395	GAPGGK(1)LK	0.27129	2	1
G4N349	42	K	60S ribosomal protein L23	MGG_04921	L7JHD3;L7HV44;Q5EN14;	OOW_P131scaffold00314g66(Magnaporthe oryzae (strain P131));OOU_Y34scaffold00745g94(Magnaporthe oryzae (strain Y34));(Magnaporthe grisea);	G4N349	42	139	14	5	66.004	NLYIISVK(1)GIGAR	1.5973	2	1
G4N349	65	K	60S ribosomal protein L23	MGG_04921	L7JHD3;L7HV44;Q5EN14;	OOW_P131scaffold00314g66(Magnaporthe oryzae (strain P131));OOU_Y34scaffold00745g94(Magnaporthe oryzae (strain Y34));(Magnaporthe grisea);	G4N349	65	139	14	5	69.485	LPAGGVGDMVMATVK(1)K	1.8084	2	1
G4N349	74	K	60S ribosomal protein L23	MGG_04921	L7JHD3;L7HV44;Q5EN14;	OOW_P131scaffold00314g66(Magnaporthe oryzae (strain P131));OOU_Y34scaffold00745g94(Magnaporthe oryzae (strain Y34));(Magnaporthe grisea);	G4N349	74	139	14	5	60.019	K(1)VHPAVIVR	-0.12569	2	1
G4N349	88	K	60S ribosomal protein L23	MGG_04921	L7JHD3;L7HV44;Q5EN14;	OOW_P131scaffold00314g66(Magnaporthe oryzae (strain P131));OOU_Y34scaffold00745g94(Magnaporthe oryzae (strain Y34));(Magnaporthe grisea);	G4N349	88	139	14	5	60.682	QSK(0.004)PWK(0.996)R	-0.30399	2	0.996287
G4N371	42	K	Uncharacterized protein	MGG_15118			G4N371	42	86	8	1	59.908	K(1)DTYYLPWK	-0.65801	2	1
G4N374	72	K	Mitogen-activated protein kinase	MGG_04943	O13352;	MPS1(Magnaporthe grisea);	G4N374	72	415	18	1	66.692	EIK(1)LLQHFR	-1.1015	2	1
G4N391	609	K	rRNA adenine N(6)-methyltransferase	MGG_16981	L7ITB6;L7IIV1;	OOW_P131scaffold01380g13(Magnaporthe oryzae (strain P131));OOU_Y34scaffold00193g11(Magnaporthe oryzae (strain Y34));	G4N391	609	792	59	1	52.482	LQGLFDK(1)K	-0.64816	2	1
G4N3C0	131	K	Uncharacterized protein	MGG_13448	L7J3R3;L7I9B5;	OOW_P131scaffold01103g18(Magnaporthe oryzae (strain P131));OOU_Y34scaffold00480g11(Magnaporthe oryzae (strain Y34));	G4N3C0	131	201	9	1	70.837	WGCSTWLMHCK(1)YAGDEDKFR	0.11527	4	0.999992
G4N3I0	495	K	Lysine--tRNA ligase	MGG_04966	L7JJ21;L7IN21;	OOW_P131scaffold00314g113(Magnaporthe oryzae (strain P131));OOU_Y34scaffold00071g40(Magnaporthe oryzae (strain Y34));	G4N3I0	495	615	46	1	74.376	TEK(1)GISER	0.73431	2	1
G4N3J5	133	K	E3 ubiquitin ligase complex SCF subunit scon-3	MGG_04978	L7IPU7;L7JH78;	OOU_Y34scaffold00071g23(Magnaporthe oryzae (strain Y34));OOW_P131scaffold00314g130(Magnaporthe oryzae (strain P131));	G4N3J5	133	168	11	1	47.603	TVANMIK(1)GK	-3.2128	2	1
G4N3Q1	259	K	26S proteasome regulatory subunit rpn11	MGG_16706			G4N3Q1	259	339	19	1	73.632	LVSLSEGYEK(1)R	2.3973	2	1
G4N3R3	786	K	Exo-beta-D-glucosaminidase	MGG_05864	L7IXY1;L7IJ48;	OOW_P131scaffold01226g1(Magnaporthe oryzae (strain P131));OOU_Y34scaffold00163g17(Magnaporthe oryzae (strain Y34));	G4N3R3	786	956	50	1	40.278	LISSAGGK(1)VDTEPNK	-0.13304	2	1
G4N3T2	304	K	Aldehyde dehydrogenase	MGG_05008			G4N3T2	304	550	38	1	48.115	QIMK(1)ACAGTMK	0.53896	2	1
G4N3V2	69	K	40S ribosomal protein S19	MGG_05026	L7IIQ1;L7JKV4;	OOU_Y34scaffold00174g35(Magnaporthe oryzae (strain Y34));OOW_P131scaffold00266g56(Magnaporthe oryzae (strain P131));	G4N3V2	69	152	11	1	69.176	K(1)TVGVGR	-0.85685	2	1
G4N427	129	K	GTP cyclohydrolase I	MGG_05045			G4N427	129	216	7	1	74.376	VLGLSK(1)LPR	-0.15116	2	1
G4N428	576	K	Adenine phosphoribosyltransferase	MGG_05046	L7JJW7;L7IJK6;	OOW_P131scaffold00266g35(Magnaporthe oryzae (strain P131));OOU_Y34scaffold00174g56(Magnaporthe oryzae (strain Y34));	G4N428	576	1172	47	1	47.606	LAK(1)VLGQEASSK	0.041473	2	1
G4N449	71	K	Phosphoglycerate kinase	MGG_05063			G4N449	71	474	47	9	88.021	LSITDVDVK(1)GK	-0.26897	2	1
G4N449	135	K	Phosphoglycerate kinase	MGG_05063			G4N449	135	474	47	9	59.227	YSLK(1)PVVSELEK	0.53361	2	1
G4N449	190	K	Phosphoglycerate kinase	MGG_05063			G4N449	190	474	47	9	158.35	FHIEEEGSAK(1)DK	0.18005	2	1
G4N449	203	K	Phosphoglycerate kinase	MGG_05063			G4N449	203	474	47	9	44.349	AK(1)VEEFRK	-1.1567	2	1
G4N449	248	K	Phosphoglycerate kinase	MGG_05063			G4N449	248	474	47	9	45.081	AAGFLMK(1)K	0.45032	2	1
G4N449	333	K	Phosphoglycerate kinase	MGG_05063			G4N449	333	474	47	9	63.816	K(0.001)AQEK(0.999)GVK	-0.1488	2	0.999292
G4N449	354	K	Phosphoglycerate kinase	MGG_05063			G4N449	354	474	47	9	69.345	FAADAK(1)TGSATDK	-0.39715	2	1
G4N449	410	K	Phosphoglycerate kinase	MGG_05063			G4N449	410	474	47	9	61.265	GTK(1)ATLDAAVSGCGK	0.63394	2	1
G4N449	422	K	Phosphoglycerate kinase	MGG_05063			G4N449	422	474	47	9	70.373	ATLDAAVSGCGK(1)GK	-0.33488	2	1
G4N456	8	K	Uncharacterized protein	MGG_15124	L7IIV3;L7JIQ9;	OOU_Y34scaffold00174g85(Magnaporthe oryzae (strain Y34));OOW_P131scaffold00266g7(Magnaporthe oryzae (strain P131));	G4N456	8	433	21	1	40.882	MKAGSK(0.003)FK(0.997)R	-0.29293	3	0.997295
G4N483	68	K	NAPE-hydrolyzing phospholipase D	MGG_13254			G4N483	68	425	17	1	52.482	SHHVMDK(1)R	-1.0308	2	1
G4N499	30	K	Short chain dehydrogenase	MGG_05940	L7JAE2;L7IED3;	OOW_P131scaffold00528g9(Magnaporthe oryzae (strain P131));OOU_Y34scaffold00325g27(Magnaporthe oryzae (strain Y34));	G4N499	30	259	15	5	102.65	VIASSSDK(1)YHVIVTGR	0.2424	2	1
G4N499	45	K	Short chain dehydrogenase	MGG_05940	L7JAE2;L7IED3;	OOW_P131scaffold00528g9(Magnaporthe oryzae (strain P131));OOU_Y34scaffold00325g27(Magnaporthe oryzae (strain Y34));	G4N499	45	259	15	5	65.157	AEK(1)AVEQLK	-0.14054	2	1
G4N499	51	K	Short chain dehydrogenase	MGG_05940	L7JAE2;L7IED3;	OOW_P131scaffold00528g9(Magnaporthe oryzae (strain P131));OOU_Y34scaffold00325g27(Magnaporthe oryzae (strain Y34));	G4N499	51	259	15	5	131.17	AVEQLK(1)AEGGLK	0.5345	2	1
G4N499	82	K	Short chain dehydrogenase	MGG_05940	L7JAE2;L7IED3;	OOW_P131scaffold00528g9(Magnaporthe oryzae (strain P131));OOU_Y34scaffold00325g27(Magnaporthe oryzae (strain Y34));	G4N499	82	259	15	5	68.536	AAAAVDK(1)EFGR	1.2592	2	1
G4N499	135	K	Short chain dehydrogenase	MGG_05940	L7JAE2;L7IED3;	OOW_P131scaffold00528g9(Magnaporthe oryzae (strain P131));OOU_Y34scaffold00325g27(Magnaporthe oryzae (strain Y34));	G4N499	135	259	15	5	68.224	TFRPLLK(1)K	-1.4723	2	1
G4N4A8	58	K	Zinc knuckle domain-containing protein	MGG_05948			G4N4A8	58	199	10	2	57.434	ACPEEPK(0.041)DQK(0.959)ICYR	-0.072901	3	0.958843
G4N4A8	181	K	Zinc knuckle domain-containing protein	MGG_05948			G4N4A8	181	199	10	2	48.981	STTGEK(1)MCYK	-0.012448	2	1
G4N4A9	69	K	Acyl-CoA dehydrogenase	MGG_05949	L7IVN9;L7IEC3;	OOW_P131scaffold01322g52(Magnaporthe oryzae (strain P131));OOU_Y34scaffold00325g17(Magnaporthe oryzae (strain Y34));	G4N4A9	69	513	37	1	116.05	HEVLTK(1)YK	0.20606	2	1
G4N4B9	273	K	Glutamyl-tRNA synthetase	MGG_05956			G4N4B9	273	635	56	2	62.055	LSVDNPNK(1)ALRDPVIYR	-0.25773	3	1
G4N4B9	437	K	Glutamyl-tRNA synthetase	MGG_05956			G4N4B9	437	635	56	2	81.676	HTALSQK(1)SPVK	1.4576	2	1
G4N4E1	52	K	Cytochrome b-c1 complex subunit Rieske, mitochondrial	MGG_16866	L7HT26;L7JF47;	OOU_Y34scaffold00796g3(Magnaporthe oryzae (strain Y34));OOW_P131scaffold00347g3(Magnaporthe oryzae (strain P131));	G4N4E1	52	236	15	3	88.101	GEQK(1)STQIPDFK	-0.29089	2	1
G4N4E1	60	K	Cytochrome b-c1 complex subunit Rieske, mitochondrial	MGG_16866	L7HT26;L7JF47;	OOU_Y34scaffold00796g3(Magnaporthe oryzae (strain Y34));OOW_P131scaffold00347g3(Magnaporthe oryzae (strain P131));	G4N4E1	60	236	15	3	44.425	STQIPDFK(1)K	0.64296	2	1
G4N4E1	130	K	Cytochrome b-c1 complex subunit Rieske, mitochondrial	MGG_16866	L7HT26;L7JF47;	OOU_Y34scaffold00796g3(Magnaporthe oryzae (strain Y34));OOW_P131scaffold00347g3(Magnaporthe oryzae (strain P131));	G4N4E1	130	236	15	3	86.086	NVIIK(1)WR	0.70421	2	1
G4N4I7	33	K	Endoribonuclease L-PSP	MGG_05968			G4N4I7	33	136	11	1	64.705	LGNEIK(1)TSGQGGWDTQTGK	0.34008	2	1
G4N4J5	293	K	Linoleate diol synthase	MGG_13239	Q6UC90;	(Magnaporthe grisea);	G4N4J5	293	1171	63	9	80.508	FHNYVVTSLAK(1)INEGNR	0.48993	3	1
G4N4J5	437	K	Linoleate diol synthase	MGG_13239	Q6UC90;	(Magnaporthe grisea);	G4N4J5	437	1171	63	9	88.021	FESSFPNEPEK(1)R	0.53102	2	1
G4N4J5	661	K	Linoleate diol synthase	MGG_13239	Q6UC90;	(Magnaporthe grisea);	G4N4J5	661	1171	63	9	40.352	K(1)PATQMIR	0.31113	2	1
G4N4J5	675	K	Linoleate diol synthase	MGG_13239	Q6UC90;	(Magnaporthe grisea);	G4N4J5	675	1171	63	9	144.57	SHAAAVK(1)ILNNQK	-0.15075	3	1
G4N4J5	681	K	Linoleate diol synthase	MGG_13239	Q6UC90;	(Magnaporthe grisea);	G4N4J5	681	1171	63	9	69.275	ILNNQK(1)DFK	0.65011	2	1
G4N4J5	755	K	Linoleate diol synthase	MGG_13239	Q6UC90;	(Magnaporthe grisea);	G4N4J5	755	1171	63	9	79.148	YSAK(1)VQDK	0.5838	2	1
G4N4J5	759	K	Linoleate diol synthase	MGG_13239	Q6UC90;	(Magnaporthe grisea);	G4N4J5	759	1171	63	9	54.982	VQDK(1)GPHLK	-0.17274	2	1
G4N4J5	841	K	Linoleate diol synthase	MGG_13239	Q6UC90;	(Magnaporthe grisea);	G4N4J5	841	1171	63	9	62.732	AATQK(1)LGALVEK	-0.11608	2	1
G4N4J5	1141	K	Linoleate diol synthase	MGG_13239	Q6UC90;	(Magnaporthe grisea);	G4N4J5	1141	1171	63	9	46.88	VAGEK(1)PQWSGLR	-1.2489	2	1
G4N4J6	107	K	Uncharacterized protein	MGG_16728	L7HQB3;L7IVJ3;	OOU_Y34scaffold00995g17(Magnaporthe oryzae (strain Y34));OOW_P131scaffold01322g21(Magnaporthe oryzae (strain P131));	G4N4J6	107	295	21	4	46.069	EITSVSSLK(1)GGK	1.2094	2	1
G4N4J6	174	K	Uncharacterized protein	MGG_16728	L7HQB3;L7IVJ3;	OOU_Y34scaffold00995g17(Magnaporthe oryzae (strain Y34));OOW_P131scaffold01322g21(Magnaporthe oryzae (strain P131));	G4N4J6	174	295	21	4	50.353	K(1)YYDSGEIR	-0.048522	2	1
G4N4J6	201	K	Uncharacterized protein	MGG_16728	L7HQB3;L7IVJ3;	OOU_Y34scaffold00995g17(Magnaporthe oryzae (strain Y34));OOW_P131scaffold01322g21(Magnaporthe oryzae (strain P131));	G4N4J6	201	295	21	4	53.448	IVASTK(1)LLAGGQR	-1.6054	2	1
G4N4J6	271	K	Uncharacterized protein	MGG_16728	L7HQB3;L7IVJ3;	OOU_Y34scaffold00995g17(Magnaporthe oryzae (strain Y34));OOW_P131scaffold01322g21(Magnaporthe oryzae (strain P131));	G4N4J6	271	295	21	4	75.088	AETVDK(1)CVNILQK	-2.4851	2	1
G4N4K1	177	K	Uncharacterized protein	MGG_05978	L7IVL3;L7HS73;	OOW_P131scaffold01322g17(Magnaporthe oryzae (strain P131));OOU_Y34scaffold00995g21(Magnaporthe oryzae (strain Y34));	G4N4K1	177	187	3	1	47.47	APEHK(1)VLYDGQCR	0.30332	3	1
G4N4K3	196	K	Pyridoxine biosynthesis protein PDX1	MGG_05980	L7HQG1;L7IXI0;	OOU_Y34scaffold00995g23(Magnaporthe oryzae (strain Y34));OOW_P131scaffold01322g15(Magnaporthe oryzae (strain P131));	G4N4K3	196	319	15	2	54.09	AK(1)AALNEGGMPALR	-1.5091	2	1
G4N4K3	274	K	Pyridoxine biosynthesis protein PDX1	MGG_05980	L7HQG1;L7IXI0;	OOU_Y34scaffold00995g23(Magnaporthe oryzae (strain Y34));OOW_P131scaffold01322g15(Magnaporthe oryzae (strain P131));	G4N4K3	274	319	15	2	46.069	AK(1)AIVQATTHFR	-4.0197	3	1
G4N4L4	420	K	26S proteasome regulatory subunit rpn2	MGG_05991			G4N4L4	420	1192	70	1	46.844	TILDGSK(1)TIK	-0.75529	2	1
G4N4M3	235	K	H/ACA ribonucleoprotein complex subunit 2	MGG_05999	L7JCT4;L7I9J2;	OOW_P131scaffold00463g5(Magnaporthe oryzae (strain P131));OOU_Y34scaffold00464g5(Magnaporthe oryzae (strain Y34));	G4N4M3	235	253	46	1	45.764	AYK(1)ELVSTAQK	2.2705	2	1
G4N4M7	18	K	Uncharacterized protein	MGG_06003	L7IBL4;L7JC41;	OOU_Y34scaffold00464g9(Magnaporthe oryzae (strain Y34));OOW_P131scaffold00463g9(Magnaporthe oryzae (strain P131));	G4N4M7	18	113	7	2	60.08	GGGGDGPIGK(1)YNK	0.049836	2	1
G4N4M7	37	K	Uncharacterized protein	MGG_06003	L7IBL4;L7JC41;	OOU_Y34scaffold00464g9(Magnaporthe oryzae (strain Y34));OOW_P131scaffold00463g9(Magnaporthe oryzae (strain P131));	G4N4M7	37	113	7	2	80.96	QK(1)GIITYNVTPNR	0.72197	2	1
G4N4M8	185	K	Prohibitin-1	MGG_06004	L7I9J7;L7JCT8;	OOU_Y34scaffold00464g10(Magnaporthe oryzae (strain Y34));OOW_P131scaffold00463g10(Magnaporthe oryzae (strain P131));	G4N4M8	185	275	15	1	118.52	AVEQK(1)QIAQQDAER	0.012077	2	1
G4N4N6	100	K	S-(hydroxymethyl)glutathione dehydrogenase	MGG_06011	L7I9U8;L7JBT2;	OOU_Y34scaffold00464g17(Magnaporthe oryzae (strain Y34));OOW_P131scaffold00463g17(Magnaporthe oryzae (strain P131));	G4N4N6	100	381	28	5	40.493	VGDHVVALYTPECK(1)ECK	-1.6763	3	1
G4N4N6	115	K	S-(hydroxymethyl)glutathione dehydrogenase	MGG_06011	L7I9U8;L7JBT2;	OOU_Y34scaffold00464g17(Magnaporthe oryzae (strain Y34));OOW_P131scaffold00463g17(Magnaporthe oryzae (strain P131));	G4N4N6	115	381	28	5	41.448	TNLCGK(1)IR	-0.41441	2	1
G4N4N6	236	K	S-(hydroxymethyl)glutathione dehydrogenase	MGG_06011	L7I9U8;L7JBT2;	OOU_Y34scaffold00464g17(Magnaporthe oryzae (strain Y34));OOW_P131scaffold00463g17(Magnaporthe oryzae (strain P131));	G4N4N6	236	381	28	5	76.728	K(1)FGATDFVNPTK	-0.61258	2	1
G4N4N6	319	K	S-(hydroxymethyl)glutathione dehydrogenase	MGG_06011	L7I9U8;L7JBT2;	OOU_Y34scaffold00464g17(Magnaporthe oryzae (strain Y34));OOW_P131scaffold00463g17(Magnaporthe oryzae (strain P131));	G4N4N6	319	381	28	5	55.314	VWK(1)GCAFGGIK	-0.015135	2	1
G4N4N6	327	K	S-(hydroxymethyl)glutathione dehydrogenase	MGG_06011	L7I9U8;L7JBT2;	OOU_Y34scaffold00464g17(Magnaporthe oryzae (strain Y34));OOW_P131scaffold00463g17(Magnaporthe oryzae (strain P131));	G4N4N6	327	381	28	5	63.216	GCAFGGIK(1)GR	-1.6319	2	1
G4N4P6	53	K	Sporulation protein SPS19	MGG_05138	Q5EN10;L7I7P7;L7J5E6;	(Magnaporthe grisea);OOU_Y34scaffold00516g16(Magnaporthe oryzae (strain Y34));OOW_P131scaffold00982g20(Magnaporthe oryzae (strain P131));	G4N4P6	53	313	18	1	55.676	NVEK(1)TER	0.48613	2	1
G4N4R7	21	K	Adenosylhomocysteinase	MGG_05155	L7J5N2;L7I8Y7;	OOW_P131scaffold00982g41(Magnaporthe oryzae (strain P131));OOU_Y34scaffold00516g37(Magnaporthe oryzae (strain Y34));	G4N4R7	21	449	32	8	131.45	K(1)EIELAENEMPGLMQTR	-1.2616	2	1
G4N4R7	39	K	Adenosylhomocysteinase	MGG_05155	L7J5N2;L7I8Y7;	OOW_P131scaffold00982g41(Magnaporthe oryzae (strain P131));OOU_Y34scaffold00516g37(Magnaporthe oryzae (strain Y34));	G4N4R7	39	449	32	8	62.466	EK(1)YAADQPLK	-0.042162	2	1
G4N4R7	47	K	Adenosylhomocysteinase	MGG_05155	L7J5N2;L7I8Y7;	OOW_P131scaffold00982g41(Magnaporthe oryzae (strain P131));OOU_Y34scaffold00516g37(Magnaporthe oryzae (strain Y34));	G4N4R7	47	449	32	8	100.22	YAADQPLK(1)GAR	-0.073647	2	1
G4N4R7	175	K	Adenosylhomocysteinase	MGG_05155	L7J5N2;L7I8Y7;	OOW_P131scaffold00982g41(Magnaporthe oryzae (strain P131));OOU_Y34scaffold00516g37(Magnaporthe oryzae (strain Y34));	G4N4R7	175	449	32	8	75.548	EGK(1)LLVPAINVNDSVTK	-0.71749	2	1
G4N4R7	191	K	Adenosylhomocysteinase	MGG_05155	L7J5N2;L7I8Y7;	OOW_P131scaffold00982g41(Magnaporthe oryzae (strain P131));OOU_Y34scaffold00516g37(Magnaporthe oryzae (strain Y34));	G4N4R7	191	449	32	8	74.841	SK(1)FDNLYGCR	0.10081	2	1
G4N4R7	386	K	Adenosylhomocysteinase	MGG_05155	L7J5N2;L7I8Y7;	OOW_P131scaffold00982g41(Magnaporthe oryzae (strain P131));OOU_Y34scaffold00516g37(Magnaporthe oryzae (strain Y34));	G4N4R7	386	449	32	8	65.374	NNDAAFGQK(1)YVEFAK	-0.95273	2	1
G4N4R7	392	K	Adenosylhomocysteinase	MGG_05155	L7J5N2;L7I8Y7;	OOW_P131scaffold00982g41(Magnaporthe oryzae (strain P131));OOU_Y34scaffold00516g37(Magnaporthe oryzae (strain Y34));	G4N4R7	392	449	32	8	68.657	YVEFAK(1)SGK	0.88482	2	1
G4N4R7	399	K	Adenosylhomocysteinase	MGG_05155	L7J5N2;L7I8Y7;	OOW_P131scaffold00982g41(Magnaporthe oryzae (strain P131));OOU_Y34scaffold00516g37(Magnaporthe oryzae (strain Y34));	G4N4R7	399	449	32	8	60.788	K(1)VYVLPK	0.056661	2	1
G4N4S2	175	K	Dihydrodipicolinate synthase	MGG_05159	L7J5N8;L7I8Z1;	OOW_P131scaffold00982g46(Magnaporthe oryzae (strain P131));OOU_Y34scaffold00516g42(Magnaporthe oryzae (strain Y34));	G4N4S2	175	322	17	1	56.817	RHPQVVGVK(1)LTCGSVAK	-0.31194	3	1
G4N4S8	86	K	Uncharacterized protein	MGG_05164			G4N4S8	86	542	44	2	49.442	LK(1)GVETK	-1.2796	2	1
G4N4S8	91	K	Uncharacterized protein	MGG_05164			G4N4S8	91	542	44	2	61.11	GVETK(1)DSAQASR	0.73858	2	1
G4N4T2	179	K	Uncharacterized protein	MGG_05167	L7I7T2;L7J5J9;	OOU_Y34scaffold00516g51(Magnaporthe oryzae (strain Y34));OOW_P131scaffold00982g55(Magnaporthe oryzae (strain P131));	G4N4T2	179	354	16	1	53.751	K(1)YNHDLSK	-0.26568	2	1
G4N4U1	246	K	26S protease regulatory subunit 6A	MGG_12925	L7I7U1;L7J5K8;	OOU_Y34scaffold00516g61(Magnaporthe oryzae (strain Y34));OOW_P131scaffold00982g65(Magnaporthe oryzae (strain P131));	G4N4U1	246	464	42	2	42.314	APK(1)GALMYGPPGTGK	2.0208	2	1
G4N4U1	439	K	26S protease regulatory subunit 6A	MGG_12925	L7I7U1;L7J5K8;	OOU_Y34scaffold00516g61(Magnaporthe oryzae (strain Y34));OOW_P131scaffold00982g65(Magnaporthe oryzae (strain P131));	G4N4U1	439	464	42	2	68.41	NK(1)IGHEHYVDAIAEVQAK	-0.38717	3	1
G4N4U7	37	K	Eukaryotic translation initiation factor 5A	MGG_16739	D4NXC5;L7I9L1;L7JEL2;	(Magnaporthe oryzae);OOU_Y34scaffold00464g25(Magnaporthe oryzae (strain Y34));OOW_P131scaffold00439g7(Magnaporthe oryzae (strain P131));	G4N4U7	37	164	15	2	64.73	GGHVVIK(1)GRPCK	0.43005	3	1
G4N4U7	42	K	Eukaryotic translation initiation factor 5A	MGG_16739	D4NXC5;L7I9L1;L7JEL2;	(Magnaporthe oryzae);OOU_Y34scaffold00464g25(Magnaporthe oryzae (strain Y34));OOW_P131scaffold00439g7(Magnaporthe oryzae (strain P131));	G4N4U7	42	164	15	2	182.89	GRPCK(1)IVDMSTSK	0.3224	2	1
G4N4W0	67	K	Uncharacterized protein	MGG_06030	L7IAI8;L7JD19;	OOU_Y34scaffold00464g38(Magnaporthe oryzae (strain Y34));OOW_P131scaffold00439g20(Magnaporthe oryzae (strain P131));	G4N4W0	67	243	15	2	118.28	QSVEALTK(1)HR	-1.4562	2	1
G4N4W0	91	K	Uncharacterized protein	MGG_06030	L7IAI8;L7JD19;	OOU_Y34scaffold00464g38(Magnaporthe oryzae (strain Y34));OOW_P131scaffold00439g20(Magnaporthe oryzae (strain P131));	G4N4W0	91	243	15	2	68.445	K(1)IEANPDFFHSAAEGPVGGTSITR	-0.29024	3	1
G4N4W5	63	K	Peptidylprolyl isomerase	MGG_06035			G4N4W5	63	113	9	1	48.467	VIK(1)GWDEGVVSMK	-0.66955	2	1
G4N4W7	426	K	Uncharacterized protein	MGG_16743			G4N4W7	426	633	26	1	42.396	LTVK(1)SVR	0.0422	2	1
G4N4X6	6	K	Ubiquitin-60S ribosomal protein L40	MGG_06044;MGG_07928;MGG_01282			G4N4X6;G4N2G1;G4MY63	6;6;6	128	17	3	64.121	MQIFVK(1)TLTGK	-1.0983	2	1
G4N4X6	33	K	Ubiquitin-60S ribosomal protein L40	MGG_06044;MGG_07928;MGG_01282			G4N4X6;G4N2G1;G4MY63	33;33;33	128	17	3	103.76	IQDK(1)EGIPPDQQR	0.30527	2	1
G4N4X6	48	K	Ubiquitin-60S ribosomal protein L40	MGG_06044;MGG_07928;MGG_01282			G4N4X6;G4N2G1;G4MY63	48;48;48	128	17	3	79.492	LIFAGK(1)QLEDGR	0.59891	2	1
G4N4X8	112	K	Uncharacterized protein	MGG_06046			G4N4X8	112	198	11	2	54.784	EPHELK(1)TTGR	0.23896	2	1
G4N4X8	159	K	Uncharacterized protein	MGG_06046			G4N4X8	159	198	11	2	82.287	LIVYCK(1)AGVR	0.0064205	2	1
G4N4Y3	25	K	Uncharacterized protein	MGG_06052			G4N4Y3	25	307	20	1	55.604	APAIPK(1)K	-0.73858	2	1
G4N500	26	K	NAD dependent epimerase/dehydratase	MGG_05179			G4N500	26	276	14	1	57.859	ICK(1)YGVTR	0.042272	2	1
G4N517	524	K	Cell division control protein 48	MGG_05193	L7I7A7;L7J7K6;	OOU_Y34scaffold00516g85(Magnaporthe oryzae (strain Y34));OOW_P131scaffold00982g88(Magnaporthe oryzae (strain P131));	G4N517	524	820	49	2	73.887	FLK(1)FGLSPSR	1.4486	2	1
G4N517	543	K	Cell division control protein 48	MGG_05193	L7I7A7;L7J7K6;	OOU_Y34scaffold00516g85(Magnaporthe oryzae (strain Y34));OOW_P131scaffold00982g88(Magnaporthe oryzae (strain P131));	G4N517	543	820	49	2	53.395	GVLFYGPPGTGK(1)TMLAK	-0.75372	2	1
G4N528	55	K	Guanine nucleotide-binding protein subunit beta	MGG_05201			G4N528	55	346	18	2	88.819	TLK(1)GHLAK	-0.72667	2	1
G4N528	309	K	Guanine nucleotide-binding protein subunit beta	MGG_05201			G4N528	309	346	18	2	84.365	GDK(1)VGSLVGHENR	0.45363	2	1
G4N530	104	K	Ran-specific GTPase-activating protein 1	MGG_05203	L7I936;	OOU_Y34scaffold00516g97(Magnaporthe oryzae (strain Y34));	G4N530	104	247	27	4	84.734	TNEESEEQLFK(1)MR	-1.5335	2	1
G4N530	114	K	Ran-specific GTPase-activating protein 1	MGG_05203	L7I936;	OOU_Y34scaffold00516g97(Magnaporthe oryzae (strain Y34));	G4N530	114	247	27	4	100.25	FVK(1)DTSEWK	-0.23031	2	1
G4N530	120	K	Ran-specific GTPase-activating protein 1	MGG_05203	L7I936;	OOU_Y34scaffold00516g97(Magnaporthe oryzae (strain Y34));	G4N530	120	247	27	4	79.474	DTSEWK(1)ER	-0.13911	2	1
G4N530	212	K	Ran-specific GTPase-activating protein 1	MGG_05203	L7I936;	OOU_Y34scaffold00516g97(Magnaporthe oryzae (strain Y34));	G4N530	212	247	27	4	75.018	DAFLQAQK(1)DNAALFGK	-0.713	2	1
G4N554	44	K	Hsp88-like protein	MGG_06065			G4N554	44	712	59	5	45.28	ATPSLVGFGPK(1)NR	-2.4238	2	1
G4N554	68	K	Hsp88-like protein	MGG_06065			G4N554	68	712	59	5	79.474	NTVGSLK(1)R	0.21812	2	1
G4N554	250	K	Hsp88-like protein	MGG_06065			G4N554	250	712	59	5	54.787	EFLGK(1)YK	-2.6855	2	1
G4N554	271	K	Hsp88-like protein	MGG_06065			G4N554	271	712	59	5	85.355	VFAAAEK(0.855)LK(0.145)K	-0.69238	2	0.854604
G4N554	677	K	Hsp88-like protein	MGG_06065			G4N554	677	712	59	5	61.161	LDAEAAAK(1)K	-1.04	2	1
G4N561	47	K	Hsp10-like protein	MGG_13221	L7JKE6;L7IAN0;	OOW_P131scaffold00270g5(Magnaporthe oryzae (strain P131));OOU_Y34scaffold00464g83(Magnaporthe oryzae (strain Y34));	G4N561	47	104	9	2	63.706	ELNEAK(1)VLAVGPGGLDK	1.3537	2	1
G4N561	58	K	Hsp10-like protein	MGG_13221	L7JKE6;L7IAN0;	OOW_P131scaffold00270g5(Magnaporthe oryzae (strain P131));OOU_Y34scaffold00464g83(Magnaporthe oryzae (strain Y34));	G4N561	58	104	9	2	47.774	VLAVGPGGLDK(0.94)DGK(0.06)R	0.38088	3	0.939694
G4N582	45	K	Uncharacterized protein	MGG_06082	L7J9K6;L7I9U9;	OOW_P131scaffold00550g3(Magnaporthe oryzae (strain P131));OOU_Y34scaffold00464g102(Magnaporthe oryzae (strain Y34));	G4N582	45	484	69	7	47.743	YNAIK(1)AK	0.023964	2	1
G4N582	47	K	Uncharacterized protein	MGG_06082	L7J9K6;L7I9U9;	OOW_P131scaffold00550g3(Magnaporthe oryzae (strain P131));OOU_Y34scaffold00464g102(Magnaporthe oryzae (strain Y34));	G4N582	47	484	69	7	52.167	AK(1)IDIAQPNK	-1.16	2	1
G4N582	110	K	Uncharacterized protein	MGG_06082	L7J9K6;L7I9U9;	OOW_P131scaffold00550g3(Magnaporthe oryzae (strain P131));OOU_Y34scaffold00464g102(Magnaporthe oryzae (strain Y34));	G4N582	110	484	69	7	116.73	IAEQK(1)NAR	0.36126	2	1
G4N582	160	K	Uncharacterized protein	MGG_06082	L7J9K6;L7I9U9;	OOW_P131scaffold00550g3(Magnaporthe oryzae (strain P131));OOU_Y34scaffold00464g102(Magnaporthe oryzae (strain Y34));	G4N582	160	484	69	7	78.342	K(1)NFAQFDNQQK	-1.3346	2	1
G4N582	228	K	Uncharacterized protein	MGG_06082	L7J9K6;L7I9U9;	OOW_P131scaffold00550g3(Magnaporthe oryzae (strain P131));OOU_Y34scaffold00464g102(Magnaporthe oryzae (strain Y34));	G4N582	228	484	69	7	47.603	TK(1)LQNEQR	-4.1051	2	1
G4N582	281	K	Uncharacterized protein	MGG_06082	L7J9K6;L7I9U9;	OOW_P131scaffold00550g3(Magnaporthe oryzae (strain P131));OOU_Y34scaffold00464g102(Magnaporthe oryzae (strain Y34));	G4N582	281	484	69	7	47.187	AQEFK(1)MER	-0.7228	2	1
G4N582	430	K	Uncharacterized protein	MGG_06082	L7J9K6;L7I9U9;	OOW_P131scaffold00550g3(Magnaporthe oryzae (strain P131));OOU_Y34scaffold00464g102(Magnaporthe oryzae (strain Y34));	G4N582	430	484	69	7	68.262	SDQAAQTQK(1)NIDK	0.98838	2	1
G4N5A6	332	K	tRNA 2'-phosphotransferase 1	MGG_12911			G4N5A6	332	378	17	1	52.683	IK(1)VPAGK	-0.41302	2	1
G4N5B0	343	K	3-isopropylmalate dehydrogenase	MGG_05223	L7J5G7;L7I8F7;	OOW_P131scaffold01012g2(Magnaporthe oryzae (strain P131));OOU_Y34scaffold00526g10(Magnaporthe oryzae (strain Y34));	G4N5B0	343	366	19	1	66.267	TK(1)DLGGNAGTK	0.70383	2	1
G4N5C7	37	K	60S ribosomal protein L7	MGG_05237			G4N5C7	37	248	29	4	78.516	LAEQEK(1)TK	-0.66771	2	1
G4N5C7	55	K	60S ribosomal protein L7	MGG_05237			G4N5C7	55	248	29	4	60.682	RAEK(1)YVK	-0.46863	2	1
G4N5C7	150	K	60S ribosomal protein L7	MGG_05237			G4N5C7	150	248	29	4	51.066	TVK(1)ELIYK	0.76289	2	1
G4N5C7	160	K	60S ribosomal protein L7	MGG_05237			G4N5C7	160	248	29	4	42.914	GYGK(1)VDK	0.4114	2	1
G4N5C8	5	K	40S ribosomal protein S14	MGG_05238	D4NXE4;L7JPC7;Q5EN09;	(Magnaporthe oryzae);OOW_P131scaffold00159g20(Magnaporthe oryzae (strain P131));(Magnaporthe grisea);	G4N5C8	5	150	9	4	50.178	K(1)TQRPAQENISLGPQVR	-0.72019	3	1
G4N5C8	62	K	40S ribosomal protein S14	MGG_05238	D4NXE4;L7JPC7;Q5EN09;	(Magnaporthe oryzae);OOW_P131scaffold00159g20(Magnaporthe oryzae (strain P131));(Magnaporthe grisea);	G4N5C8	62	150	9	4	55.844	VK(1)ADRDESSPYAAMLAAQDVAAR	0.10199	3	1
G4N5C8	85	K	40S ribosomal protein S14	MGG_05238	D4NXE4;L7JPC7;Q5EN09;	(Magnaporthe oryzae);OOW_P131scaffold00159g20(Magnaporthe oryzae (strain P131));(Magnaporthe grisea);	G4N5C8	85	150	9	4	47.712	CK(1)ELGITALHIK	-0.49921	3	1
G4N5C8	124	K	40S ribosomal protein S14	MGG_05238	D4NXE4;L7JPC7;Q5EN09;	(Magnaporthe oryzae);OOW_P131scaffold00159g20(Magnaporthe oryzae (strain P131));(Magnaporthe grisea);	G4N5C8	124	150	9	4	71.141	SGMK(1)IGR	-0.26825	2	1
G4N5E0	557	K	NAD-specific glutamate dehydrogenase	MGG_05247			G4N5E0	557	1045	58	1	57.149	SK(1)EAYSINAR	3.2779	2	1
G4N5E1	6	K	60S ribosomal protein L32	MGG_05248			G4N5E1	6	131	15	4	114.86	VAAAK(1)HTAIVK	-0.053036	2	1
G4N5E1	12	K	60S ribosomal protein L32	MGG_05248			G4N5E1	12	131	15	4	69.998	HTAIVK(1)K	-0.0094498	2	1
G4N5E1	37	K	60S ribosomal protein L32	MGG_05248			G4N5E1	37	131	15	4	58.433	K(0.111)PK(0.889)GIDNR	-1.6756	2	0.88853
G4N5E1	65	K	60S ribosomal protein L32	MGG_05248			G4N5E1	65	131	15	4	45.433	TK(1)HMMPSGHK	-0.44207	2	1
G4N5E3	574	K	Uncharacterized protein	MGG_05250			G4N5E3	574	839	72	1	64.265	DVSYYVK(1)R	1.5406	2	1
G4N5G7	77	K	Alcohol oxidase	MGG_09072			G4N5G7	77	687	48	4	64.567	NMK(1)LDSK	0.21778	2	1
G4N5G7	81	K	Alcohol oxidase	MGG_09072			G4N5G7	81	687	48	4	134.99	LDSK(1)TASFYESR	-0.42783	2	1
G4N5G7	243	K	Alcohol oxidase	MGG_09072			G4N5G7	243	687	48	4	49.595	HSNLYLVCNTK(1)VDK	-0.27593	3	1
G4N5G7	388	K	Alcohol oxidase	MGG_09072			G4N5G7	388	687	48	4	105.65	IRPTQK(1)ELDEFK	1.2477	2	1
G4N5J5	54	K	Profilin	MGG_06127	L7IA88;L7J726;	OOU_Y34scaffold00460g3(Magnaporthe oryzae (strain Y34));OOW_P131scaffold00957g21(Magnaporthe oryzae (strain P131));	G4N5J5	54	131	7	2	109.1	TIADILDNK(1)AGAQDK	1.0186	2	1
G4N5J5	70	K	Profilin	MGG_06127	L7IA88;L7J726;	OOU_Y34scaffold00460g3(Magnaporthe oryzae (strain Y34));OOW_P131scaffold00957g21(Magnaporthe oryzae (strain P131));	G4N5J5	70	131	7	2	46.985	AHSDGIYIAK(1)ER	0.067249	3	1
G4N5M5	160	K	Translation initiation factor 4B	MGG_05264	L7J6K2;L7HWK1;	OOW_P131scaffold01006g6(Magnaporthe oryzae (strain P131));OOU_Y34scaffold00711g8(Magnaporthe oryzae (strain Y34));	G4N5M5	160	563	35	1	46.844	IADPPK(1)NSEGR	1.7905	2	1
G4N5P6	11	K	Uricase	MGG_05283			G4N5P6	11	295	16	1	55.676	YGK(1)DNVR	-0.075406	2	1
G4N5Q4	13	K	40S ribosomal protein S16	MGG_12892			G4N5Q4	13	144	14	4	76.847	VQCFGK(1)K	-0.48516	2	1
G4N5Q4	15	K	40S ribosomal protein S16	MGG_12892			G4N5Q4	15	144	14	4	67.385	K(1)TATAVAQCVK	0.15157	2	1
G4N5Q4	25	K	40S ribosomal protein S16	MGG_12892			G4N5Q4	25	144	14	4	128.76	TATAVAQCVK(1)GQGLIK	0.44847	2	1
G4N5Q4	107	K	40S ribosomal protein S16	MGG_12892			G4N5Q4	107	144	14	4	84.365	NLLK(1)QALTQYDR	-1.1451	2	1
G4N5Q6	27	K	Integral membrane protein	MGG_05292			G4N5Q6	27	279	21	1	95.264	VAEQVSSK(1)LSEAR	1.0519	2	1
G4N5R3	320	K	Alkaline phosphatase	MGG_05299	L7IQS8;L7JR55;	OOU_Y34scaffold00033g12(Magnaporthe oryzae (strain Y34));OOW_P131scaffold00095g46(Magnaporthe oryzae (strain P131));	G4N5R3	320	587	17	1	110.74	ALEK(1)ATANTDK	-1.0858	2	1
G4N5S2	103	K	Uncharacterized protein	MGG_05307	A0N0D1;L7IP47;	PEMG1(Magnaporthe grisea);OOU_Y34scaffold00033g20(Magnaporthe oryzae (strain Y34));	G4N5S2	103	316	26	2	73.881	HAK(1)NLPSGGSEK	-0.1295	2	1
G4N5S2	228	K	Uncharacterized protein	MGG_05307	A0N0D1;L7IP47;	PEMG1(Magnaporthe grisea);OOU_Y34scaffold00033g20(Magnaporthe oryzae (strain Y34));	G4N5S2	228	316	26	2	75.819	K(0.013)VK(0.987)QVVDIDQR	-0.065138	2	0.986522
G4N5Y2	293	K	Peptide hydrolase	MGG_12773	L7IEJ4;L7J831;	OOU_Y34scaffold00262g31(Magnaporthe oryzae (strain Y34));OOW_P131scaffold00626g5(Magnaporthe oryzae (strain P131));	G4N5Y2	293	493	23	1	46.796	GLNK(1)FSTTNK	-0.36891	2	1
G4N625	11	K	Acetyl-CoA hydrolase	MGG_06609	L7IWN6;L7IFZ4;	OOW_P131scaffold01296g37(Magnaporthe oryzae (strain P131));OOU_Y34scaffold00224g2(Magnaporthe oryzae (strain Y34));	G4N625	11	526	29	8	90.614	ASPVASAALK(1)AR	0.73495	2	1
G4N625	21	K	Acetyl-CoA hydrolase	MGG_06609	L7IWN6;L7IFZ4;	OOW_P131scaffold01296g37(Magnaporthe oryzae (strain P131));OOU_Y34scaffold00224g2(Magnaporthe oryzae (strain Y34));	G4N625	21	526	29	8	56.091	SPPMLK(1)K	0.50895	2	1
G4N625	69	K	Acetyl-CoA hydrolase	MGG_06609	L7IWN6;L7IFZ4;	OOW_P131scaffold01296g37(Magnaporthe oryzae (strain P131));OOU_Y34scaffold00224g2(Magnaporthe oryzae (strain Y34));	G4N625	69	526	29	8	68.787	NNLQGK(1)MK	3.0816	2	1
G4N625	104	K	Acetyl-CoA hydrolase	MGG_06609	L7IWN6;L7IFZ4;	OOW_P131scaffold01296g37(Magnaporthe oryzae (strain P131));OOU_Y34scaffold00224g2(Magnaporthe oryzae (strain Y34));	G4N625	104	526	29	8	91.202	SPHQVGK(1)NIAK	0.35823	2	1
G4N625	108	K	Acetyl-CoA hydrolase	MGG_06609	L7IWN6;L7IFZ4;	OOW_P131scaffold01296g37(Magnaporthe oryzae (strain P131));OOU_Y34scaffold00224g2(Magnaporthe oryzae (strain Y34));	G4N625	108	526	29	8	62.466	NIAK(1)GINSGK	0.39482	2	1
G4N625	114	K	Acetyl-CoA hydrolase	MGG_06609	L7IWN6;L7IFZ4;	OOW_P131scaffold01296g37(Magnaporthe oryzae (strain P131));OOU_Y34scaffold00224g2(Magnaporthe oryzae (strain Y34));	G4N625	114	526	29	8	67.997	GINSGK(1)INFFDK	1.5489	2	1
G4N625	205	K	Acetyl-CoA hydrolase	MGG_06609	L7IWN6;L7IFZ4;	OOW_P131scaffold01296g37(Magnaporthe oryzae (strain P131));OOU_Y34scaffold00224g2(Magnaporthe oryzae (strain Y34));	G4N625	205	526	29	8	74.611	K(1)PYLIQGVEDR	1.2008	2	1
G4N625	522	K	Acetyl-CoA hydrolase	MGG_06609	L7IWN6;L7IFZ4;	OOW_P131scaffold01296g37(Magnaporthe oryzae (strain P131));OOU_Y34scaffold00224g2(Magnaporthe oryzae (strain Y34));	G4N625	522	526	29	8	91.961	ALQEEGSMQK(1)VK	-0.017465	2	1
G4N667	611	K	Aconitate hydratase, mitochondrial	MGG_08584	L7IBW1;L7IWI3;	OOU_Y34scaffold00370g22(Magnaporthe oryzae (strain Y34));OOW_P131scaffold01302g18(Magnaporthe oryzae (strain P131));	G4N667	611	801	40	1	42.633	VTGK(1)CTTDTISAAGPWLK	-0.40731	2	1
G4N6D6	71	K	Uncharacterized protein	MGG_12797	L7J7Q3;L7INN7;	OOW_P131scaffold00753g6(Magnaporthe oryzae (strain P131));OOU_Y34scaffold00037g5(Magnaporthe oryzae (strain Y34));	G4N6D6	71	222	56	2	52.867	ALK(1)AGVDK	2.9768	2	1
G4N6D6	90	K	Uncharacterized protein	MGG_12797	L7J7Q3;L7INN7;	OOW_P131scaffold00753g6(Magnaporthe oryzae (strain P131));OOU_Y34scaffold00037g5(Magnaporthe oryzae (strain Y34));	G4N6D6	90	222	56	2	50.194	GPSGGTK(1)LAK	0.0021098	2	1
G4N6D8	61	K	Glutaryl-CoA dehydrogenase	MGG_06561			G4N6D8	61	426	19	2	50.805	YCQEK(1)LAPR	-2.6486	2	1
G4N6D8	220	K	Glutaryl-CoA dehydrogenase	MGG_06561			G4N6D8	220	426	19	2	93.345	LADGEGPSK(1)IR	-0.16743	2	1
G4N6G1	545	K	Histidyl-tRNA synthetase	MGG_15290			G4N6G1	545	615	60	2	77.662	AEFSAK(0.984)VK(0.016)PK	0.64153	2	0.983507
G4N6G1	581	K	Histidyl-tRNA synthetase	MGG_15290			G4N6G1	581	615	60	2	60.436	LK(1)ILGLPK	1.1744	2	1
G4N6G4	31	K	50S ribosomal protein L31e	MGG_03727	L7JEA4;L7I589;D4NXC1;	OOW_P131scaffold00378g20(Magnaporthe oryzae (strain P131));OOU_Y34scaffold00542g66(Magnaporthe oryzae (strain Y34));(Magnaporthe oryzae);	G4N6G4	31	124	18	8	144.12	EYTIHLHK(1)R	0.053863	2	1
G4N6G4	55	K	50S ribosomal protein L31e	MGG_03727	L7JEA4;L7I589;D4NXC1;	OOW_P131scaffold00378g20(Magnaporthe oryzae (strain P131));OOU_Y34scaffold00542g66(Magnaporthe oryzae (strain Y34));(Magnaporthe oryzae);	G4N6G4	55	124	18	8	107.65	DFATK(1)AMGTSDVR	-1.8692	2	1
G4N6G4	70	K	50S ribosomal protein L31e	MGG_03727	L7JEA4;L7I589;D4NXC1;	OOW_P131scaffold00378g20(Magnaporthe oryzae (strain P131));OOU_Y34scaffold00542g66(Magnaporthe oryzae (strain Y34));(Magnaporthe oryzae);	G4N6G4	70	124	18	8	67.981	VDPQLNK(1)K	-0.12542	2	1
G4N6G4	71	K	50S ribosomal protein L31e	MGG_03727	L7JEA4;L7I589;D4NXC1;	OOW_P131scaffold00378g20(Magnaporthe oryzae (strain P131));OOU_Y34scaffold00542g66(Magnaporthe oryzae (strain Y34));(Magnaporthe oryzae);	G4N6G4	71	124	18	8	53.775	K(1)VWEQGVK	-0.21206	2	1
G4N6G4	78	K	50S ribosomal protein L31e	MGG_03727	L7JEA4;L7I589;D4NXC1;	OOW_P131scaffold00378g20(Magnaporthe oryzae (strain P131));OOU_Y34scaffold00542g66(Magnaporthe oryzae (strain Y34));(Magnaporthe oryzae);	G4N6G4	78	124	18	8	85.813	VWEQGVK(1)GVPYR	0.18376	2	1
G4N6G4	99	K	50S ribosomal protein L31e	MGG_03727	L7JEA4;L7I589;D4NXC1;	OOW_P131scaffold00378g20(Magnaporthe oryzae (strain P131));OOU_Y34scaffold00542g66(Magnaporthe oryzae (strain Y34));(Magnaporthe oryzae);	G4N6G4	99	124	18	8	51.445	NDSEDAK(1)EK	0.13342	2	1
G4N6G4	112	K	50S ribosomal protein L31e	MGG_03727	L7JEA4;L7I589;D4NXC1;	OOW_P131scaffold00378g20(Magnaporthe oryzae (strain P131));OOU_Y34scaffold00542g66(Magnaporthe oryzae (strain Y34));(Magnaporthe oryzae);	G4N6G4	112	124	18	8	90.412	LYSYVQAVNTK(1)NPK	0.66879	2	1
G4N6G4	115	K	50S ribosomal protein L31e	MGG_03727	L7JEA4;L7I589;D4NXC1;	OOW_P131scaffold00378g20(Magnaporthe oryzae (strain P131));OOU_Y34scaffold00542g66(Magnaporthe oryzae (strain Y34));(Magnaporthe oryzae);	G4N6G4	115	124	18	8	68.355	NPK(1)GLHTVLVDE	0.98199	2	1
G4N6M6	113	K	Tryptophan synthase	MGG_12805	L7JPZ2;L7INS4;	OOW_P131scaffold00082g26(Magnaporthe oryzae (strain P131));OOU_Y34scaffold00037g40(Magnaporthe oryzae (strain Y34));	G4N6M6	113	717	35	2	69.864	AYGEAK(1)LLQDCK	0.23223	2	1
G4N6M6	469	K	Tryptophan synthase	MGG_12805	L7JPZ2;L7INS4;	OOW_P131scaffold00082g26(Magnaporthe oryzae (strain P131));OOU_Y34scaffold00037g40(Magnaporthe oryzae (strain Y34));	G4N6M6	469	717	35	2	73.834	LLGAK(1)VVPVEAGTK	0.75753	2	1
G4N6M9	50	K	Aspartate aminotransferase	MGG_06530			G4N6M9	50	405	28	9	79.69	INLGVGAYRDDAGK(1)PYVLPSVR	0.2217	3	1
G4N6M9	63	K	Aspartate aminotransferase	MGG_06530			G4N6M9	63	405	28	9	128.35	QAEEK(1)VIAAR	0.12884	2	1
G4N6M9	178	K	Aspartate aminotransferase	MGG_06530			G4N6M9	178	405	28	9	45.558	AAPK(1)GSIFLFHACAHNPTGVDPTPEQWR	-0.63038	3	1
G4N6M9	254	K	Aspartate aminotransferase	MGG_06530			G4N6M9	254	405	28	9	132.65	HFVAQGHNVCLAQSFAK(1)NMGLYGER	-0.49989	3	1
G4N6M9	276	K	Aspartate aminotransferase	MGG_06530			G4N6M9	276	405	28	9	56.514	VGAFSIVCDSAEEK(1)K	-0.18241	2	1
G4N6M9	284	K	Aspartate aminotransferase	MGG_06530			G4N6M9	284	405	28	9	85.963	VDSQLK(1)ILVRPMYSNPPIHGAR	1.4831	4	1
G4N6M9	334	K	Aspartate aminotransferase	MGG_06530			G4N6M9	334	405	28	9	72.607	ALLK(1)ENLEK	0.97592	2	1
G4N6M9	379	K	Aspartate aminotransferase	MGG_06530			G4N6M9	379	405	28	9	76.332	SHSVYATK(1)DGR	-0.064281	3	1
G4N6M9	402	K	Aspartate aminotransferase	MGG_06530			G4N6M9	402	405	28	9	72.928	LAEAIFK(1)IK	0.36537	2	1
G4N6R7	15	K	40S ribosomal protein S11	MGG_03680	L7J093;L7I506;D4NXC0;	OOW_P131scaffold01168g28(Magnaporthe oryzae (strain P131));OOU_Y34scaffold00542g15(Magnaporthe oryzae (strain Y34));(Magnaporthe oryzae);	G4N6R7	15	161	18	5	42.785	AFQK(1)QPHIFLNSK	0.84122	2	1
G4N6R7	101	K	40S ribosomal protein S11	MGG_03680	L7J093;L7I506;D4NXC0;	OOW_P131scaffold01168g28(Magnaporthe oryzae (strain P131));OOU_Y34scaffold00542g15(Magnaporthe oryzae (strain Y34));(Magnaporthe oryzae);	G4N6R7	101	161	18	5	53.597	EYLHFIPK(1)YAR	-0.76664	3	1
G4N6R7	110	K	40S ribosomal protein S11	MGG_03680	L7J093;L7I506;D4NXC0;	OOW_P131scaffold01168g28(Magnaporthe oryzae (strain P131));OOU_Y34scaffold00542g15(Magnaporthe oryzae (strain Y34));(Magnaporthe oryzae);	G4N6R7	110	161	18	5	73.927	HK(1)NLAAHVSPAFR	-2.0983	3	1
G4N6R7	146	K	40S ribosomal protein S11	MGG_03680	L7J093;L7I506;D4NXC0;	OOW_P131scaffold01168g28(Magnaporthe oryzae (strain P131));OOU_Y34scaffold00542g15(Magnaporthe oryzae (strain Y34));(Magnaporthe oryzae);	G4N6R7	146	161	18	5	121.05	FNVLK(1)VQPR	0.34918	2	1
G4N6R7	156	K	40S ribosomal protein S11	MGG_03680	L7J093;L7I506;D4NXC0;	OOW_P131scaffold01168g28(Magnaporthe oryzae (strain P131));OOU_Y34scaffold00542g15(Magnaporthe oryzae (strain Y34));(Magnaporthe oryzae);	G4N6R7	156	161	18	5	97.602	AVK(1)SFAK	-0.25231	2	1
G4N6T5	93	K	Uncharacterized protein	MGG_03666			G4N6T5	93	161	15	1	79.659	FTVSK(1)EVAALR	1.1036	2	1
G4N6T8	27	K	Uncharacterized protein	MGG_03663	L7J076;L7ILB8;	OOW_P131scaffold01168g8(Magnaporthe oryzae (strain P131));OOU_Y34scaffold00161g11(Magnaporthe oryzae (strain Y34));	G4N6T8	27	129	13	1	121.73	EHVLK(1)QEGK	0.018945	2	1
G4N6U8	79	K	Uncharacterized protein	MGG_03654	L7JDA9;L7IJ76;	OOW_P131scaffold00429g2(Magnaporthe oryzae (strain P131));OOU_Y34scaffold00161g2(Magnaporthe oryzae (strain Y34));	G4N6U8	79	232	11	1	58.272	TQPEVMMWTSQARPDANMAETEAK(1)VK	-1.3611	3	1
G4N6U9	38	K	60S ribosomal protein L20	MGG_03653	Q5G576;L7JE02;L7ILB0;	(Magnaporthe grisea);OOW_P131scaffold00429g3(Magnaporthe oryzae (strain P131));OOU_Y34scaffold00161g1(Magnaporthe oryzae (strain Y34));	G4N6U9	38	174	17	3	43.761	IFAPNEVVAK(1)SR	0.81186	2	1
G4N6U9	63	K	60S ribosomal protein L20	MGG_03653	Q5G576;L7JE02;L7ILB0;	(Magnaporthe grisea);OOW_P131scaffold00429g3(Magnaporthe oryzae (strain P131));OOU_Y34scaffold00161g1(Magnaporthe oryzae (strain Y34));	G4N6U9	63	174	17	3	74.789	ATGEIVAVNK(1)IHEK	1.0813	2	1
G4N6U9	136	K	60S ribosomal protein L20	MGG_03653	Q5G576;L7JE02;L7ILB0;	(Magnaporthe grisea);OOW_P131scaffold00429g3(Magnaporthe oryzae (strain P131));OOU_Y34scaffold00161g1(Magnaporthe oryzae (strain Y34));	G4N6U9	136	174	17	3	51.276	TDDIK(1)RPYIK	-0.45148	2	1
G4N6W5	82	K	F-actin-capping protein subunit alpha	MGG_12818			G4N6W5	82	273	16	2	58.32	SISSGDAK(1)VVSK	-0.32768	2	1
G4N6W5	221	K	F-actin-capping protein subunit alpha	MGG_12818			G4N6W5	221	273	16	2	141.39	K(1)YQEELNR	-2.4068	2	1
G4N6W6	4	K	Cytochrome b5	MGG_06510	L7HYC5;L7JDD4;	OOU_Y34scaffold00683g17(Magnaporthe oryzae (strain Y34));OOW_P131scaffold00415g16(Magnaporthe oryzae (strain P131));	G4N6W6	4	139	8	1	40.493	AEK(1)TFTYQDVAEHNTK	-0.30655	2	1
G4N6X3	22	K	Uncharacterized protein	MGG_06503	L7HY51;L7JFA1;	OOU_Y34scaffold00683g11(Magnaporthe oryzae (strain Y34));OOW_P131scaffold00415g10(Magnaporthe oryzae (strain P131));	G4N6X3	22	486	32	3	97.596	AAK(1)YAVR	1.0515	2	1
G4N6X3	423	K	Uncharacterized protein	MGG_06503	L7HY51;L7JFA1;	OOU_Y34scaffold00683g11(Magnaporthe oryzae (strain Y34));OOW_P131scaffold00415g10(Magnaporthe oryzae (strain P131));	G4N6X3	423	486	32	3	81.017	AAAEAEK(1)EGR	-2.1925	2	1
G4N6X3	479	K	Uncharacterized protein	MGG_06503	L7HY51;L7JFA1;	OOU_Y34scaffold00683g11(Magnaporthe oryzae (strain Y34));OOW_P131scaffold00415g10(Magnaporthe oryzae (strain P131));	G4N6X3	479	486	32	3	49.423	FHK(1)EFMDK	-0.61279	3	1
G4N6X9	294	K	S-methyl-5'-thioadenosine phosphorylase	MGG_06498	L7JED3;L7HY12;	OOW_P131scaffold00415g4(Magnaporthe oryzae (strain P131));OOU_Y34scaffold00683g5(Magnaporthe oryzae (strain Y34));	G4N6X9	294	319	14	1	61.582	FMTK(1)PEGR	-0.73511	2	1
G4N6Y1	623	K	Uncharacterized protein	MGG_06496			G4N6Y1	623	1256	88	3	84.568	FIK(1)AEQQK	0.094917	2	1
G4N6Y1	628	K	Uncharacterized protein	MGG_06496			G4N6Y1	628	1256	88	3	44.968	AEQQK(1)RPEDQIPLR	3.2783	3	1
G4N6Y1	656	K	Uncharacterized protein	MGG_06496			G4N6Y1	656	1256	88	3	83.883	TPVEK(1)LAAK	-1.0707	2	1
G4N6Y3	326	K	D-arabinitol 2-dehydrogenase	MGG_06494	L7IT30;L7IF96;	OOW_P131scaffold01381g2(Magnaporthe oryzae (strain P131));OOU_Y34scaffold00247g72(Magnaporthe oryzae (strain Y34));	G4N6Y3	326	369	21	1	70.089	IWK(1)SLTPQQR	0.73782	2	1
G4N6Y6	22	K	Glucose-6-phosphate isomerase	MGG_12822			G4N6Y6	22	559	37	3	75.509	DSVGK(1)SFVLK	-0.42857	2	1
G4N6Y6	93	K	Glucose-6-phosphate isomerase	MGG_12822			G4N6Y6	93	559	37	3	57.293	GEK(1)INFTEGR	-0.001928	2	1
G4N6Y6	241	K	Glucose-6-phosphate isomerase	MGG_12822			G4N6Y6	241	559	37	3	54.259	SWFLEK(1)TGNK	-0.31619	2	1
G4N700	34	K	40S ribosomal protein S12	MGG_06480	L7IV14;L7IFB4;	OOW_P131scaffold01381g20(Magnaporthe oryzae (strain P131));OOU_Y34scaffold00247g53(Magnaporthe oryzae (strain Y34));	G4N700	34	147	11	5	47.774	GSMSVLDALK(1)GVLK	0.65518	2	1
G4N700	38	K	40S ribosomal protein S12	MGG_06480	L7IV14;L7IFB4;	OOW_P131scaffold01381g20(Magnaporthe oryzae (strain P131));OOU_Y34scaffold00247g53(Magnaporthe oryzae (strain Y34));	G4N700	38	147	11	5	40.278	GVLK(1)LALMHDGLAR	-0.12846	3	1
G4N700	77	K	40S ribosomal protein S12	MGG_06480	L7IV14;L7IFB4;	OOW_P131scaffold01381g20(Magnaporthe oryzae (strain P131));OOU_Y34scaffold00247g53(Magnaporthe oryzae (strain Y34));	G4N700	77	147	11	5	136.26	QAHMCVLNEACEEEAYK(1)K	-0.23993	3	1
G4N700	78	K	40S ribosomal protein S12	MGG_06480	L7IV14;L7IFB4;	OOW_P131scaffold01381g20(Magnaporthe oryzae (strain P131));OOU_Y34scaffold00247g53(Magnaporthe oryzae (strain Y34));	G4N700	78	147	11	5	59.418	K(1)LVIALCSEHK	0.3848	2	1
G4N700	93	K	40S ribosomal protein S12	MGG_06480	L7IV14;L7IFB4;	OOW_P131scaffold01381g20(Magnaporthe oryzae (strain P131));OOU_Y34scaffold00247g53(Magnaporthe oryzae (strain Y34));	G4N700	93	147	11	5	81.017	IPLIK(1)VPDGK	-0.040712	2	1
G4N701	19	K	40S ribosomal protein S22	MGG_06479	L7IF76;L7IT48;Q5EMZ4;	OOU_Y34scaffold00247g52(Magnaporthe oryzae (strain Y34));OOW_P131scaffold01381g21(Magnaporthe oryzae (strain P131));(Magnaporthe grisea);	G4N701	19	130	12	5	75.819	SINNAEK(0.979)AGK(0.021)R	-0.018538	2	0.978692
G4N701	32	K	40S ribosomal protein S22	MGG_06479	L7IF76;L7IT48;Q5EMZ4;	OOU_Y34scaffold00247g52(Magnaporthe oryzae (strain Y34));OOW_P131scaffold01381g21(Magnaporthe oryzae (strain P131));(Magnaporthe grisea);	G4N701	32	130	12	5	81.904	QVMIRPSSK(1)VITK	0.25517	2	1
G4N701	71	K	40S ribosomal protein S22	MGG_06479	L7IF76;L7IT48;Q5EMZ4;	OOU_Y34scaffold00247g52(Magnaporthe oryzae (strain Y34));OOW_P131scaffold01381g21(Magnaporthe oryzae (strain P131));(Magnaporthe grisea);	G4N701	71	130	12	5	97.813	LNK(1)TGVISPR	0.37583	2	1
G4N701	88	K	40S ribosomal protein S22	MGG_06479	L7IF76;L7IT48;Q5EMZ4;	OOU_Y34scaffold00247g52(Magnaporthe oryzae (strain Y34));OOW_P131scaffold01381g21(Magnaporthe oryzae (strain P131));(Magnaporthe grisea);	G4N701	88	130	12	5	64.82	LADLEK(1)WVVK	1.4621	2	1
G4N701	92	K	40S ribosomal protein S22	MGG_06479	L7IF76;L7IT48;Q5EMZ4;	OOU_Y34scaffold00247g52(Magnaporthe oryzae (strain Y34));OOW_P131scaffold01381g21(Magnaporthe oryzae (strain P131));(Magnaporthe grisea);	G4N701	92	130	12	5	60.436	WVVK(1)LLPAR	1.5853	2	1
G4N716	6	K	Elongation factor 1-alpha	MGG_03641	L7JCY9;L7IN78;Q5EMT9;	OOW_P131scaffold00429g15(Magnaporthe oryzae (strain P131));OOU_Y34scaffold00108g10(Magnaporthe oryzae (strain Y34));(Magnaporthe grisea);	G4N716	6	473	48	19	89.877	EK(1)SHLNVVVIGHVDSGK	0.40946	3	1
G4N716	31	K	Elongation factor 1-alpha	MGG_03641	L7JCY9;L7IN78;Q5EMT9;	OOW_P131scaffold00429g15(Magnaporthe oryzae (strain P131));OOU_Y34scaffold00108g10(Magnaporthe oryzae (strain Y34));(Magnaporthe grisea);	G4N716	31	473	48	19	75.739	STTTGHLIYK(1)LK	0.30108	2	1
G4N716	33	K	Elongation factor 1-alpha	MGG_03641	L7JCY9;L7IN78;Q5EMT9;	OOW_P131scaffold00429g15(Magnaporthe oryzae (strain P131));OOU_Y34scaffold00108g10(Magnaporthe oryzae (strain Y34));(Magnaporthe grisea);	G4N716	33	473	48	19	55.531	LK(1)GIDQR	0.12642	2	1
G4N716	42	K	Elongation factor 1-alpha	MGG_03641	L7JCY9;L7IN78;Q5EMT9;	OOW_P131scaffold00429g15(Magnaporthe oryzae (strain P131));OOU_Y34scaffold00108g10(Magnaporthe oryzae (strain Y34));(Magnaporthe grisea);	G4N716	42	473	48	19	67.032	TIEK(1)YEK	0.57158	2	1
G4N716	85	K	Elongation factor 1-alpha	MGG_03641	L7JCY9;L7IN78;Q5EMT9;	OOW_P131scaffold00429g15(Magnaporthe oryzae (strain P131));OOU_Y34scaffold00108g10(Magnaporthe oryzae (strain Y34));(Magnaporthe grisea);	G4N716	85	473	48	19	119.46	FETAK(1)YQVTVIDAPGHR	0.18881	2	1
G4N716	160	K	Elongation factor 1-alpha	MGG_03641	L7JCY9;L7IN78;Q5EMT9;	OOW_P131scaffold00429g15(Magnaporthe oryzae (strain P131));OOU_Y34scaffold00108g10(Magnaporthe oryzae (strain Y34));(Magnaporthe grisea);	G4N716	160	473	48	19	104.82	MDTAK(1)WAQSR	-0.51543	2	1
G4N716	171	K	Elongation factor 1-alpha	MGG_03641	L7JCY9;L7IN78;Q5EMT9;	OOW_P131scaffold00429g15(Magnaporthe oryzae (strain P131));OOU_Y34scaffold00108g10(Magnaporthe oryzae (strain Y34));(Magnaporthe grisea);	G4N716	171	473	48	19	104.17	YDEIVK(1)ETSNFLK	-0.69444	2	1
G4N716	178	K	Elongation factor 1-alpha	MGG_03641	L7JCY9;L7IN78;Q5EMT9;	OOW_P131scaffold00429g15(Magnaporthe oryzae (strain P131));OOU_Y34scaffold00108g10(Magnaporthe oryzae (strain Y34));(Magnaporthe grisea);	G4N716	178	473	48	19	52.716	ETSNFLK(1)K	-0.33095	2	1
G4N716	223	K	Elongation factor 1-alpha	MGG_03641	L7JCY9;L7IN78;Q5EMT9;	OOW_P131scaffold00429g15(Magnaporthe oryzae (strain P131));OOU_Y34scaffold00108g10(Magnaporthe oryzae (strain Y34));(Magnaporthe grisea);	G4N716	223	473	48	19	44.349	GWTK(1)TVNK	0.29651	2	1
G4N716	227	K	Elongation factor 1-alpha	MGG_03641	L7JCY9;L7IN78;Q5EMT9;	OOW_P131scaffold00429g15(Magnaporthe oryzae (strain P131));OOU_Y34scaffold00108g10(Magnaporthe oryzae (strain Y34));(Magnaporthe grisea);	G4N716	227	473	48	19	78.149	TVNK(1)DGK	-1.1391	2	1
G4N716	230	K	Elongation factor 1-alpha	MGG_03641	L7JCY9;L7IN78;Q5EMT9;	OOW_P131scaffold00429g15(Magnaporthe oryzae (strain P131));OOU_Y34scaffold00108g10(Magnaporthe oryzae (strain Y34));(Magnaporthe grisea);	G4N716	230	473	48	19	84.615	TVNK(0.012)DGK(0.988)K	0.54628	2	0.988149
G4N716	233	K	Elongation factor 1-alpha	MGG_03641	L7JCY9;L7IN78;Q5EMT9;	OOW_P131scaffold00429g15(Magnaporthe oryzae (strain P131));OOU_Y34scaffold00108g10(Magnaporthe oryzae (strain Y34));(Magnaporthe grisea);	G4N716	233	473	48	19	110.01	EK(1)VIGGASLQDAIDDVTPPTRPTDKPLR	0.19881	3	1
G4N716	267	K	Elongation factor 1-alpha	MGG_03641	L7JCY9;L7IN78;Q5EMT9;	OOW_P131scaffold00429g15(Magnaporthe oryzae (strain P131));OOU_Y34scaffold00108g10(Magnaporthe oryzae (strain Y34));(Magnaporthe grisea);	G4N716	267	473	48	19	85.562	LPLQDVYK(1)IGGIGTVPVGR	0.75067	3	1
G4N716	390	K	Elongation factor 1-alpha	MGG_03641	L7JCY9;L7IN78;Q5EMT9;	OOW_P131scaffold00429g15(Magnaporthe oryzae (strain P131));OOU_Y34scaffold00108g10(Magnaporthe oryzae (strain Y34));(Magnaporthe grisea);	G4N716	390	473	48	19	84.507	FSEILEK(1)LDRR	0.63043	2	1
G4N716	404	K	Elongation factor 1-alpha	MGG_03641	L7JCY9;L7IN78;Q5EMT9;	OOW_P131scaffold00429g15(Magnaporthe oryzae (strain P131));OOU_Y34scaffold00108g10(Magnaporthe oryzae (strain Y34));(Magnaporthe grisea);	G4N716	404	473	48	19	57.785	SIESNPK(1)FIK	0.72197	2	1
G4N716	407	K	Elongation factor 1-alpha	MGG_03641	L7JCY9;L7IN78;Q5EMT9;	OOW_P131scaffold00429g15(Magnaporthe oryzae (strain P131));OOU_Y34scaffold00108g10(Magnaporthe oryzae (strain Y34));(Magnaporthe grisea);	G4N716	407	473	48	19	41.109	FIK(1)SGDAAIVK	-0.5238	2	1
G4N716	451	K	Elongation factor 1-alpha	MGG_03641	L7JCY9;L7IN78;Q5EMT9;	OOW_P131scaffold00429g15(Magnaporthe oryzae (strain P131));OOU_Y34scaffold00108g10(Magnaporthe oryzae (strain Y34));(Magnaporthe grisea);	G4N716	451	473	48	19	101.45	QTVAVGVIK(1)SVDK	-0.13642	3	1
G4N716	455	K	Elongation factor 1-alpha	MGG_03641	L7JCY9;L7IN78;Q5EMT9;	OOW_P131scaffold00429g15(Magnaporthe oryzae (strain P131));OOU_Y34scaffold00108g10(Magnaporthe oryzae (strain Y34));(Magnaporthe grisea);	G4N716	455	473	48	19	93.345	SVDK(1)SQGTQGK	-0.26747	2	1
G4N716	462	K	Elongation factor 1-alpha	MGG_03641	L7JCY9;L7IN78;Q5EMT9;	OOW_P131scaffold00429g15(Magnaporthe oryzae (strain P131));OOU_Y34scaffold00108g10(Magnaporthe oryzae (strain Y34));(Magnaporthe grisea);	G4N716	462	473	48	19	53.798	SQGTQGK(1)VTK	1.6267	2	1
G4N741	74	K	Fumarate reductase	MGG_03619	Q5EMU0;L7IVS5;L7I1Z0;	(Magnaporthe grisea);OOW_P131scaffold01320g23(Magnaporthe oryzae (strain P131));OOU_Y34scaffold00654g23(Magnaporthe oryzae (strain Y34));	G4N741	74	619	48	8	48.568	QFYDDTLK(1)SAR	-0.93535	2	1
G4N741	86	K	Fumarate reductase	MGG_03619	Q5EMU0;L7IVS5;L7I1Z0;	(Magnaporthe grisea);OOW_P131scaffold01320g23(Magnaporthe oryzae (strain P131));OOU_Y34scaffold00654g23(Magnaporthe oryzae (strain Y34));	G4N741	86	619	48	8	60.157	ARPDLIK(1)VLTYK	-0.29208	2	1
G4N741	166	K	Fumarate reductase	MGG_03619	Q5EMU0;L7IVS5;L7I1Z0;	(Magnaporthe grisea);OOW_P131scaffold01320g23(Magnaporthe oryzae (strain P131));OOU_Y34scaffold00654g23(Magnaporthe oryzae (strain Y34));	G4N741	166	619	48	8	72.2	VTNLNK(1)EGNK	-0.62822	2	1
G4N741	256	K	Fumarate reductase	MGG_03619	Q5EMU0;L7IVS5;L7I1Z0;	(Magnaporthe grisea);OOW_P131scaffold01320g23(Magnaporthe oryzae (strain P131));OOU_Y34scaffold00654g23(Magnaporthe oryzae (strain Y34));	G4N741	256	619	48	8	47.68	VQVHPTGLVDPK(1)DPGSK	-0.12759	3	1
G4N741	317	K	Fumarate reductase	MGG_03619	Q5EMU0;L7IVS5;L7I1Z0;	(Magnaporthe grisea);OOW_P131scaffold01320g23(Magnaporthe oryzae (strain P131));OOU_Y34scaffold00654g23(Magnaporthe oryzae (strain Y34));	G4N741	317	619	48	8	71.08	LILNSK(1)ASNTLDFHTR	-0.93756	3	1
G4N741	345	K	Fumarate reductase	MGG_03619	Q5EMU0;L7IVS5;L7I1Z0;	(Magnaporthe grisea);OOW_P131scaffold01320g23(Magnaporthe oryzae (strain P131));OOU_Y34scaffold00654g23(Magnaporthe oryzae (strain Y34));	G4N741	345	619	48	8	54.225	MTGQQLAK(1)EIGCTPEHLQK	-3.3402	3	1
G4N741	356	K	Fumarate reductase	MGG_03619	Q5EMU0;L7IVS5;L7I1Z0;	(Magnaporthe grisea);OOW_P131scaffold01320g23(Magnaporthe oryzae (strain P131));OOU_Y34scaffold00654g23(Magnaporthe oryzae (strain Y34));	G4N741	356	619	48	8	49.125	EIGCTPEHLQK(1)TFTTYNAIAEGK	0.4198	3	1
G4N741	368	K	Fumarate reductase	MGG_03619	Q5EMU0;L7IVS5;L7I1Z0;	(Magnaporthe grisea);OOW_P131scaffold01320g23(Magnaporthe oryzae (strain P131));OOU_Y34scaffold00654g23(Magnaporthe oryzae (strain Y34));	G4N741	368	619	48	8	86.944	TFTTYNAIAEGK(1)QK	0.37108	2	1
G4N745	138	K	Acetyl-CoA acetyltransferase	MGG_13499			G4N745	138	401	27	4	41.695	SGTK(1)YGDQTLIDGIQK	-1.1629	2	1
G4N745	187	K	Acetyl-CoA acetyltransferase	MGG_13499			G4N745	187	401	27	4	51.726	EAQDEYAIK(1)CYQK	1.5794	2	1
G4N745	309	K	Acetyl-CoA acetyltransferase	MGG_13499			G4N745	309	401	27	4	103.31	AIK(1)HAGIEQK	-0.22848	3	1
G4N745	374	K	Acetyl-CoA acetyltransferase	MGG_13499			G4N745	374	401	27	4	71.888	IVTTLTTVLK(1)EK	-0.18476	2	1
G4N751	46	K	Uncharacterized protein	MGG_17062	L7I0P7;L7IVP0;	OOU_Y34scaffold00654g17(Magnaporthe oryzae (strain Y34));OOW_P131scaffold01320g17(Magnaporthe oryzae (strain P131));	G4N751	46	217	12	2	88.021	MFK(1)TVANDLAPK	0.59433	2	1
G4N751	176	K	Uncharacterized protein	MGG_17062	L7I0P7;L7IVP0;	OOU_Y34scaffold00654g17(Magnaporthe oryzae (strain Y34));OOW_P131scaffold01320g17(Magnaporthe oryzae (strain P131));	G4N751	176	217	12	2	75.311	VVVK(1)MAR	0.28195	2	1
G4N762	79	K	D-lactate dehydrogenase 2	MGG_12830	L7IG73;L7IT77;	OOU_Y34scaffold00247g45(Magnaporthe oryzae (strain Y34));OOW_P131scaffold01381g28(Magnaporthe oryzae (strain P131));	G4N762	79	544	36	2	66.989	FSQVTPEHVGYFK(1)K	-0.99103	2	1
G4N762	130	K	D-lactate dehydrogenase 2	MGG_12830	L7IG73;L7IT77;	OOU_Y34scaffold00247g45(Magnaporthe oryzae (strain Y34));OOW_P131scaffold01381g28(Magnaporthe oryzae (strain P131));	G4N762	130	544	36	2	55.755	LVLK(0.001)PASAEEVSK(0.999)ILR	1.2877	3	0.998738
G4N763	49	K	Proteasome subunit alpha type	MGG_06472			G4N763	49	269	19	4	52.395	GADIVVLGCEK(1)R	1.3572	2	1
G4N763	54	K	Proteasome subunit alpha type	MGG_06472			G4N763	54	269	19	4	85.29	SAMK(1)LQDTR	-0.33157	2	1
G4N763	89	K	Proteasome subunit alpha type	MGG_06472			G4N763	89	269	19	4	54.205	ILVDK(1)AR	-0.68976	2	1
G4N763	181	K	Proteasome subunit alpha type	MGG_06472			G4N763	181	269	19	4	65.295	NYK(1)EDMDREQTIR	-0.96248	3	1
G4N769	87	K	Cysteine synthase	MGG_06466	L7IFA2;L7IV29;	OOU_Y34scaffold00247g38(Magnaporthe oryzae (strain Y34));OOW_P131scaffold01381g35(Magnaporthe oryzae (strain P131));	G4N769	87	375	21	4	55.261	AALYVVK(1)DAEER	0.11623	2	1
G4N769	327	K	Cysteine synthase	MGG_06466	L7IFA2;L7IV29;	OOU_Y34scaffold00247g38(Magnaporthe oryzae (strain Y34));OOW_P131scaffold01381g35(Magnaporthe oryzae (strain P131));	G4N769	327	375	21	4	71.501	EVAEK(1)LGK	-0.48637	2	1
G4N769	330	K	Cysteine synthase	MGG_06466	L7IFA2;L7IV29;	OOU_Y34scaffold00247g38(Magnaporthe oryzae (strain Y34));OOW_P131scaffold01381g35(Magnaporthe oryzae (strain P131));	G4N769	330	375	21	4	104.2	LGK(1)GHTVVTMLCDGAYR	0.047287	3	1
G4N769	366	K	Cysteine synthase	MGG_06466	L7IFA2;L7IV29;	OOU_Y34scaffold00247g38(Magnaporthe oryzae (strain Y34));OOW_P131scaffold01381g35(Magnaporthe oryzae (strain P131));	G4N769	366	375	21	4	66.56	LLSAIPK(1)HLEK	-2.6216	2	1
G4N784	183	K	Uncharacterized protein (Fragment)	MGG_06453			G4N784	183	206	17	2	106.62	TYTDAEGK(1)TK	0.40498	2	1
G4N784	199	K	Uncharacterized protein (Fragment)	MGG_06453			G4N784	199	206	17	2	112.44	TIEVLK(1)RPTEPSS	-0.14408	2	1
G4N792	145	K	5-aminolevulinate synthase	MGG_06446	L7IT89;L7IF79;	OOW_P131scaffold01381g61(Magnaporthe oryzae (strain P131));OOU_Y34scaffold00247g13(Magnaporthe oryzae (strain Y34));	G4N792	145	615	36	1	58.981	FYESELQK(1)K	-0.42755	2	1
G4N7B3	199	K	Alanine--tRNA ligase	ALA1			G4N7B3	199	1084	87	3	60.019	AVDSQK(1)CIR	2.5372	2	1
G4N7B3	744	K	Alanine--tRNA ligase	ALA1			G4N7B3	744	1084	87	3	82.121	EVLGDDINQK(1)GSLVDNEK	-2.0972	2	1
G4N7B3	770	K	Alanine--tRNA ligase	ALA1			G4N7B3	770	1084	87	3	50.354	K(1)IEDLSNAYIR	-2.5234	2	1
G4N7B7	454	K	Aspartyl-tRNA synthetase	MGG_13512			G4N7B7	454	727	29	1	62.546	K(0.015)YQK(0.985)FFSK	0.57288	3	0.98508
G4N7C7	125	K	Mitochondrial-processing peptidase subunit beta	MGG_03600	L7I018;L7IWS0;	OOU_Y34scaffold00655g4(Magnaporthe oryzae (strain Y34));OOW_P131scaffold01337g77(Magnaporthe oryzae (strain P131));	G4N7C7	125	473	20	4	50.831	ENTVYFAK(1)SLNEDAPK	-1.0014	2	1
G4N7C7	212	K	Mitochondrial-processing peptidase subunit beta	MGG_03600	L7I018;L7IWS0;	OOU_Y34scaffold00655g4(Magnaporthe oryzae (strain Y34));OOW_P131scaffold01337g77(Magnaporthe oryzae (strain P131));	G4N7C7	212	473	20	4	130.72	TELVNYIK(1)QNYTADR	-1.2055	3	1
G4N7C7	258	K	Mitochondrial-processing peptidase subunit beta	MGG_03600	L7I018;L7IWS0;	OOU_Y34scaffold00655g4(Magnaporthe oryzae (strain Y34));OOW_P131scaffold01337g77(Magnaporthe oryzae (strain P131));	G4N7C7	258	473	20	4	60.062	TSAYIQSK(0.938)AK(0.062)PDFIGSDVR	0.98238	2	0.937681
G4N7C7	433	K	Mitochondrial-processing peptidase subunit beta	MGG_03600	L7I018;L7IWS0;	OOU_Y34scaffold00655g4(Magnaporthe oryzae (strain Y34));OOW_P131scaffold01337g77(Magnaporthe oryzae (strain P131));	G4N7C7	433	473	20	4	92.773	VIDAVTAK(1)DVMSFAQR	0.58183	3	1
G4N7D8	268	K	Sorbose reductase SOU1	MGG_13518			G4N7D8	268	310	7	1	55.578	TNWTK(1)ENMLGR	-0.82959	2	1
G4N7F6	51	K	LYR family protein	MGG_03576			G4N7F6	51	101	8	1	60.398	NLTEPK(1)QIR	0.51234	2	1
G4N7G1	61	K	RNP domain-containing protein	MGG_13526			G4N7G1	61	428	8	1	59.153	WHHLK(1)DFMR	1.1517	3	1
G4N7G5	68	K	Dihydrolipoyl dehydrogenase	MGG_17072	L7HZW8;	OOU_Y34scaffold00655g42(Magnaporthe oryzae (strain Y34));	G4N7G5	68	508	36	12	79.089	AGQQGMK(1)VTCIEK	-1.3945	2	1
G4N7G5	74	K	Dihydrolipoyl dehydrogenase	MGG_17072	L7HZW8;	OOU_Y34scaffold00655g42(Magnaporthe oryzae (strain Y34));	G4N7G5	74	508	36	12	54.611	VTCIEK(1)R	-0.85298	2	1
G4N7G5	108	K	Dihydrolipoyl dehydrogenase	MGG_17072	L7HZW8;	OOU_Y34scaffold00655g42(Magnaporthe oryzae (strain Y34));	G4N7G5	108	508	36	12	136.96	SLLNNSHLYHQILHDTK(1)NR	-0.84081	3	1
G4N7G5	126	K	Dihydrolipoyl dehydrogenase	MGG_17072	L7HZW8;	OOU_Y34scaffold00655g42(Magnaporthe oryzae (strain Y34));	G4N7G5	126	508	36	12	123.35	LNLQQLMK(1)AK	-0.56109	2	1
G4N7G5	137	K	Dihydrolipoyl dehydrogenase	MGG_17072	L7HZW8;	OOU_Y34scaffold00655g42(Magnaporthe oryzae (strain Y34));	G4N7G5	137	508	36	12	75.018	DTSVGGLTK(1)GVEFLLK	-0.02369	2	1
G4N7G5	144	K	Dihydrolipoyl dehydrogenase	MGG_17072	L7HZW8;	OOU_Y34scaffold00655g42(Magnaporthe oryzae (strain Y34));	G4N7G5	144	508	36	12	52.716	GVEFLLK(1)K	-0.00057956	2	1
G4N7G5	152	K	Dihydrolipoyl dehydrogenase	MGG_17072	L7HZW8;	OOU_Y34scaffold00655g42(Magnaporthe oryzae (strain Y34));	G4N7G5	152	508	36	12	55.453	NGVEYLK(1)GTGSFVNEHEIK	-0.63406	3	1
G4N7G5	264	K	Dihydrolipoyl dehydrogenase	MGG_17072	L7HZW8;	OOU_Y34scaffold00655g42(Magnaporthe oryzae (strain Y34));	G4N7G5	264	508	36	12	89.55	SAQK(1)ILK	0.058506	2	1
G4N7G5	278	K	Dihydrolipoyl dehydrogenase	MGG_17072	L7HZW8;	OOU_Y34scaffold00655g42(Magnaporthe oryzae (strain Y34));	G4N7G5	278	508	36	12	45.438	LNTK(0.999)VNGGDTTGDK(0.001)IK	-0.02893	3	0.99949
G4N7G5	297	K	Dihydrolipoyl dehydrogenase	MGG_17072	L7HZW8;	OOU_Y34scaffold00655g42(Magnaporthe oryzae (strain Y34));	G4N7G5	297	508	36	12	82.261	LDIDAAK(1)GGK	0.50283	2	1
G4N7G5	430	K	Dihydrolipoyl dehydrogenase	MGG_17072	L7HZW8;	OOU_Y34scaffold00655g42(Magnaporthe oryzae (strain Y34));	G4N7G5	430	508	36	12	78.324	AK(1)TNLDTEGMVK	-0.039857	2	1
G4N7G5	504	K	Dihydrolipoyl dehydrogenase	MGG_17072	L7HZW8;	OOU_Y34scaffold00655g42(Magnaporthe oryzae (strain Y34));	G4N7G5	504	508	36	12	95.094	EAAMATHAK(1)AIHF	-0.35803	2	1
G4N7J4	120	K	Nuclear and cytoplasmic polyadenylated RNA-binding protein pub1	MGG_06400	L7IMH9;L7JDM3;	OOU_Y34scaffold00088g30(Magnaporthe oryzae (strain Y34));OOW_P131scaffold00402g3(Magnaporthe oryzae (strain P131));	G4N7J4	120	479	12	1	49.097	IIPDK(1)NAK	-1.0444	2	1
G4N7K3	399	K	Ornithine aminotransferase	MGG_06392			G4N7K3	399	442	25	1	55.04	GLLAK(1)PTHGNIIR	-0.095626	3	1
G4N7L7	177	K	Uncharacterized protein	MGG_06381	L7JNS0;	OOW_P131scaffold00126g14(Magnaporthe oryzae (strain P131));	G4N7L7	177	437	38	1	48.561	AK(0.169)K(0.831)ALVSK	0.42403	2	0.830732
G4N7M8	153	K	Mitochondrial RNA-splicing protein MRS3	MGG_03564	L7I8G4;L7IVS9;	OOU_Y34scaffold00495g3(Magnaporthe oryzae (strain Y34));OOW_P131scaffold01337g31(Magnaporthe oryzae (strain P131));	G4N7M8	153	313	14	1	43.442	MQMK(1)GSSK	-0.62983	2	1
G4N7P0	120	K	Threonyl-tRNA synthetase	MGG_03551	L7IUP0;Q5G579;L7HZU6;	OOW_P131scaffold01337g18(Magnaporthe oryzae (strain P131));(Magnaporthe grisea);OOU_Y34scaffold00662g11(Magnaporthe oryzae (strain Y34));	G4N7P0	120	812	74	1	43.083	GISNSLFK(1)R	-0.68343	2	1
G4N7S0	152	K	Uncharacterized protein	MGG_03525	L7HZH5;L7IXE9;	OOU_Y34scaffold00668g7(Magnaporthe oryzae (strain Y34));OOW_P131scaffold01276g21(Magnaporthe oryzae (strain P131));	G4N7S0	152	375	22	1	102.87	IAEAVAK(1)YDVDR	-1.3401	2	1
G4N7S1	62	K	26S proteasome regulatory subunit RPN9	MGG_03524	L7I0N2;L7IXC0;	OOU_Y34scaffold00668g8(Magnaporthe oryzae (strain Y34));OOW_P131scaffold01276g20(Magnaporthe oryzae (strain P131));	G4N7S1	62	382	23	2	45.022	LHFYK(1)VFVAK	0.62338	2	1
G4N7S1	140	K	26S proteasome regulatory subunit RPN9	MGG_03524	L7I0N2;L7IXC0;	OOU_Y34scaffold00668g8(Magnaporthe oryzae (strain Y34));OOW_P131scaffold01276g20(Magnaporthe oryzae (strain P131));	G4N7S1	140	382	23	2	54.157	DLDK(1)AER	0.91357	2	1
G4N7T0	265	K	Pyruvate dehydrogenase E1 component subunit alpha	MGG_06371			G4N7T0	265	416	29	2	151.83	SSALTDYYK(1)R	-0.34606	2	1
G4N7T0	342	K	Pyruvate dehydrogenase E1 component subunit alpha	MGG_06371			G4N7T0	342	416	29	2	83.182	STNDPIAGLK(1)QK	0.46761	2	1
G4N7U7	87	K	Amylase-binding protein AbpA	MGG_06358	L7JMQ4;	OOW_P131scaffold00151g13(Magnaporthe oryzae (strain P131));	G4N7U7	87	799	45	2	66.692	IQFAFVK(1)VK	-0.61786	2	1
G4N7U7	233	K	Amylase-binding protein AbpA	MGG_06358	L7JMQ4;	OOW_P131scaffold00151g13(Magnaporthe oryzae (strain P131));	G4N7U7	233	799	45	2	46.406	VESAYK(1)PTK	1.2115	2	1
G4N7V9	111	K	V-type proton ATPase subunit C	MGG_06349	L7JML0;L7IMR2;	OOW_P131scaffold00151g2(Magnaporthe oryzae (strain P131));OOU_Y34scaffold00095g31(Magnaporthe oryzae (strain Y34));	G4N7V9	111	392	34	1	43.696	TVNDK(0.006)PTDHYITHFSWNK(0.994)VR	0.78643	3	0.99391
G4N7X7	50	K	Aconitate hydratase, mitochondrial	MGG_03521	L7IXG3;Q5G581;L7HYZ5;	OOW_P131scaffold01276g17(Magnaporthe oryzae (strain P131));(Magnaporthe grisea);OOU_Y34scaffold00668g11(Magnaporthe oryzae (strain Y34));	G4N7X7	50	784	51	23	91.62	QNNWEENNFIPYK(1)K	-2.2538	2	1
G4N7X7	51	K	Aconitate hydratase, mitochondrial	MGG_03521	L7IXG3;Q5G581;L7HYZ5;	OOW_P131scaffold01276g17(Magnaporthe oryzae (strain P131));(Magnaporthe grisea);OOU_Y34scaffold00668g11(Magnaporthe oryzae (strain Y34));	G4N7X7	51	784	51	23	117.7	K(1)LSENLAIVR	0.24459	2	1
G4N7X7	94	K	Aconitate hydratase, mitochondrial	MGG_03521	L7IXG3;Q5G581;L7HYZ5;	OOW_P131scaffold01276g17(Magnaporthe oryzae (strain P131));(Magnaporthe grisea);OOU_Y34scaffold00668g11(Magnaporthe oryzae (strain Y34));	G4N7X7	94	784	51	23	46.352	GVSYLK(1)LRPDR	-0.094296	3	1
G4N7X7	152	K	Aconitate hydratase, mitochondrial	MGG_03521	L7IXG3;Q5G581;L7HYZ5;	OOW_P131scaffold01276g17(Magnaporthe oryzae (strain P131));(Magnaporthe grisea);OOU_Y34scaffold00668g11(Magnaporthe oryzae (strain Y34));	G4N7X7	152	784	51	23	84.94	AVNINK(1)EVYDFLASACAK	0.50142	3	1
G4N7X7	254	K	Aconitate hydratase, mitochondrial	MGG_03521	L7IXG3;Q5G581;L7HYZ5;	OOW_P131scaffold01276g17(Magnaporthe oryzae (strain P131));(Magnaporthe grisea);OOU_Y34scaffold00668g11(Magnaporthe oryzae (strain Y34));	G4N7X7	254	784	51	23	78.814	DIITK(1)LAGITTVK	0.14282	2	1
G4N7X7	312	K	Aconitate hydratase, mitochondrial	MGG_03521	L7IXG3;Q5G581;L7HYZ5;	OOW_P131scaffold01276g17(Magnaporthe oryzae (strain P131));(Magnaporthe grisea);OOU_Y34scaffold00668g11(Magnaporthe oryzae (strain Y34));	G4N7X7	312	784	51	23	92.732	MADYLK(1)ATK	0.14237	2	1
G4N7X7	328	K	Aconitate hydratase, mitochondrial	MGG_03521	L7IXG3;Q5G581;L7HYZ5;	OOW_P131scaffold01276g17(Magnaporthe oryzae (strain P131));(Magnaporthe grisea);OOU_Y34scaffold00668g11(Magnaporthe oryzae (strain Y34));	G4N7X7	328	784	51	23	47.849	AYAK(1)ELR	0.075483	2	1
G4N7X7	413	K	Aconitate hydratase, mitochondrial	MGG_03521	L7IXG3;Q5G581;L7HYZ5;	OOW_P131scaffold01276g17(Magnaporthe oryzae (strain P131));(Magnaporthe grisea);OOU_Y34scaffold00668g11(Magnaporthe oryzae (strain Y34));	G4N7X7	413	784	51	23	105.4	DALDHGLK(1)AK	0.76035	2	1
G4N7X7	415	K	Aconitate hydratase, mitochondrial	MGG_03521	L7IXG3;Q5G581;L7HYZ5;	OOW_P131scaffold01276g17(Magnaporthe oryzae (strain P131));(Magnaporthe grisea);OOU_Y34scaffold00668g11(Magnaporthe oryzae (strain Y34));	G4N7X7	415	784	51	23	97.797	AK(1)TAFTITPGSEQIR	-0.42308	2	1
G4N7X7	465	K	Aconitate hydratase, mitochondrial	MGG_03521	L7IXG3;Q5G581;L7HYZ5;	OOW_P131scaffold01276g17(Magnaporthe oryzae (strain P131));(Magnaporthe grisea);OOU_Y34scaffold00668g11(Magnaporthe oryzae (strain Y34));	G4N7X7	465	784	51	23	113.47	DVK(0.999)K(0.001)GEANSIVSSYNR	-0.12567	2	0.999342
G4N7X7	466	K	Aconitate hydratase, mitochondrial	MGG_03521	L7IXG3;Q5G581;L7HYZ5;	OOW_P131scaffold01276g17(Magnaporthe oryzae (strain P131));(Magnaporthe grisea);OOU_Y34scaffold00668g11(Magnaporthe oryzae (strain Y34));	G4N7X7	466	784	51	23	84.753	K(1)GEANSIVSSYNR	0.079122	2	1
G4N7X7	521	K	Aconitate hydratase, mitochondrial	MGG_03521	L7IXG3;Q5G581;L7HYZ5;	OOW_P131scaffold01276g17(Magnaporthe oryzae (strain P131));(Magnaporthe grisea);OOU_Y34scaffold00668g11(Magnaporthe oryzae (strain Y34));	G4N7X7	521	784	51	23	49.66	LK(0.206)DK(0.787)DGNEFMLK(0.007)PPTGEALPAR	-0.40992	4	0.786503
G4N7X7	529	K	Aconitate hydratase, mitochondrial	MGG_03521	L7IXG3;Q5G581;L7HYZ5;	OOW_P131scaffold01276g17(Magnaporthe oryzae (strain P131));(Magnaporthe grisea);OOU_Y34scaffold00668g11(Magnaporthe oryzae (strain Y34));	G4N7X7	529	784	51	23	59.792	DK(0.001)DGNEFMLK(0.999)PPTGEALPAR	0.044664	3	0.999106
G4N7X7	553	K	Aconitate hydratase, mitochondrial	MGG_03521	L7IXG3;Q5G581;L7HYZ5;	OOW_P131scaffold01276g17(Magnaporthe oryzae (strain P131));(Magnaporthe grisea);OOU_Y34scaffold00668g11(Magnaporthe oryzae (strain Y34));	G4N7X7	553	784	51	23	90.348	GYDAGENTYQAPPK(1)DR	0.45509	3	1
G4N7X7	591	K	Aconitate hydratase, mitochondrial	MGG_03521	L7IXG3;Q5G581;L7HYZ5;	OOW_P131scaffold01276g17(Magnaporthe oryzae (strain P131));(Magnaporthe grisea);OOU_Y34scaffold00668g11(Magnaporthe oryzae (strain Y34));	G4N7X7	591	784	51	23	97.813	DLPVLIK(1)AQGK	0.081302	2	1
G4N7X7	595	K	Aconitate hydratase, mitochondrial	MGG_03521	L7IXG3;Q5G581;L7HYZ5;	OOW_P131scaffold01276g17(Magnaporthe oryzae (strain P131));(Magnaporthe grisea);OOU_Y34scaffold00668g11(Magnaporthe oryzae (strain Y34));	G4N7X7	595	784	51	23	102.89	AQGK(1)TTTDHISMAGPWLK	-0.9412	2	1
G4N7X7	609	K	Aconitate hydratase, mitochondrial	MGG_03521	L7IXG3;Q5G581;L7HYZ5;	OOW_P131scaffold01276g17(Magnaporthe oryzae (strain P131));(Magnaporthe grisea);OOU_Y34scaffold00668g11(Magnaporthe oryzae (strain Y34));	G4N7X7	609	784	51	23	133.48	TTTDHISMAGPWLK(1)YR	-0.70644	2	1
G4N7X7	637	K	Aconitate hydratase, mitochondrial	MGG_03521	L7IXG3;Q5G581;L7HYZ5;	OOW_P131scaffold01276g17(Magnaporthe oryzae (strain P131));(Magnaporthe grisea);OOU_Y34scaffold00668g11(Magnaporthe oryzae (strain Y34));	G4N7X7	637	784	51	23	99.055	VK(1)NQLTGEFDAVPAVAR	0.67011	3	1
G4N7X7	704	K	Aconitate hydratase, mitochondrial	MGG_08584;MGG_03521	L7IXG3;Q5G581;L7HYZ5;	OOW_P131scaffold01276g17(Magnaporthe oryzae (strain P131));(Magnaporthe grisea);OOU_Y34scaffold00668g11(Magnaporthe oryzae (strain Y34));	G4N667;G4N7X7	719;704	784	51	23	102.51	IHETNLK(1)K	0.77442	3	1
G4N7X7	723	K	Aconitate hydratase, mitochondrial	MGG_03521	L7IXG3;Q5G581;L7HYZ5;	OOW_P131scaffold01276g17(Magnaporthe oryzae (strain P131));(Magnaporthe grisea);OOU_Y34scaffold00668g11(Magnaporthe oryzae (strain Y34));	G4N7X7	723	784	51	23	81.335	IK(1)PDDRVDIK	0.63805	2	1
G4N7X7	731	K	Aconitate hydratase, mitochondrial	MGG_03521	L7IXG3;Q5G581;L7HYZ5;	OOW_P131scaffold01276g17(Magnaporthe oryzae (strain P131));(Magnaporthe grisea);OOU_Y34scaffold00668g11(Magnaporthe oryzae (strain Y34));	G4N7X7	731	784	51	23	75.088	VDIK(1)CTELAPGK	-0.82934	2	1
G4N7X7	748	K	Aconitate hydratase, mitochondrial	MGG_03521	L7IXG3;Q5G581;L7HYZ5;	OOW_P131scaffold01276g17(Magnaporthe oryzae (strain P131));(Magnaporthe grisea);OOU_Y34scaffold00668g11(Magnaporthe oryzae (strain Y34));	G4N7X7	748	784	51	23	83.204	NITMTVHPK(1)DGK	-0.10699	3	1
G4N7X7	780	K	Aconitate hydratase, mitochondrial	MGG_03521	L7IXG3;Q5G581;L7HYZ5;	OOW_P131scaffold01276g17(Magnaporthe oryzae (strain P131));(Magnaporthe grisea);OOU_Y34scaffold00668g11(Magnaporthe oryzae (strain Y34));	G4N7X7	780	784	51	23	62.287	NGSALNTMAK(0.993)ANK(0.007)N	-0.25538	2	0.992719
G4N7Y7	299	K	Coatomer subunit alpha	MGG_03511	L7I0P9;L7IXA5;	OOU_Y34scaffold00668g23(Magnaporthe oryzae (strain Y34));OOW_P131scaffold01276g5(Magnaporthe oryzae (strain P131));	G4N7Y7	299	1220	77	4	78.113	TGVQSFK(1)R	-1.4881	2	1
G4N7Y7	685	K	Coatomer subunit alpha	MGG_03511	L7I0P9;L7IXA5;	OOU_Y34scaffold00668g23(Magnaporthe oryzae (strain Y34));OOW_P131scaffold01276g5(Magnaporthe oryzae (strain P131));	G4N7Y7	685	1220	77	4	50.09	QLDRPK(1)LWTR	1.9275	3	1
G4N7Y7	1016	K	Coatomer subunit alpha	MGG_03511	L7I0P9;L7IXA5;	OOU_Y34scaffold00668g23(Magnaporthe oryzae (strain Y34));OOW_P131scaffold01276g5(Magnaporthe oryzae (strain P131));	G4N7Y7	1016	1220	77	4	52.167	SNK(1)LEEGVK	1.5549	2	1
G4N7Y7	1142	K	Coatomer subunit alpha	MGG_03511	L7I0P9;L7IXA5;	OOU_Y34scaffold00668g23(Magnaporthe oryzae (strain Y34));OOW_P131scaffold01276g5(Magnaporthe oryzae (strain P131));	G4N7Y7	1142	1220	77	4	57.281	ILETAK(1)K	1.1663	2	1
G4N7Z3	90	K	Uncharacterized protein	MGG_03506	L7JG18;L7ICV9;	OOW_P131scaffold00332g2(Magnaporthe oryzae (strain P131));OOU_Y34scaffold00448g72(Magnaporthe oryzae (strain Y34));	G4N7Z3	90	295	7	2	61.815	EIK(1)VRPCEPK	-0.35423	2	1
G4N7Z3	260	K	Uncharacterized protein	MGG_03506	L7JG18;L7ICV9;	OOW_P131scaffold00332g2(Magnaporthe oryzae (strain P131));OOU_Y34scaffold00448g72(Magnaporthe oryzae (strain Y34));	G4N7Z3	260	295	7	2	40.724	VSFAK(1)PSR	0.62098	2	1
G4N816	118	K	Uncharacterized protein	MGG_03486	L7IBQ4;L7JFV1;	OOU_Y34scaffold00448g51(Magnaporthe oryzae (strain Y34));OOW_P131scaffold00333g13(Magnaporthe oryzae (strain P131));	G4N816	118	119	6	1	42.947	YVRPTYAVTPTQTK(1)E	0.070773	2	1
G4N818	78	K	Acyl carrier protein	MGG_03484	L7IAU9;L7JGA2;	OOU_Y34scaffold00448g49(Magnaporthe oryzae (strain Y34));OOW_P131scaffold00333g15(Magnaporthe oryzae (strain P131));	G4N818	78	145	6	2	99.283	IISLLQK(1)FDK	-0.85669	2	1
G4N818	81	K	Acyl carrier protein	MGG_03484	L7IAU9;L7JGA2;	OOU_Y34scaffold00448g49(Magnaporthe oryzae (strain Y34));OOW_P131scaffold00333g15(Magnaporthe oryzae (strain P131));	G4N818	81	145	6	2	55.314	FDK(1)VNDPSK	-2.2705	2	1
G4N826	8	K	Uncharacterized protein	MGG_03478	L7JFV9;L7IBP7;	OOW_P131scaffold00333g23(Magnaporthe oryzae (strain P131));OOU_Y34scaffold00448g41(Magnaporthe oryzae (strain Y34));	G4N826	8	109	7	1	69.03	SVAAK(1)HFGAALGR	-0.32162	2	1
G4N844	460	K	Glycyl-tRNA synthetase	MGG_06321			G4N844	460	726	57	1	58.172	SAYDLSVHAK(1)K	2.2374	2	1
G4N849	22	K	Curved DNA-binding protein	MGG_06316			G4N849	22	413	49	8	115.29	YK(1)TAAQISEK	-2.0179	2	1
G4N849	30	K	Curved DNA-binding protein	MGG_06316			G4N849	30	413	49	8	42.475	TAAQISEK(1)VLK	-0.77977	2	1
G4N849	186	K	Curved DNA-binding protein	MGG_06316			G4N849	186	413	49	8	74.987	PHTQSK(1)ITSLLEK	1.0304	3	1
G4N849	193	K	Curved DNA-binding protein	MGG_06316			G4N849	193	413	49	8	53.237	ITSLLEK(1)VAK	1.7069	2	1
G4N849	220	K	Curved DNA-binding protein	MGG_06316			G4N849	220	413	49	8	76.064	NEIEGTK(1)K	-0.060763	2	1
G4N849	221	K	Curved DNA-binding protein	MGG_06316			G4N849	221	413	49	8	63.473	K(1)IVIAPGEGAK	-0.28081	2	1
G4N849	256	K	Curved DNA-binding protein	MGG_06316			G4N849	256	413	49	8	75.213	VK(1)QLDQR	0.080898	2	1
G4N849	281	K	Curved DNA-binding protein	MGG_06316			G4N849	281	413	49	8	52.482	K(1)ILSEVQK	0.32853	2	1
G4N855	22	K	Uncharacterized protein	MGG_06310	L7JGJ9;L7I450;	OOW_P131scaffold00322g8(Magnaporthe oryzae (strain P131));OOU_Y34scaffold00559g22(Magnaporthe oryzae (strain Y34));	G4N855	22	124	5	1	105.65	TAQSANWADAK(1)R	-0.72963	2	1
G4N885	127	K	Isoflavone reductase	MGG_03473	L7JFW1;L7IBP1;	OOW_P131scaffold00333g28(Magnaporthe oryzae (strain P131));OOU_Y34scaffold00448g36(Magnaporthe oryzae (strain Y34));	G4N885	127	317	17	1	46.447	ELVPLFGK(1)K	-0.78206	2	1
G4N8C1	342	K	Trehalose-phosphatase	MGG_03441			G4N8C1	342	1020	50	1	60.895	MNQK(1)FANK	-0.669	2	1
G4N8E7	364	K	Uncharacterized protein	MGG_06276	L7IZH5;L7HUU9;	OOW_P131scaffold01189g1(Magnaporthe oryzae (strain P131));OOU_Y34scaffold00748g43(Magnaporthe oryzae (strain Y34));	G4N8E7	364	587	38	1	41.399	TMVQK(1)VTDK	0.35972	2	1
G4N8F1	285	K	Enoyl-CoA hydratase	MGG_12868			G4N8F1	285	291	21	1	74.255	K(1)PEWTHQ	-0.27933	2	1
G4N8F5	103	K	Adenosine kinase	MGG_06270			G4N8F5	103	361	22	3	91.318	DAVQK(1)VGLR	0.50269	2	1
G4N8F5	115	K	Adenosine kinase	MGG_06270			G4N8F5	115	361	22	3	44.863	VDPK(1)ETTGR	0.006862	2	1
G4N8F5	149	K	Adenosine kinase	MGG_06270			G4N8F5	149	361	22	3	92.611	K(1)PEVWELVK	1.2689	2	1
G4N8F6	28	K	60S ribosomal protein L2	MGG_06269	L7IZM9;L7HWM6;	OOW_P131scaffold01189g8(Magnaporthe oryzae (strain P131));OOU_Y34scaffold00748g36(Magnaporthe oryzae (strain Y34));	G4N8F6	28	254	24	4	40.724	LNK(0.015)NPAK(0.985)FR	0.04045	3	0.984688
G4N8F6	46	K	60S ribosomal protein L2	MGG_06269	L7IZM9;L7HWM6;	OOW_P131scaffold01189g8(Magnaporthe oryzae (strain P131));OOU_Y34scaffold00748g36(Magnaporthe oryzae (strain Y34));	G4N8F6	46	254	24	4	54.772	GIVK(1)EIIHDPGR	-2.2143	3	1
G4N8F6	155	K	60S ribosomal protein L2	MGG_06269	L7IZM9;L7HWM6;	OOW_P131scaffold01189g8(Magnaporthe oryzae (strain P131));OOU_Y34scaffold00748g36(Magnaporthe oryzae (strain Y34));	G4N8F6	155	254	24	4	55.064	IKLPSGAK(1)K	0.94981	2	0.999966
G4N8F6	181	K	60S ribosomal protein L2	MGG_06269	L7IZM9;L7HWM6;	OOW_P131scaffold01189g8(Magnaporthe oryzae (strain P131));OOU_Y34scaffold00748g36(Magnaporthe oryzae (strain Y34));	G4N8F6	181	254	24	4	44.847	TDK(0.003)PLLK(0.997)ASR	0.39117	2	0.996993
G4N8G1	211	K	Uncharacterized protein	MGG_06264			G4N8G1	211	306	18	2	66.538	AEK(1)HIQSISYR	1.8843	3	1
G4N8G1	280	K	Uncharacterized protein	MGG_06264			G4N8G1	280	306	18	2	42.031	ASAVTMSGPK(1)K	0.45861	2	1
G4N8H7	80	K	Translationally controlled tumor protein	MGG_06249	D4NXD4;L7JSG9;	(Magnaporthe oryzae);OOW_P131scaffold00027g6(Magnaporthe oryzae (strain P131));	G4N8H7	80	170	19	6	49.3	LQSSSFDK(1)K	-0.11411	2	1
G4N8H7	81	K	Translationally controlled tumor protein	MGG_06249	D4NXD4;L7JSG9;	(Magnaporthe oryzae);OOW_P131scaffold00027g6(Magnaporthe oryzae (strain P131));	G4N8H7	81	170	19	6	50.034	K(1)SYLSHLK	-1.1736	2	1
G4N8H7	88	K	Translationally controlled tumor protein	MGG_06249	D4NXD4;L7JSG9;	(Magnaporthe oryzae);OOW_P131scaffold00027g6(Magnaporthe oryzae (strain P131));	G4N8H7	88	170	19	6	117.94	SYLSHLK(1)GFFK	0.056519	2	1
G4N8H7	99	K	Translationally controlled tumor protein	MGG_06249	D4NXD4;L7JSG9;	(Magnaporthe oryzae);OOW_P131scaffold00027g6(Magnaporthe oryzae (strain P131));	G4N8H7	99	170	19	6	46.352	K(1)SQGASEEDVK	-0.49975	2	1
G4N8H7	109	K	Translationally controlled tumor protein	MGG_06249	D4NXD4;L7JSG9;	(Magnaporthe oryzae);OOW_P131scaffold00027g6(Magnaporthe oryzae (strain P131));	G4N8H7	109	170	19	6	122.33	SQGASEEDVK(1)AWEK	0.57829	2	1
G4N8H7	120	K	Translationally controlled tumor protein	MGG_06249	D4NXD4;L7JSG9;	(Magnaporthe oryzae);OOW_P131scaffold00027g6(Magnaporthe oryzae (strain P131));	G4N8H7	120	170	19	6	60.398	KAGDYVK(1)NK	-1.0776	2	0.999803
G4N8K5	22	K	Uncharacterized protein	MGG_13563	L7JGG0;L7I7W0;	OOW_P131scaffold00330g8(Magnaporthe oryzae (strain P131));OOU_Y34scaffold00502g9(Magnaporthe oryzae (strain Y34));	G4N8K5	22	175	14	4	40.727	GVESLK(1)AILAK	0.58377	2	1
G4N8K5	96	K	Uncharacterized protein	MGG_13563	L7JGG0;L7I7W0;	OOW_P131scaffold00330g8(Magnaporthe oryzae (strain P131));OOU_Y34scaffold00502g9(Magnaporthe oryzae (strain Y34));	G4N8K5	96	175	14	4	54.281	IQK(1)TLDLLASADAK	1.5384	2	1
G4N8K5	132	K	Uncharacterized protein	MGG_13563	L7JGG0;L7I7W0;	OOW_P131scaffold00330g8(Magnaporthe oryzae (strain P131));OOU_Y34scaffold00502g9(Magnaporthe oryzae (strain Y34));	G4N8K5	132	175	14	4	40.154	NLPAK(1)DYLLR	0.67306	2	1
G4N8K5	157	K	Uncharacterized protein	MGG_13563	L7JGG0;L7I7W0;	OOW_P131scaffold00330g8(Magnaporthe oryzae (strain P131));OOU_Y34scaffold00502g9(Magnaporthe oryzae (strain Y34));	G4N8K5	157	175	14	4	57.047	AK(1)GVPLGK	-0.81237	2	1
G4N8K7	58	K	Acyl-CoA dehydrogenase	MGG_03418	L7I8S6;L7JG06;	OOU_Y34scaffold00502g7(Magnaporthe oryzae (strain Y34));OOW_P131scaffold00330g6(Magnaporthe oryzae (strain P131));	G4N8K7	58	540	43	4	40.475	AFWK(1)YHNEGILK	-1.8774	2	1
G4N8K7	71	K	Acyl-CoA dehydrogenase	MGG_03418	L7I8S6;L7JG06;	OOU_Y34scaffold00502g7(Magnaporthe oryzae (strain Y34));OOW_P131scaffold00330g6(Magnaporthe oryzae (strain P131));	G4N8K7	71	540	43	4	75.764	YQSK(1)LQVGSLDTK	1.1652	2	1
G4N8K7	165	K	Acyl-CoA dehydrogenase	MGG_03418	L7I8S6;L7JG06;	OOU_Y34scaffold00502g7(Magnaporthe oryzae (strain Y34));OOW_P131scaffold00330g6(Magnaporthe oryzae (strain P131));	G4N8K7	165	540	43	4	64.841	K(1)MCPPEIYK	0.83063	2	1
G4N8K7	534	K	Acyl-CoA dehydrogenase	MGG_03418	L7I8S6;L7JG06;	OOU_Y34scaffold00502g7(Magnaporthe oryzae (strain Y34));OOW_P131scaffold00330g6(Magnaporthe oryzae (strain P131));	G4N8K7	534	540	43	4	52.716	VAK(1)MMGMK	-0.8911	2	1
G4N8L1	45	K	Short chain dehydrogenase/reductase family protein	MGG_03414			G4N8L1	45	311	13	1	40.352	ALLNNGAK(1)K	-0.090894	2	1
G4N8U4	349	K	Epoxide hydrolase 1	MGG_14882	L7HWJ3;L7JMT4;	OOU_Y34scaffold00726g25(Magnaporthe oryzae (strain Y34));OOW_P131scaffold00149g27(Magnaporthe oryzae (strain P131));	G4N8U4	349	422	23	1	50.791	ETYDVGSGK(1)K	-0.20453	2	1
G4N8W1	5	K	40S ribosomal protein S20	MGG_03372	L7IUJ0;L7HWL7;	OOW_P131scaffold01377g22(Magnaporthe oryzae (strain P131));OOU_Y34scaffold00726g46(Magnaporthe oryzae (strain Y34));	G4N8W1	5	116	15	4	69.261	SYNK(0.939)DK(0.061)DFGGEAPK	-0.14323	2	0.938655
G4N8W1	15	K	40S ribosomal protein S20	MGG_03372	L7IUJ0;L7HWL7;	OOW_P131scaffold01377g22(Magnaporthe oryzae (strain P131));OOU_Y34scaffold00726g46(Magnaporthe oryzae (strain Y34));	G4N8W1	15	116	15	4	62.287	DKDFGGEAPK(1)THK	-0.59501	2	0.999999
G4N8W1	27	K	40S ribosomal protein S20	MGG_03372	L7IUJ0;L7HWL7;	OOW_P131scaffold01377g22(Magnaporthe oryzae (strain P131));OOU_Y34scaffold00726g46(Magnaporthe oryzae (strain Y34));	G4N8W1	27	116	15	4	98.458	K(1)VQSLEK	-0.14013	2	1
G4N8W1	61	K	40S ribosomal protein S20	MGG_03372	L7IUJ0;L7HWL7;	OOW_P131scaffold01377g22(Magnaporthe oryzae (strain P131));OOU_Y34scaffold00726g46(Magnaporthe oryzae (strain Y34));	G4N8W1	61	116	15	4	55.37	TLK(1)ITTR	0.068362	2	1
G4N8W7	271	K	Uncharacterized protein	MGG_12714			G4N8W7	271	309	21	2	71.545	TTAFSPAAK(1)ADFTGR	2.0341	2	1
G4N8W7	298	K	Uncharacterized protein	MGG_12714			G4N8W7	298	309	21	2	41.448	GLIK(1)DIVK	-0.85517	2	1
G4N8Z2	261	K	Uncharacterized protein	MGG_03347			G4N8Z2	261	274	12	1	40.727	QAQK(1)DIVAGR	-1.6032	2	1
G4N940	4	K	Hypoxanthine guanine phosphoribosyltransferase	MGG_10052	L7IS09;L7HSD9;	OOW_P131scaffold01546g8(Magnaporthe oryzae (strain P131));OOU_Y34scaffold00923g13(Magnaporthe oryzae (strain Y34));	G4N940	4	205	17	1	64.803	VQK(1)LYVK	0.49016	2	1
G4N953	91	K	LEA domain-containing protein	MGG_03336	L7HVY8;L7JC23;	OOU_Y34scaffold00726g89(Magnaporthe oryzae (strain Y34));OOW_P131scaffold00459g40(Magnaporthe oryzae (strain P131));	G4N953	91	134	16	1	59.198	ASELAGEAK(1)GK	0.05979	2	1
G4N9G8	194	K	Lipoate-protein ligase A	MGG_03282	L7JIN7;L7HV31;	OOW_P131scaffold00317g24(Magnaporthe oryzae (strain P131));OOU_Y34scaffold00765g107(Magnaporthe oryzae (strain Y34));	G4N9G8	194	429	16	1	44.564	KPFSEENK(1)TFK	0.88077	3	0.999773
G4N9I9	166	K	Uncharacterized protein	MGG_03266			G4N9I9	166	389	13	1	51.066	GLK(1)SITLK	0.58612	2	1
G4N9M6	104	K	Sorting assembly machinery 50 kDa subunit	MGG_09978	L7JNK6;	OOW_P131scaffold00117g19(Magnaporthe oryzae (strain P131));	G4N9M6	104	518	25	2	93.096	LETVTTK(1)LAR	0.44151	2	1
G4N9M6	387	K	Sorting assembly machinery 50 kDa subunit	MGG_09978	L7JNK6;	OOW_P131scaffold00117g19(Magnaporthe oryzae (strain P131));	G4N9M6	387	518	25	2	46.819	GFK(1)IGGLGPR	0.76766	2	1
G4N9S2	51	K	40S ribosomal protein S24	MGG_10680	L7JRQ3;L7ICK1;D4NXD7;	OOW_P131scaffold00065g14(Magnaporthe oryzae (strain P131));OOU_Y34scaffold00456g14(Magnaporthe oryzae (strain Y34));(Magnaporthe oryzae);	G4N9S2	51	135	20	1	67.207	LSAMYK(1)ATK	1.6775	2	1
G4N9V2	162	K	40S ribosomal protein S8	MGG_03251	L7IVZ6;Q5G582;L7HUA4;	OOW_P131scaffold01311g28(Magnaporthe oryzae (strain P131));(Magnaporthe grisea);OOU_Y34scaffold00765g71(Magnaporthe oryzae (strain Y34));	G4N9V2	162	202	19	1	75.102	VDSALEK(1)QFEAGR	-1.7736	2	1
G4N9V9	400	K	V-type proton ATPase subunit B	MGG_03244	L7HW26;	OOU_Y34scaffold00765g63(Magnaporthe oryzae (strain Y34));	G4N9V9	400	514	23	2	61.477	KDHGDVSNQLYAK(1)YAIGR	-2.4889	3	0.999956
G4N9V9	473	K	V-type proton ATPase subunit B	MGG_03244	L7HW26;	OOU_Y34scaffold00765g63(Magnaporthe oryzae (strain Y34));	G4N9V9	473	514	23	2	40.475	IPAK(1)IINEYYQR	-0.033417	2	1
G4N9X2	67	K	Glutathione reductase	MGG_12749			G4N9X2	67	508	42	4	60.064	MASSK(1)FGTK	0.0036697	2	1
G4N9X2	273	K	Glutathione reductase	MGG_12749			G4N9X2	273	508	42	4	48.346	LGVK(1)LHK	-0.17013	2	1
G4N9X2	276	K	Glutathione reductase	MGG_12749			G4N9X2	276	508	42	4	78.149	LHK(1)QSSQSK	-0.15392	2	1
G4N9X2	282	K	Glutathione reductase	MGG_12749			G4N9X2	282	508	42	4	73.841	QSSQSK(1)IER	-0.054045	2	1
G4N9X8	71	K	Seryl-tRNA synthetase	MGG_03230			G4N9X8	71	536	14	2	69.825	AVIDLK(1)HIR	1.0557	3	1
G4N9X8	158	K	Seryl-tRNA synthetase	MGG_03230			G4N9X8	158	536	14	2	64.654	EELLEEGK(1)R	3.3029	2	1
G4N9Y1	6	K	Uncharacterized protein	MGG_03227	L7HU74;	OOU_Y34scaffold00765g41(Magnaporthe oryzae (strain Y34));	G4N9Y1	6	73	5	3	99.941	TFAWK(1)AAGITYNR	-0.1273	2	1
G4N9Y1	28	K	Uncharacterized protein	MGG_03227	L7HU74;	OOU_Y34scaffold00765g41(Magnaporthe oryzae (strain Y34));	G4N9Y1	28	73	5	3	75.213	SLK(0.999)EDK(0.001)R	1.6221	2	0.999172
G4N9Y1	47	K	Uncharacterized protein	MGG_03227	L7HU74;	OOU_Y34scaffold00765g41(Magnaporthe oryzae (strain Y34));	G4N9Y1	47	73	5	3	100.19	FAK(1)WNNGK	0.92369	2	1
G4N9Y2	114	K	Cytochrome b-c1 complex subunit 2	MGG_03226	L7HU52;L7JNA7;	OOU_Y34scaffold00765g40(Magnaporthe oryzae (strain Y34));OOW_P131scaffold00168g3(Magnaporthe oryzae (strain P131));	G4N9Y2	114	463	29	6	89.624	ETELLGGQLK(1)AYHTR	1.1215	2	1
G4N9Y2	261	K	Cytochrome b-c1 complex subunit 2	MGG_03226	L7HU52;L7JNA7;	OOU_Y34scaffold00765g40(Magnaporthe oryzae (strain Y34));OOW_P131scaffold00168g3(Magnaporthe oryzae (strain P131));	G4N9Y2	261	463	29	6	87.319	DLPSQSSSEISLLSNK(1)STYHGGEHR	0.29756	4	1
G4N9Y2	355	K	Cytochrome b-c1 complex subunit 2	MGG_03226	L7HU52;L7JNA7;	OOU_Y34scaffold00765g40(Magnaporthe oryzae (strain Y34));OOW_P131scaffold00168g3(Magnaporthe oryzae (strain P131));	G4N9Y2	355	463	29	6	78.149	K(1)LAEESVK	-0.41328	2	1
G4N9Y2	362	K	Cytochrome b-c1 complex subunit 2	MGG_03226	L7HU52;L7JNA7;	OOU_Y34scaffold00765g40(Magnaporthe oryzae (strain Y34));OOW_P131scaffold00168g3(Magnaporthe oryzae (strain P131));	G4N9Y2	362	463	29	6	77.913	KLAEESVK(1)ALK	-1.2042	2	0.999623
G4N9Y2	429	K	Cytochrome b-c1 complex subunit 2	MGG_03226	L7HU52;L7JNA7;	OOU_Y34scaffold00765g40(Magnaporthe oryzae (strain Y34));OOW_P131scaffold00168g3(Magnaporthe oryzae (strain P131));	G4N9Y2	429	463	29	6	65.179	NLETVTAEK(1)IK	0.38668	2	1
G4N9Y2	435	K	Cytochrome b-c1 complex subunit 2	MGG_03226	L7HU52;L7JNA7;	OOU_Y34scaffold00765g40(Magnaporthe oryzae (strain Y34));OOW_P131scaffold00168g3(Magnaporthe oryzae (strain P131));	G4N9Y2	435	463	29	6	59.367	TAAK(1)AIIDGK	-0.1157	2	1
G4N9Y4	61	K	Uncharacterized protein	MGG_03224	L7JM42;L7HW00;	OOW_P131scaffold00168g5(Magnaporthe oryzae (strain P131));OOU_Y34scaffold00765g38(Magnaporthe oryzae (strain Y34));	G4N9Y4	61	304	24	3	60.489	VQNITQLNSVIFK(1)EK	0.4756	2	1
G4N9Y4	63	K	Uncharacterized protein	MGG_03224	L7JM42;L7HW00;	OOW_P131scaffold00168g5(Magnaporthe oryzae (strain P131));OOU_Y34scaffold00765g38(Magnaporthe oryzae (strain Y34));	G4N9Y4	63	304	24	3	72.434	EK(1)ATAPVSK	-0.37916	2	1
G4N9Y4	118	K	Uncharacterized protein	MGG_03224	L7JM42;L7HW00;	OOW_P131scaffold00168g5(Magnaporthe oryzae (strain P131));OOU_Y34scaffold00765g38(Magnaporthe oryzae (strain Y34));	G4N9Y4	118	304	24	3	66.27	DFENAFGK(1)K	0.56019	2	1
G4N9Z4	97	K	GrpE protein homolog	MGG_03214	L7JM52;L7HVZ1;	OOW_P131scaffold00168g15(Magnaporthe oryzae (strain P131));OOU_Y34scaffold00765g28(Magnaporthe oryzae (strain Y34));	G4N9Z4	97	252	21	2	114.28	EALEWK(1)DR	1.1402	2	1
G4N9Z4	128	K	GrpE protein homolog	MGG_03214	L7JM52;L7HVZ1;	OOW_P131scaffold00168g15(Magnaporthe oryzae (strain P131));OOU_Y34scaffold00765g28(Magnaporthe oryzae (strain Y34));	G4N9Z4	128	252	21	2	76.064	DFAIQK(1)FAR	0.15058	2	1
G4NA21	251	K	3-ketoacyl-CoA thiolase A	MGG_13647	L7J6K4;	OOW_P131scaffold00943g12(Magnaporthe oryzae (strain P131));	G4NA21	251	422	16	2	40.278	GVTVEK(0.997)LSTLK(0.003)PAFK	1.7704	3	0.996767
G4NA21	256	K	3-ketoacyl-CoA thiolase A	MGG_13647	L7J6K4;	OOW_P131scaffold00943g12(Magnaporthe oryzae (strain P131));	G4NA21	256	422	16	2	44.318	LSTLK(1)PAFK	0.41038	2	1
G4NA24	52	K	Uncharacterized protein	MGG_09761	L7J7E3;L7HX17;	OOW_P131scaffold00943g8(Magnaporthe oryzae (strain P131));OOU_Y34scaffold00720g14(Magnaporthe oryzae (strain Y34));	G4NA24	52	95	5	1	40.493	K(1)SSSGSSYAGSYQGTR	-0.24832	2	1
G4NA37	209	K	Diphosphomevalonate decarboxylase	MGG_09750	L7JAE4;L7HW92;	OOW_P131scaffold00517g5(Magnaporthe oryzae (strain P131));OOU_Y34scaffold00720g27(Magnaporthe oryzae (strain Y34));	G4NA37	209	385	16	1	53.237	AIVLVASAMK(1)K	0.75213	2	1
G4NAB5	66	K	Replication factor C subunit 1	MGG_03204	L7HU25;L7JKA1;	OOU_Y34scaffold00765g15(Magnaporthe oryzae (strain Y34));OOW_P131scaffold00256g11(Magnaporthe oryzae (strain P131));	G4NAB5	66	1084	127	1	44.863	K(0.19)K(0.81)ASADAPK	-0.68753	2	0.809959
G4NAD3	141	K	60S ribosomal protein L3	MGG_03193	L7IJG4;L7IZZ4;	OOU_Y34scaffold00155g3(Magnaporthe oryzae (strain Y34));OOW_P131scaffold01199g45(Magnaporthe oryzae (strain P131));	G4NAD3	141	392	51	1	42.843	HSESK(1)ASSVTR	0.95835	2	1
G4NAD5	802	K	Katanin p60 ATPase-containing subunit	MGG_03191			G4NAD5	802	1040	48	1	63.398	ESGANVLEVSAASINDK(1)YHGESEK	1.1125	3	1
G4NAD7	38	K	Cytochrome c oxidase polypeptide 5	MGG_03188	L7J0V4;L7IJC1;	OOW_P131scaffold01199g41(Magnaporthe oryzae (strain P131));OOU_Y34scaffold00155g7(Magnaporthe oryzae (strain Y34));	G4NAD7	38	167	12	7	135.43	PTLANIEK(1)R	0.62587	2	1
G4NAD7	60	K	Cytochrome c oxidase polypeptide 5	MGG_03188	L7J0V4;L7IJC1;	OOW_P131scaffold01199g41(Magnaporthe oryzae (strain P131));OOU_Y34scaffold00155g7(Magnaporthe oryzae (strain Y34));	G4NAD7	60	167	12	7	94.09	MK(1)ENWNELTLHEK	0.34178	2	1
G4NAD7	71	K	Cytochrome c oxidase polypeptide 5	MGG_03188	L7J0V4;L7IJC1;	OOW_P131scaffold01199g41(Magnaporthe oryzae (strain P131));OOU_Y34scaffold00155g7(Magnaporthe oryzae (strain Y34));	G4NAD7	71	167	12	7	111.79	ENWNELTLHEK(1)K	0.64776	3	1
G4NAD7	72	K	Cytochrome c oxidase polypeptide 5	MGG_03188	L7J0V4;L7IJC1;	OOW_P131scaffold01199g41(Magnaporthe oryzae (strain P131));OOU_Y34scaffold00155g7(Magnaporthe oryzae (strain Y34));	G4NAD7	72	167	12	7	84.753	K(1)AAYWVSFGPHGPR	1.969	2	1
G4NAD7	94	K	Cytochrome c oxidase polypeptide 5	MGG_03188	L7J0V4;L7IJC1;	OOW_P131scaffold01199g41(Magnaporthe oryzae (strain P131));OOU_Y34scaffold00155g7(Magnaporthe oryzae (strain Y34));	G4NAD7	94	167	12	7	51.762	ALDPPDEGK(1)K	-1.215	2	1
G4NAD7	127	K	Cytochrome c oxidase polypeptide 5	MGG_03188	L7J0V4;L7IJC1;	OOW_P131scaffold01199g41(Magnaporthe oryzae (strain P131));OOU_Y34scaffold00155g7(Magnaporthe oryzae (strain Y34));	G4NAD7	127	167	12	7	113.88	PAPHTMTK(1)EWQEQTNEYLK	-0.066999	3	1
G4NAD7	166	K	Cytochrome c oxidase polypeptide 5	MGG_03188	L7J0V4;L7IJC1;	OOW_P131scaffold01199g41(Magnaporthe oryzae (strain P131));OOU_Y34scaffold00155g7(Magnaporthe oryzae (strain Y34));	G4NAD7	166	167	12	7	43.897	GQVQSPPASK(1)H	0.4392	2	1
G4NAD9	48	K	1,4-alpha-glucan-branching enzyme	MGG_03186	L7IJK7;L7IZ23;	OOU_Y34scaffold00155g9(Magnaporthe oryzae (strain Y34));OOW_P131scaffold01199g39(Magnaporthe oryzae (strain P131));	G4NAD9	48	691	35	4	85.522	K(1)IEQSEGSIEK	-0.73233	2	1
G4NAD9	180	K	1,4-alpha-glucan-branching enzyme	MGG_03186	L7IJK7;L7IZ23;	OOU_Y34scaffold00155g9(Magnaporthe oryzae (strain Y34));OOW_P131scaffold01199g39(Magnaporthe oryzae (strain P131));	G4NAD9	180	691	35	4	55.898	YTFK(1)NPRPK	-0.83816	2	1
G4NAD9	514	K	1,4-alpha-glucan-branching enzyme	MGG_03186	L7IJK7;L7IZ23;	OOU_Y34scaffold00155g9(Magnaporthe oryzae (strain Y34));OOW_P131scaffold01199g39(Magnaporthe oryzae (strain P131));	G4NAD9	514	691	35	4	66.692	GMALHK(1)MIR	-0.016496	2	1
G4NAD9	648	K	1,4-alpha-glucan-branching enzyme	MGG_03186	L7IJK7;L7IZ23;	OOU_Y34scaffold00155g9(Magnaporthe oryzae (strain Y34));OOW_P131scaffold01199g39(Magnaporthe oryzae (strain P131));	G4NAD9	648	691	35	4	68.972	VALTTDDK(1)EFGGHGR	0.22562	3	1
G4NAE0	111	K	ATP synthase subunit beta	MGG_03185	L7IYY8;L7IKD3;	OOW_P131scaffold01199g38(Magnaporthe oryzae (strain P131));OOU_Y34scaffold00155g10(Magnaporthe oryzae (strain Y34));	G4NAE0	111	514	26	5	89.859	AK(1)DTGAPITIPVGSGTLGR	0.35048	2	1
G4NAE0	144	K	ATP synthase subunit beta	MGG_03185	L7IYY8;L7IKD3;	OOW_P131scaffold01199g38(Magnaporthe oryzae (strain P131));OOU_Y34scaffold00155g10(Magnaporthe oryzae (strain Y34));	G4NAE0	144	514	26	5	73.975	GPIK(1)TDK	-0.69561	2	1
G4NAE0	186	K	ATP synthase subunit beta	MGG_03185	L7IYY8;L7IKD3;	OOW_P131scaffold01199g38(Magnaporthe oryzae (strain P131));OOU_Y34scaffold00155g10(Magnaporthe oryzae (strain Y34));	G4NAE0	186	514	26	5	42.317	GGK(1)IGLFGGAGVGK	-0.55082	2	1
G4NAE0	468	K	ATP synthase subunit beta	MGG_03185	L7IYY8;L7IKD3;	OOW_P131scaffold01199g38(Magnaporthe oryzae (strain P131));OOU_Y34scaffold00155g10(Magnaporthe oryzae (strain Y34));	G4NAE0	468	514	26	5	98.105	LVDLK(1)DTIASFK	1.9988	2	1
G4NAE0	505	K	ATP synthase subunit beta	MGG_03185	L7IYY8;L7IKD3;	OOW_P131scaffold01199g38(Magnaporthe oryzae (strain P131));OOU_Y34scaffold00155g10(Magnaporthe oryzae (strain Y34));	G4NAE0	505	514	26	5	115.38	EK(0.005)GEK(0.995)ILAELEK	-0.14845	2	0.995066
G4NAF3	417	K	RuvB-like helicase	MGG_03173			G4NAF3	417	470	30	1	75.819	AK(1)QVSVDDVQR	1.7403	2	1
G4NAH9	155	K	Aldo-keto reductase yakc	MGG_09715	L7HQ37;L7IYR1;	OOU_Y34scaffold01003g12(Magnaporthe oryzae (strain Y34));OOW_P131scaffold01291g29(Magnaporthe oryzae (strain P131));	G4NAH9	155	341	22	3	42.947	VK(1)YLGMSECSSSSVR	-0.65397	2	1
G4NAH9	313	K	Aldo-keto reductase yakc	MGG_09715	L7HQ37;L7IYR1;	OOU_Y34scaffold01003g12(Magnaporthe oryzae (strain Y34));OOW_P131scaffold01291g29(Magnaporthe oryzae (strain P131));	G4NAH9	313	341	22	3	66.692	LTAEEEK(1)K	1.0103	2	1
G4NAH9	321	K	Aldo-keto reductase yakc	MGG_09715	L7HQ37;L7IYR1;	OOU_Y34scaffold01003g12(Magnaporthe oryzae (strain Y34));OOW_P131scaffold01291g29(Magnaporthe oryzae (strain P131));	G4NAH9	321	341	22	3	142.97	NLVDK(1)ANIQGDR	-2.3718	2	1
G4NAI8	317	K	Uncharacterized protein	MGG_13655			G4NAI8	317	502	35	1	73.632	LTDIK(1)SECDK	1.8962	2	1
G4NAJ7	599	K	Uncharacterized protein	MGG_09701			G4NAJ7	599	651	28	1	40.352	HLTDAHK(1)FR	-0.22241	2	1
G4NAR5	85	K	Heat shock protein 60	MGG_03165	L7J0T4;L7IJE7;	OOW_P131scaffold01199g16(Magnaporthe oryzae (strain P131));OOU_Y34scaffold00155g32(Magnaporthe oryzae (strain Y34));	G4NAR5	85	589	46	7	46.844	ITK(1)DGVTVAK	1.6174	2	1
G4NAR5	99	K	Heat shock protein 60	MGG_03165	L7J0T4;L7IJE7;	OOW_P131scaffold01199g16(Magnaporthe oryzae (strain P131));OOU_Y34scaffold00155g32(Magnaporthe oryzae (strain Y34));	G4NAR5	99	589	46	7	64.841	DK(1)FENLGAK	-0.058075	2	1
G4NAR5	202	K	Heat shock protein 60	MGG_03165	L7J0T4;L7IJE7;	OOW_P131scaffold01199g16(Magnaporthe oryzae (strain P131));OOU_Y34scaffold00155g32(Magnaporthe oryzae (strain Y34));	G4NAR5	202	589	46	7	97.452	MIANAMEK(1)VGK	-0.45351	2	1
G4NAR5	243	K	Heat shock protein 60	MGG_03165	L7J0T4;L7IJE7;	OOW_P131scaffold01199g16(Magnaporthe oryzae (strain P131));OOU_Y34scaffold00155g32(Magnaporthe oryzae (strain Y34));	G4NAR5	243	589	46	7	64.52	GFVSPYFITDAK(1)AQK	0.47291	2	1
G4NAR5	259	K	Heat shock protein 60	MGG_03165	L7J0T4;L7IJE7;	OOW_P131scaffold01199g16(Magnaporthe oryzae (strain P131));OOU_Y34scaffold00155g32(Magnaporthe oryzae (strain Y34));	G4NAR5	259	589	46	7	60.549	VEFEKPLILLSEK(1)K	0.41637	3	0.999573
G4NAR5	399	K	Heat shock protein 60	MGG_03165	L7J0T4;L7IJE7;	OOW_P131scaffold01199g16(Magnaporthe oryzae (strain P131));OOU_Y34scaffold00155g32(Magnaporthe oryzae (strain Y34));	G4NAR5	399	589	46	7	69.188	GVMADPTTSEYEK(0.192)EK(0.808)LQER	-0.67993	3	0.808237
G4NAR5	406	K	Heat shock protein 60	MGG_03165	L7J0T4;L7IJE7;	OOW_P131scaffold01199g16(Magnaporthe oryzae (strain P131));OOU_Y34scaffold00155g32(Magnaporthe oryzae (strain Y34));	G4NAR5	406	589	46	7	54.023	LAK(1)LSGGVAVIK	0.021079	2	1
G4NAR6	26	K	Cofilin	MGG_03164	L7IJI9;L7IZW9;	OOU_Y34scaffold00155g33(Magnaporthe oryzae (strain Y34));OOW_P131scaffold01199g15(Magnaporthe oryzae (strain P131));	G4NAR6	26	152	15	5	81.191	NIK(1)YIIFK	-0.049868	2	1
G4NAR6	63	K	Cofilin	MGG_03164	L7IJI9;L7IZW9;	OOU_Y34scaffold00155g33(Magnaporthe oryzae (strain Y34));OOW_P131scaffold01199g15(Magnaporthe oryzae (strain P131));	G4NAR6	63	152	15	5	74.296	LVNATVK(1)SPSGAVGK	0.18117	2	1
G4NAR6	71	K	Cofilin	MGG_03164	L7IJI9;L7IZW9;	OOU_Y34scaffold00155g33(Magnaporthe oryzae (strain Y34));OOW_P131scaffold01199g15(Magnaporthe oryzae (strain P131));	G4NAR6	71	152	15	5	91.549	SPSGAVGK(1)APR	-0.062335	2	1
G4NAR6	107	K	Cofilin	MGG_03164	L7IJI9;L7IZW9;	OOU_Y34scaffold00155g33(Magnaporthe oryzae (strain Y34));OOW_P131scaffold01199g15(Magnaporthe oryzae (strain P131));	G4NAR6	107	152	15	5	78.902	ITFIAWSPDDAGVK(1)PK	0.079421	2	1
G4NAR6	116	K	Cofilin	MGG_03164	L7IJI9;L7IZW9;	OOU_Y34scaffold00155g33(Magnaporthe oryzae (strain Y34));OOW_P131scaffold01199g15(Magnaporthe oryzae (strain P131));	G4NAR6	116	152	15	5	72.29	MIYAASK(1)DALK	0.091702	2	1
G4NAS7	113	K	Uncharacterized protein	MGG_03155			G4NAS7	113	742	43	5	44.097	TNSPIAHK(1)AR	0.31108	2	1
G4NAS7	461	K	Uncharacterized protein	MGG_03155			G4NAS7	461	742	43	5	76.679	K(1)ALAGPFGK	-0.29542	2	1
G4NAS7	469	K	Uncharacterized protein	MGG_03155			G4NAS7	469	742	43	5	58.981	ALAGPFGK(1)K	2.1336	2	1
G4NAS7	623	K	Uncharacterized protein	MGG_03155			G4NAS7	623	742	43	5	88.904	TDWK(1)IIR	1.2751	2	1
G4NAS7	679	K	Uncharacterized protein	MGG_03155			G4NAS7	679	742	43	5	99.044	VQLVDQNK(0.99)GSK(0.01)PTNAALK	-0.44446	3	0.990309
G4NAS8	180	K	Uncharacterized protein	MGG_03154	L7IZW0;L7IJJ9;	OOW_P131scaffold01199g5(Magnaporthe oryzae (strain P131));OOU_Y34scaffold00155g43(Magnaporthe oryzae (strain Y34));	G4NAS8	180	620	29	1	69.721	K(1)NEQSYIVNR	-1.1227	2	1
G4NAT1	109	K	ATP synthase subunit 5	MGG_03152	L7IYS7;L7ILI3;	OOW_P131scaffold01199g2(Magnaporthe oryzae (strain P131));OOU_Y34scaffold00155g46(Magnaporthe oryzae (strain Y34));	G4NAT1	109	228	16	3	122.49	SAIVAELEK(1)SSGSSSAAVK	0.26933	3	1
G4NAT1	176	K	ATP synthase subunit 5	MGG_03152	L7IYS7;L7ILI3;	OOW_P131scaffold01199g2(Magnaporthe oryzae (strain P131));OOU_Y34scaffold00155g46(Magnaporthe oryzae (strain Y34));	G4NAT1	176	228	16	3	89.624	LETAVAK(1)SSYVGAGK	0.40144	2	1
G4NAT1	184	K	ATP synthase subunit 5	MGG_03152	L7IYS7;L7ILI3;	OOW_P131scaffold01199g2(Magnaporthe oryzae (strain P131));OOU_Y34scaffold00155g46(Magnaporthe oryzae (strain Y34));	G4NAT1	184	228	16	3	57.859	SSYVGAGK(1)K	-0.4401	2	1
G4NAT3	138	K	2-oxoglutarate dehydrogenase	MGG_12767	L7JGR5;L7IEG0;	OOW_P131scaffold00362g8(Magnaporthe oryzae (strain P131));OOU_Y34scaffold00262g1(Magnaporthe oryzae (strain Y34));	G4NAT3	138	1008	59	13	50.149	NESK(0.999)GGFAIK(0.001)PK	-0.21703	3	0.999304
G4NAT3	144	K	2-oxoglutarate dehydrogenase	MGG_12767	L7JGR5;L7IEG0;	OOW_P131scaffold00362g8(Magnaporthe oryzae (strain P131));OOU_Y34scaffold00262g1(Magnaporthe oryzae (strain Y34));	G4NAT3	144	1008	59	13	40.268	GGFAIK(1)PK	-0.61061	2	1
G4NAT3	226	K	2-oxoglutarate dehydrogenase	MGG_12767	L7JGR5;L7IEG0;	OOW_P131scaffold00362g8(Magnaporthe oryzae (strain P131));OOU_Y34scaffold00262g1(Magnaporthe oryzae (strain Y34));	G4NAT3	226	1008	59	13	53.3	LEVPQPFK(1)YSIDEK	0.2211	2	1
G4NAT3	284	K	2-oxoglutarate dehydrogenase	MGG_12767	L7JGR5;L7IEG0;	OOW_P131scaffold00362g8(Magnaporthe oryzae (strain P131));OOU_Y34scaffold00262g1(Magnaporthe oryzae (strain Y34));	G4NAT3	284	1008	59	13	49.066	SVDYGIK(1)DIVIGMPHR	-0.44722	3	1
G4NAT3	378	K	2-oxoglutarate dehydrogenase	MGG_12767	L7JGR5;L7IEG0;	OOW_P131scaffold00362g8(Magnaporthe oryzae (strain P131));OOU_Y34scaffold00262g1(Magnaporthe oryzae (strain Y34));	G4NAT3	378	1008	59	13	72.891	AIQHYNNDEK(1)THR	-0.081729	3	1
G4NAT3	522	K	2-oxoglutarate dehydrogenase	MGG_12767	L7JGR5;L7IEG0;	OOW_P131scaffold00362g8(Magnaporthe oryzae (strain P131));OOU_Y34scaffold00262g1(Magnaporthe oryzae (strain Y34));	G4NAT3	522	1008	59	13	63.624	DSQLETYIK(1)K	3.1591	2	1
G4NAT3	532	K	2-oxoglutarate dehydrogenase	MGG_12767	L7JGR5;L7IEG0;	OOW_P131scaffold00362g8(Magnaporthe oryzae (strain P131));OOU_Y34scaffold00262g1(Magnaporthe oryzae (strain Y34));	G4NAT3	532	1008	59	13	53.565	LIEDGTFTK(1)EDIEEHKK	-1.4765	3	0.999974
G4NAT3	539	K	2-oxoglutarate dehydrogenase	MGG_12767	L7JGR5;L7IEG0;	OOW_P131scaffold00362g8(Magnaporthe oryzae (strain P131));OOU_Y34scaffold00262g1(Magnaporthe oryzae (strain Y34));	G4NAT3	539	1008	59	13	98.458	EDIEEHK(1)K	-0.11057	2	1
G4NAT3	554	K	2-oxoglutarate dehydrogenase	MGG_12767	L7JGR5;L7IEG0;	OOW_P131scaffold00362g8(Magnaporthe oryzae (strain P131));OOU_Y34scaffold00262g1(Magnaporthe oryzae (strain Y34));	G4NAT3	554	1008	59	13	105.98	SK(1)EYQPTSK	1.6395	2	1
G4NAT3	623	K	2-oxoglutarate dehydrogenase	MGG_12767	L7JGR5;L7IEG0;	OOW_P131scaffold00362g8(Magnaporthe oryzae (strain P131));OOU_Y34scaffold00262g1(Magnaporthe oryzae (strain Y34));	G4NAT3	623	1008	59	13	91.087	TK(1)TVVEGK	0.030248	2	1
G4NAT3	687	K	2-oxoglutarate dehydrogenase	MGG_12767	L7JGR5;L7IEG0;	OOW_P131scaffold00362g8(Magnaporthe oryzae (strain P131));OOU_Y34scaffold00262g1(Magnaporthe oryzae (strain Y34));	G4NAT3	687	1008	59	13	78.272	HAVFHDQETEDTYTPLQNVSK(1)DQAK	-0.13872	4	1
G4NAT3	893	K	2-oxoglutarate dehydrogenase	MGG_12767	L7JGR5;L7IEG0;	OOW_P131scaffold00362g8(Magnaporthe oryzae (strain P131));OOU_Y34scaffold00262g1(Magnaporthe oryzae (strain Y34));	G4NAT3	893	1008	59	13	65.219	VILCTGQVYTALHK(1)HR	-2.1612	4	1
G4NAT3	983	K	2-oxoglutarate dehydrogenase	MGG_12767	L7JGR5;L7IEG0;	OOW_P131scaffold00362g8(Magnaporthe oryzae (strain P131));OOU_Y34scaffold00262g1(Magnaporthe oryzae (strain Y34));	G4NAT3	983	1008	59	13	106.42	HPSASVATGLK(1)SAHVK	1.044	3	1
G4NAT5	126	K	Dihydrolipoyllysine-residue succinyltransferase	MGG_03149	L7JF63;L7IFC5;	OOW_P131scaffold00362g6(Magnaporthe oryzae (strain P131));OOU_Y34scaffold00262g3(Magnaporthe oryzae (strain Y34));	G4NAT5	126	421	35	11	56.514	LELGGAPAEGAEK(1)K	1.4106	2	1
G4NAT5	130	K	Dihydrolipoyllysine-residue succinyltransferase	MGG_03149	L7JF63;L7IFC5;	OOW_P131scaffold00362g6(Magnaporthe oryzae (strain P131));OOU_Y34scaffold00262g3(Magnaporthe oryzae (strain Y34));	G4NAT5	130	421	35	11	42.843	SEK(1)PQETQAEK	-0.73709	2	1
G4NAT5	147	K	Dihydrolipoyllysine-residue succinyltransferase	MGG_03149	L7JF63;L7IFC5;	OOW_P131scaffold00362g6(Magnaporthe oryzae (strain P131));OOU_Y34scaffold00262g3(Magnaporthe oryzae (strain Y34));	G4NAT5	147	421	35	11	67.207	EESK(1)PEPTK	0.27336	2	1
G4NAT5	153	K	Dihydrolipoyllysine-residue succinyltransferase	MGG_03149	L7JF63;L7IFC5;	OOW_P131scaffold00362g6(Magnaporthe oryzae (strain P131));OOU_Y34scaffold00262g3(Magnaporthe oryzae (strain Y34));	G4NAT5	153	421	35	11	40.493	EESK(0.016)PEPTK(0.214)K(0.77)EEPAPSK	-0.22433	3	0.770254
G4NAT5	160	K	Dihydrolipoyllysine-residue succinyltransferase	MGG_03149	L7JF63;L7IFC5;	OOW_P131scaffold00362g6(Magnaporthe oryzae (strain P131));OOU_Y34scaffold00262g3(Magnaporthe oryzae (strain Y34));	G4NAT5	160	421	35	11	53.775	EEPAPSK(1)K	1.0515	2	1
G4NAT5	178	K	Dihydrolipoyllysine-residue succinyltransferase	MGG_03149	L7JF63;L7IFC5;	OOW_P131scaffold00362g6(Magnaporthe oryzae (strain P131));OOU_Y34scaffold00262g3(Magnaporthe oryzae (strain Y34));	G4NAT5	178	421	35	11	47.037	QPAK(1)ESSPATLGNR	-0.28068	2	1
G4NAT5	232	K	Dihydrolipoyllysine-residue succinyltransferase	MGG_03149	L7JF63;L7IFC5;	OOW_P131scaffold00362g6(Magnaporthe oryzae (strain P131));OOU_Y34scaffold00262g3(Magnaporthe oryzae (strain Y34));	G4NAT5	232	421	35	11	110.39	K(1)LYKDDVMK	-0.19543	2	0.999993
G4NAT5	235	K	Dihydrolipoyllysine-residue succinyltransferase	MGG_03149	L7JF63;L7IFC5;	OOW_P131scaffold00362g6(Magnaporthe oryzae (strain P131));OOU_Y34scaffold00262g3(Magnaporthe oryzae (strain Y34));	G4NAT5	235	421	35	11	74.841	LYK(1)DDVMK	0.097204	2	1
G4NAT5	240	K	Dihydrolipoyllysine-residue succinyltransferase	MGG_03149	L7JF63;L7IFC5;	OOW_P131scaffold00362g6(Magnaporthe oryzae (strain P131));OOU_Y34scaffold00262g3(Magnaporthe oryzae (strain Y34));	G4NAT5	240	421	35	11	112.36	KLYKDDVMK(1)K	-0.50305	2	0.999998
G4NAT5	245	K	Dihydrolipoyllysine-residue succinyltransferase	MGG_03149	L7JF63;L7IFC5;	OOW_P131scaffold00362g6(Magnaporthe oryzae (strain P131));OOU_Y34scaffold00262g3(Magnaporthe oryzae (strain Y34));	G4NAT5	245	421	35	11	79.317	K(0.001)TGVK(0.999)LGFMSAFSR	0.55771	2	0.998571
G4NAT5	323	K	Dihydrolipoyllysine-residue succinyltransferase	MGG_03149	L7JF63;L7IFC5;	OOW_P131scaffold00362g6(Magnaporthe oryzae (strain P131));OOU_Y34scaffold00262g3(Magnaporthe oryzae (strain Y34));	G4NAT5	323	421	35	11	96.143	SIAEMGAK(1)AR	-0.010884	2	1
G4NAV1	78	K	60S ribosomal protein L10	MGG_03136	L7J975;L7IFE0;	OOW_P131scaffold00626g18(Magnaporthe oryzae (strain P131));OOU_Y34scaffold00262g18(Magnaporthe oryzae (strain Y34));	G4NAV1	78	219	17	2	79.469	YLVK(1)NAGK	0.21555	2	1
G4NAV1	184	K	60S ribosomal protein L10	MGG_03136	L7J975;L7IFE0;	OOW_P131scaffold00626g18(Magnaporthe oryzae (strain P131));OOU_Y34scaffold00262g18(Magnaporthe oryzae (strain Y34));	G4NAV1	184	219	17	2	80.438	REEYLEK(1)K	0.12591	2	1
G4NAV2	6	K	60S ribosomal protein L30	MGG_03135	L7IGF7;L7J8C9;D4NXC6;	OOU_Y34scaffold00262g19(Magnaporthe oryzae (strain Y34));OOW_P131scaffold00626g17(Magnaporthe oryzae (strain P131));(Magnaporthe oryzae);	G4NAV2	6	107	12	4	49.3	K(1)STDNINSR	-0.078146	2	1
G4NAV2	29	K	60S ribosomal protein L30	MGG_03135	L7IGF7;L7J8C9;D4NXC6;	OOU_Y34scaffold00262g19(Magnaporthe oryzae (strain Y34));OOW_P131scaffold00626g17(Magnaporthe oryzae (strain P131));(Magnaporthe oryzae);	G4NAV2	29	107	12	4	43.68	VTLGYK(1)STLK	-0.026945	2	1
G4NAV2	54	K	60S ribosomal protein L30	MGG_03135	L7IGF7;L7J8C9;D4NXC6;	OOU_Y34scaffold00262g19(Magnaporthe oryzae (strain Y34));OOW_P131scaffold00626g17(Magnaporthe oryzae (strain P131));(Magnaporthe oryzae);	G4NAV2	54	107	12	4	77.192	K(1)SELEYYSMLSK	-0.37829	2	1
G4NAV2	84	K	60S ribosomal protein L30	MGG_03135	L7IGF7;L7J8C9;D4NXC6;	OOU_Y34scaffold00262g19(Magnaporthe oryzae (strain Y34));OOW_P131scaffold00626g17(Magnaporthe oryzae (strain P131));(Magnaporthe oryzae);	G4NAV2	84	107	12	4	118.19	TPVHHFSGNNIELGTACGK(1)LFR	0.22106	3	1
G4NAX4	302	K	Propionate-CoA ligase	MGG_00689			G4NAX4	302	770	48	1	72.096	IWHK(1)LVSSAK	0.35225	2	1
G4NAY4	59	K	Heat shock protein SSB1	MGG_11513	L7J071;L7HZ72;	OOW_P131scaffold01213g2(Magnaporthe oryzae (strain P131));OOU_Y34scaffold00669g1(Magnaporthe oryzae (strain Y34));	G4NAY4	59	614	52	12	43.38	LIGEAAK(1)NQAAMNPANTVFDVK	1.6819	3	1
G4NAY4	87	K	Heat shock protein SSB1	MGG_11513	L7J071;L7HZ72;	OOW_P131scaffold01213g2(Magnaporthe oryzae (strain P131));OOU_Y34scaffold00669g1(Magnaporthe oryzae (strain Y34));	G4NAY4	87	614	52	12	67.897	FDDPTVK(1)K	2.924	2	1
G4NAY4	88	K	Heat shock protein SSB1	MGG_11513	L7J071;L7HZ72;	OOW_P131scaffold01213g2(Magnaporthe oryzae (strain P131));OOU_Y34scaffold00669g1(Magnaporthe oryzae (strain Y34));	G4NAY4	88	614	52	12	67.334	K(1)DMESWPFK	0.22889	2	1
G4NAY4	137	K	Heat shock protein SSB1	MGG_11513	L7J071;L7HZ72;	OOW_P131scaffold01213g2(Magnaporthe oryzae (strain P131));OOU_Y34scaffold00669g1(Magnaporthe oryzae (strain Y34));	G4NAY4	137	614	52	12	58.433	EIAEAK(1)IGK	-0.74345	2	1
G4NAY4	162	K	Heat shock protein SSB1	MGG_11513	L7J071;L7HZ72;	OOW_P131scaffold01213g2(Magnaporthe oryzae (strain P131));OOU_Y34scaffold00669g1(Magnaporthe oryzae (strain Y34));	G4NAY4	162	614	52	12	92.773	QSTK(1)DAGAISGLNVLR	0.0074832	2	1
G4NAY4	246	K	Heat shock protein SSB1	MGG_11513	L7J071;L7HZ72;	OOW_P131scaffold01213g2(Magnaporthe oryzae (strain P131));OOU_Y34scaffold00669g1(Magnaporthe oryzae (strain Y34));	G4NAY4	246	614	52	12	117.38	ATAGDTHLGGQDFDTNLLDHCK(1)K	-1.4836	4	1
G4NAY4	255	K	Heat shock protein SSB1	MGG_11513	L7J071;L7HZ72;	OOW_P131scaffold01213g2(Magnaporthe oryzae (strain P131));OOU_Y34scaffold00669g1(Magnaporthe oryzae (strain Y34));	G4NAY4	255	614	52	12	54.982	K(1)DLSGDAR	0.16265	2	1
G4NAY4	305	K	Heat shock protein SSB1	MGG_11513	L7J071;L7HZ72;	OOW_P131scaffold01213g2(Magnaporthe oryzae (strain P131));OOU_Y34scaffold00669g1(Magnaporthe oryzae (strain Y34));	G4NAY4	305	614	52	12	170.04	AK(1)FEELNQTAFK	1.3824	2	1
G4NAY4	531	K	Heat shock protein SSB1	MGG_11513	L7J071;L7HZ72;	OOW_P131scaffold01213g2(Magnaporthe oryzae (strain P131));OOU_Y34scaffold00669g1(Magnaporthe oryzae (strain Y34));	G4NAY4	531	614	52	12	53.08	YK(1)TNDEEFTK	2.9496	2	1
G4NAY4	539	K	Heat shock protein SSB1	MGG_11513	L7J071;L7HZ72;	OOW_P131scaffold01213g2(Magnaporthe oryzae (strain P131));OOU_Y34scaffold00669g1(Magnaporthe oryzae (strain Y34));	G4NAY4	539	614	52	12	96.342	TNDEEFTK(1)K	0.7933	2	1
G4NAY4	544	K	Heat shock protein SSB1	MGG_11513	L7J071;L7HZ72;	OOW_P131scaffold01213g2(Magnaporthe oryzae (strain P131));OOU_Y34scaffold00669g1(Magnaporthe oryzae (strain Y34));	G4NAY4	544	614	52	12	89.507	K(0.003)HEAK(0.997)QQLESYIAR	-1.0256	3	0.997126
G4NAY4	609	K	Heat shock protein SSB1	MGG_11513	L7J071;L7HZ72;	OOW_P131scaffold01213g2(Magnaporthe oryzae (strain P131));OOU_Y34scaffold00669g1(Magnaporthe oryzae (strain Y34));	G4NAY4	609	614	52	12	70.908	AVTK(1)AMSSR	-0.23147	2	1
G4NB24	67	K	Uncharacterized protein	MGG_00647	L7II08;	OOU_Y34scaffold00226g2(Magnaporthe oryzae (strain Y34));	G4NB24	67	497	29	7	76.221	YPPDLK(1)HAK	0.12811	2	1
G4NB24	71	K	Uncharacterized protein	MGG_00647	L7II08;	OOU_Y34scaffold00226g2(Magnaporthe oryzae (strain Y34));	G4NB24	71	497	29	7	71.296	K(1)MGDWHK	-0.29625	2	1
G4NB24	79	K	Uncharacterized protein	MGG_00647	L7II08;	OOU_Y34scaffold00226g2(Magnaporthe oryzae (strain Y34));	G4NB24	79	497	29	7	60.682	TK(1)EIILK	0.62764	2	1
G4NB24	94	K	Uncharacterized protein	MGG_00647	L7II08;	OOU_Y34scaffold00226g2(Magnaporthe oryzae (strain Y34));	G4NB24	94	497	29	7	132.31	GHDWIIGEIK(1)ASGLR	-0.43618	3	1
G4NB24	122	K	Uncharacterized protein	MGG_00647	L7II08;	OOU_Y34scaffold00226g2(Magnaporthe oryzae (strain Y34));	G4NB24	122	497	29	7	105.1	DWDK(0.991)DTK(0.009)PR	-0.93786	2	0.990876
G4NB24	318	K	Uncharacterized protein	MGG_00647	L7II08;	OOU_Y34scaffold00226g2(Magnaporthe oryzae (strain Y34));	G4NB24	318	497	29	7	63.624	ELIEK(1)HCGGVR	-0.85969	3	1
G4NB24	464	K	Uncharacterized protein	MGG_00647	L7II08;	OOU_Y34scaffold00226g2(Magnaporthe oryzae (strain Y34));	G4NB24	464	497	29	7	56.404	HFRPELEK(1)R	1.0695	3	1
G4NB83	58	K	Tubulin beta chain	MGG_00604	L7I6H8;L7JKM7;	OOU_Y34scaffold00528g37(Magnaporthe oryzae (strain Y34));OOW_P131scaffold00267g49(Magnaporthe oryzae (strain P131));	G4NB83	58	447	13	2	45.614	MSVYFNEASGNK(1)HVPR	-0.62784	3	1
G4NB83	324	K	Tubulin beta chain	MGG_00604	L7I6H8;L7JKM7;	OOU_Y34scaffold00528g37(Magnaporthe oryzae (strain Y34));OOW_P131scaffold00267g49(Magnaporthe oryzae (strain P131));	G4NB83	324	447	13	2	47.57	VSMK(1)EVEDQMR	1.5013	2	1
G4NBF9	42	K	Uncharacterized protein	MGG_17430			G4NBF9	42	244	17	2	119.92	NYADHIAELNSAK(1)PK	0.55643	2	1
G4NBF9	120	K	Uncharacterized protein	MGG_17430			G4NBF9	120	244	17	2	81.296	NVQNEAK(1)K	-0.4469	2	1
G4NBV4	250	K	Nitrate reductase 1	MGG_14232			G4NBV4	250	591	45	1	69.92	MEK(1)HVTIQCSGTR	-0.02592	3	1
G4NBY3	52	K	Proteasome subunit alpha type	MGG_01153	L7IE38;L7JDA8;	OOU_Y34scaffold00359g9(Magnaporthe oryzae (strain Y34));OOW_P131scaffold00483g4(Magnaporthe oryzae (strain P131));	G4NBY3	52	254	19	1	50.222	GKDCAVVLSQK(1)K	-1.248	2	0.999988
G4NC03	256	K	30S ribosomal protein S10	MGG_11573			G4NC03	256	270	19	1	60.019	DVK(1)EMLQK	1.0299	2	1
G4NC23	62	K	Mitochondrial 2-oxodicarboxylate transporter	MGG_11577	L7II36;L7JKJ4;	OOU_Y34scaffold00203g60(Magnaporthe oryzae (strain Y34));OOW_P131scaffold00225g26(Magnaporthe oryzae (strain P131));	G4NC23	62	305	24	2	69.275	IIK(1)NEGFSR	-1.227	2	1
G4NC23	83	K	Mitochondrial 2-oxodicarboxylate transporter	MGG_11577	L7II36;L7JKJ4;	OOU_Y34scaffold00203g60(Magnaporthe oryzae (strain Y34));OOW_P131scaffold00225g26(Magnaporthe oryzae (strain P131));	G4NC23	83	305	24	2	120.87	GITAPILMEAPK(1)R	-0.060741	3	1
G4NC30	585	K	Phosphoenolpyruvate carboxykinase	MGG_00450			G4NC30	585	601	34	1	67.519	K(1)YESEATEDVIK	0.0031389	2	1
G4NC31	470	K	Eukaryotic peptide chain release factor GTP-binding subunit	MGG_00449	L7JK33;L7IH68;	OOW_P131scaffold00225g34(Magnaporthe oryzae (strain P131));OOU_Y34scaffold00203g68(Magnaporthe oryzae (strain Y34));	G4NC31	470	731	61	1	69.229	LATFLK(1)GTGYNLK	3.156	2	1
G4NC37	8	K	Uncharacterized protein	MGG_00444	L7JKL6;L7II51;	OOW_P131scaffold00225g41(Magnaporthe oryzae (strain P131));OOU_Y34scaffold00203g75(Magnaporthe oryzae (strain Y34));	G4NC37	8	281	24	9	89.663	SNTVTVK(1)NISAK	0.95933	2	1
G4NC37	13	K	Uncharacterized protein	MGG_00444	L7JKL6;L7II51;	OOW_P131scaffold00225g41(Magnaporthe oryzae (strain P131));OOU_Y34scaffold00203g75(Magnaporthe oryzae (strain Y34));	G4NC37	13	281	24	9	120.87	NISAK(0.999)TDDK(0.001)EIR	0.15547	2	0.999059
G4NC37	49	K	Uncharacterized protein	MGG_00444	L7JKL6;L7II51;	OOW_P131scaffold00225g41(Magnaporthe oryzae (strain P131));OOU_Y34scaffold00203g75(Magnaporthe oryzae (strain Y34));	G4NC37	49	281	24	9	49.298	SATVIFEK(1)ETAAK	1.1484	2	1
G4NC37	100	K	Uncharacterized protein	MGG_00444	L7JKL6;L7II51;	OOW_P131scaffold00225g41(Magnaporthe oryzae (strain P131));OOU_Y34scaffold00203g75(Magnaporthe oryzae (strain Y34));	G4NC37	100	281	24	9	52.172	TNADRDSDEITQEDK(1)PR	-0.83316	3	1
G4NC37	147	K	Uncharacterized protein	MGG_00444	L7JKL6;L7II51;	OOW_P131scaffold00225g41(Magnaporthe oryzae (strain P131));OOU_Y34scaffold00203g75(Magnaporthe oryzae (strain Y34));	G4NC37	147	281	24	9	97.235	FVGTLQNLDQK(1)YHATDR	-1.2069	3	1
G4NC37	155	K	Uncharacterized protein	MGG_00444	L7JKL6;L7II51;	OOW_P131scaffold00225g41(Magnaporthe oryzae (strain P131));OOU_Y34scaffold00203g75(Magnaporthe oryzae (strain Y34));	G4NC37	155	281	24	9	84.753	AK(1)TADQSYGITTR	1.3117	2	1
G4NC37	189	K	Uncharacterized protein	MGG_00444	L7JKL6;L7II51;	OOW_P131scaffold00225g41(Magnaporthe oryzae (strain P131));OOU_Y34scaffold00203g75(Magnaporthe oryzae (strain Y34));	G4NC37	189	281	24	9	71.176	K(1)IVDFYTQSSK	-2.4661	2	1
G4NC37	199	K	Uncharacterized protein	MGG_00444	L7JKL6;L7II51;	OOW_P131scaffold00225g41(Magnaporthe oryzae (strain P131));OOU_Y34scaffold00203g75(Magnaporthe oryzae (strain Y34));	G4NC37	199	281	24	9	75.533	IVDFYTQSSK(1)QVQDIHAEAVR	-0.42537	3	1
G4NC37	242	K	Uncharacterized protein	MGG_00444	L7JKL6;L7II51;	OOW_P131scaffold00225g41(Magnaporthe oryzae (strain P131));OOU_Y34scaffold00203g75(Magnaporthe oryzae (strain Y34));	G4NC37	242	281	24	9	71.879	ILGTSAAGTEK(1)PK	0.92542	2	1
G4NC58	42	K	Cytochrome c oxidase polypeptide IV	MGG_01135			G4NC58	42	186	15	3	47.33	APTPK(1)VQTLADIK	0.24153	2	1
G4NC58	105	K	Cytochrome c oxidase polypeptide IV	MGG_01135			G4NC58	105	186	15	3	70.389	GTIEK(1)PVMVR	0.83578	2	1
G4NC58	184	K	Cytochrome c oxidase polypeptide IV	MGG_01135			G4NC58	184	186	15	3	54.259	TFADYVHPK(1)YY	-0.037447	2	1
G4NC88	5	K	40S ribosomal protein S10-A	MGG_01113	L7JJB3;L7HX84;	OOW_P131scaffold00304g28(Magnaporthe oryzae (strain P131));OOU_Y34scaffold00697g17(Magnaporthe oryzae (strain Y34));	G4NC88	5	170	8	3	43.635	MLMPK(1)ADRK	-0.56064	3	1
G4NC88	9	K	40S ribosomal protein S10-A	MGG_01113	L7JJB3;L7HX84;	OOW_P131scaffold00304g28(Magnaporthe oryzae (strain P131));OOU_Y34scaffold00697g17(Magnaporthe oryzae (strain Y34));	G4NC88	9	170	8	3	70.056	K(1)AIHEYLFR	-0.14993	2	1
G4NC88	94	K	40S ribosomal protein S10-A	MGG_01113	L7JJB3;L7HX84;	OOW_P131scaffold00304g28(Magnaporthe oryzae (strain P131));OOU_Y34scaffold00697g17(Magnaporthe oryzae (strain Y34));	G4NC88	94	170	8	3	65.105	EWLHLPAEIVPATHIK(1)QQR	1.2758	3	1
G4NCA6	23	K	Uncharacterized protein	MGG_00432	L7IHD2;	OOU_Y34scaffold00203g89(Magnaporthe oryzae (strain Y34));	G4NCA6	23	174	24	8	52.549	DTK(1)SSAAAR	0.84357	2	1
G4NCA6	79	K	Uncharacterized protein	MGG_00432	L7IHD2;	OOU_Y34scaffold00203g89(Magnaporthe oryzae (strain Y34));	G4NCA6	79	174	24	8	64.565	VNTSPSTVEDK(0.004)EVLK(0.996)K	0.75292	3	0.996364
G4NCA6	80	K	Uncharacterized protein	MGG_00432	L7IHD2;	OOU_Y34scaffold00203g89(Magnaporthe oryzae (strain Y34));	G4NCA6	80	174	24	8	49.444	K(1)LLTTPPIK	2.2536	2	1
G4NCA6	88	K	Uncharacterized protein	MGG_00432	L7IHD2;	OOU_Y34scaffold00203g89(Magnaporthe oryzae (strain Y34));	G4NCA6	88	174	24	8	57.859	LLTTPPIK(1)K	-0.20288	2	1
G4NCA6	111	K	Uncharacterized protein	MGG_00432	L7IHD2;	OOU_Y34scaffold00203g89(Magnaporthe oryzae (strain Y34));	G4NCA6	111	174	24	8	60.345	GVTIK(1)DAMDAIHK	-0.83784	3	1
G4NCA6	119	K	Uncharacterized protein	MGG_00432	L7IHD2;	OOU_Y34scaffold00203g89(Magnaporthe oryzae (strain Y34));	G4NCA6	119	174	24	8	96.229	DAMDAIHK(1)AYK	-1.3387	2	1
G4NCA6	154	K	Uncharacterized protein	MGG_00432	L7IHD2;	OOU_Y34scaffold00203g89(Magnaporthe oryzae (strain Y34));	G4NCA6	154	174	24	8	70.784	FIVHLSK(1)DSGVQANAGGK	1.0337	3	1
G4NCA6	165	K	Uncharacterized protein	MGG_00432	L7IHD2;	OOU_Y34scaffold00203g89(Magnaporthe oryzae (strain Y34));	G4NCA6	165	174	24	8	92.611	DSGVQANAGGK(1)K	0.22917	2	1
G4NCE7	119	K	PaaI_thioesterase	MGG_00396			G4NCE7	119	170	14	2	55.755	IGK(1)TLAYTTVTFNNAK	-0.33821	2	1
G4NCE7	147	K	PaaI_thioesterase	MGG_00396			G4NCE7	147	170	14	2	79.148	FVAK(1)AWPTK	1.6188	2	1
G4NCF7	255	K	Glucoamylase	MGG_01096			G4NCF7	255	649	18	1	53.211	ALIEGDALAK(1)K	2.3316	2	1
G4NCH2	42	K	Glyceraldehyde-3-phosphate dehydrogenase	MGG_01084	Q5EMS5;	(Magnaporthe grisea);	G4NCH2	42	336	27	9	142.38	YAK(1)YMLEYDSTHGR	0.17931	3	1
G4NCH2	70	K	Glyceraldehyde-3-phosphate dehydrogenase	MGG_01084	Q5EMS5;	(Magnaporthe grisea);	G4NCH2	70	336	27	9	135.14	GTVEVSGSDLVVNGK(1)K	0.42457	2	1
G4NCH2	73	K	Glyceraldehyde-3-phosphate dehydrogenase	MGG_01084	Q5EMS5;	(Magnaporthe grisea);	G4NCH2	73	336	27	9	59.35	VK(1)FYTER	-0.42428	2	1
G4NCH2	111	K	Glyceraldehyde-3-phosphate dehydrogenase	MGG_01084	Q5EMS5;	(Magnaporthe grisea);	G4NCH2	111	336	27	9	91.549	ASAHLK(1)GGAK	-0.36323	2	1
G4NCH2	192	K	Glyceraldehyde-3-phosphate dehydrogenase	MGG_01084	Q5EMS5;	(Magnaporthe grisea);	G4NCH2	192	336	27	9	94.767	TVDGPSAK(1)DWR	-0.39705	2	1
G4NCH2	213	K	Glyceraldehyde-3-phosphate dehydrogenase	MGG_01084	Q5EMS5;	(Magnaporthe grisea);	G4NCH2	213	336	27	9	93.495	GAAQNIIPSSTGAAK(1)AVGK	-0.82658	3	1
G4NCH2	249	K	Glyceraldehyde-3-phosphate dehydrogenase	MGG_01084	Q5EMS5;	(Magnaporthe grisea);	G4NCH2	249	336	27	9	90.614	LEK(1)GASYEEIK	0.052349	2	1
G4NCH2	257	K	Glyceraldehyde-3-phosphate dehydrogenase	MGG_01084	Q5EMS5;	(Magnaporthe grisea);	G4NCH2	257	336	27	9	52.903	GASYEEIK(1)AAIK	0.23966	2	1
G4NCH2	261	K	Glyceraldehyde-3-phosphate dehydrogenase	MGG_01084	Q5EMS5;	(Magnaporthe grisea);	G4NCH2	261	336	27	9	90.614	AAIK(1)EAADGPLK	0.11204	2	1
G4NCL5	74	K	S-adenosylmethionine synthase	MGG_00383	L7JKT1;L7HX14;	OOW_P131scaffold00220g1(Magnaporthe oryzae (strain P131));OOU_Y34scaffold00704g10(Magnaporthe oryzae (strain Y34));	G4NCL5	74	394	29	5	45.335	AK(1)VDFQK	1.2635	2	1
G4NCL5	79	K	S-adenosylmethionine synthase	MGG_00383	L7JKT1;L7HX14;	OOW_P131scaffold00220g1(Magnaporthe oryzae (strain P131));OOU_Y34scaffold00704g10(Magnaporthe oryzae (strain Y34));	G4NCL5	79	394	29	5	51.346	VDFQK(1)AVR	-2.3479	2	1
G4NCL5	86	K	S-adenosylmethionine synthase	MGG_00383	L7JKT1;L7HX14;	OOW_P131scaffold00220g1(Magnaporthe oryzae (strain P131));OOU_Y34scaffold00704g10(Magnaporthe oryzae (strain Y34));	G4NCL5	86	394	29	5	47.774	EAIK(1)DIGYDDSSK	0.59077	2	1
G4NCL5	301	K	S-adenosylmethionine synthase	MGG_00383	L7JKT1;L7HX14;	OOW_P131scaffold00220g1(Magnaporthe oryzae (strain P131));OOU_Y34scaffold00704g10(Magnaporthe oryzae (strain Y34));	G4NCL5	301	394	29	5	67.997	WIAK(1)SLVAAGLAR	1.8637	2	1
G4NCL5	354	K	S-adenosylmethionine synthase	MGG_00383	L7JKT1;L7HX14;	OOW_P131scaffold00220g1(Magnaporthe oryzae (strain P131));OOU_Y34scaffold00704g10(Magnaporthe oryzae (strain Y34));	G4NCL5	354	394	29	5	69.554	DNFDMK(1)PGVIVK	0.45267	2	1
G4NCN9	79	K	MICOS complex subunit MIC10	MGG_11589			G4NCN9	79	89	4	1	41.621	AYEECNYNLK(1)QTAR	-0.14612	2	1
G4NCQ6	43	K	40S ribosomal protein S13	MGG_00349	L7JKW5;L7I277;	OOW_P131scaffold00220g41(Magnaporthe oryzae (strain P131));OOU_Y34scaffold00608g12(Magnaporthe oryzae (strain Y34));	G4NCQ6	43	151	15	3	58.32	K(1)GATPSQIGVVLR	-0.62679	2	1
G4NCQ6	70	K	40S ribosomal protein S13	MGG_00349	L7JKW5;L7I277;	OOW_P131scaffold00220g41(Magnaporthe oryzae (strain P131));OOU_Y34scaffold00608g12(Magnaporthe oryzae (strain Y34));	G4NCQ6	70	151	15	3	76.064	IVTGNK(1)ILR	0.58102	2	1
G4NCQ6	130	K	40S ribosomal protein S13	MGG_00349	L7JKW5;L7I277;	OOW_P131scaffold00220g41(Magnaporthe oryzae (strain P131));OOU_Y34scaffold00608g12(Magnaporthe oryzae (strain Y34));	G4NCQ6	130	151	15	3	46.797	YYK(1)TVGVLPPTWK	0.44467	2	1
G4NCR9	443	K	Methionyl-tRNA synthetase	MGG_01046	L7IVG6;L7I965;	OOW_P131scaffold01325g58(Magnaporthe oryzae (strain P131));OOU_Y34scaffold00496g27(Magnaporthe oryzae (strain Y34));	G4NCR9	443	700	60	1	57.177	VVK(1)FAHAK	-0.20436	2	1
G4NCT5	47	K	24-dehydrocholesterol reductase	MGG_01030	L7IAA3;L7JCI1;	OOU_Y34scaffold00496g13(Magnaporthe oryzae (strain Y34));OOW_P131scaffold00512g7(Magnaporthe oryzae (strain P131));	G4NCT5	47	585	32	2	62.088	QAVAK(1)IASSVAR	0.46138	2	1
G4NCT5	78	K	24-dehydrocholesterol reductase	MGG_01030	L7IAA3;L7JCI1;	OOU_Y34scaffold00496g13(Magnaporthe oryzae (strain Y34));OOW_P131scaffold00512g7(Magnaporthe oryzae (strain P131));	G4NCT5	78	585	32	2	40.278	IFHGSTNTTRPLEHK(1)R	-0.78881	3	1
G4NCU0	268	K	Hydroxymethylglutaryl-CoA synthase	MGG_01026	L7IA98;L7J8P6;	OOU_Y34scaffold00496g8(Magnaporthe oryzae (strain Y34));OOW_P131scaffold00713g8(Magnaporthe oryzae (strain P131));	G4NCU0	268	456	28	2	91.853	LVQK(1)SYAR	-0.057445	2	1
G4NCU0	310	K	Hydroxymethylglutaryl-CoA synthase	MGG_01026	L7IA98;L7J8P6;	OOU_Y34scaffold00496g8(Magnaporthe oryzae (strain Y34));OOW_P131scaffold00713g8(Magnaporthe oryzae (strain P131));	G4NCU0	310	456	28	2	60.301	GVEK(1)AFMALTK	-1.5838	2	1
G4NCV3	606	K	C-1-tetrahydrofolate synthase	MGG_01014			G4NCV3	606	1074	60	2	86.086	DAGLFK(1)R	1.1295	2	1
G4NCV3	682	K	C-1-tetrahydrofolate synthase	MGG_01014			G4NCV3	682	1074	60	2	74.296	GITIGTAPTEK(1)GQTR	0.40284	2	1
G4NCW6	34	K	Uncharacterized protein	MGG_17330	L7J2E4;L7IAX9;	OOW_P131scaffold01132g8(Magnaporthe oryzae (strain P131));OOU_Y34scaffold00462g50(Magnaporthe oryzae (strain Y34));	G4NCW6	34	60	6	1	42.474	NK(1)PAINR	-1.9272	2	1
G4NCY0	135	K	Proteasome subunit beta	MGG_00331	L7JLK6;L7I2V6;	OOW_P131scaffold00220g62(Magnaporthe oryzae (strain P131));OOU_Y34scaffold00608g33(Magnaporthe oryzae (strain Y34));	G4NCY0	135	269	13	1	54.722	YLSK(1)LLYGR	-0.16974	2	1
G4NCY1	48	K	Glucosamine-fructose-6-phosphate aminotransferase	MGG_11597	L7JME2;L7I418;	OOW_P131scaffold00220g63(Magnaporthe oryzae (strain P131));OOU_Y34scaffold00608g34(Magnaporthe oryzae (strain Y34));	G4NCY1	48	706	52	9	82.671	K(1)EVYAFK	0.28899	2	1
G4NCY1	54	K	Glucosamine-fructose-6-phosphate aminotransferase	MGG_11597	L7JME2;L7I418;	OOW_P131scaffold00220g63(Magnaporthe oryzae (strain P131));OOU_Y34scaffold00608g34(Magnaporthe oryzae (strain Y34));	G4NCY1	54	706	52	9	63.694	EVYAFK(1)EVGK	-0.18626	2	1
G4NCY1	125	K	Glucosamine-fructose-6-phosphate aminotransferase	MGG_11597	L7JME2;L7I418;	OOW_P131scaffold00220g63(Magnaporthe oryzae (strain P131));OOU_Y34scaffold00608g34(Magnaporthe oryzae (strain Y34));	G4NCY1	125	706	52	9	54.539	ELK(1)TLLESK	0.54054	2	1
G4NCY1	149	K	Glucosamine-fructose-6-phosphate aminotransferase	MGG_11597	L7JME2;L7I418;	OOW_P131scaffold00220g63(Magnaporthe oryzae (strain P131));OOU_Y34scaffold00608g34(Magnaporthe oryzae (strain Y34));	G4NCY1	149	706	52	9	74.53	LAK(1)YLYDHNPK	-1.2732	2	1
G4NCY1	157	K	Glucosamine-fructose-6-phosphate aminotransferase	MGG_11597	L7JME2;L7I418;	OOW_P131scaffold00220g63(Magnaporthe oryzae (strain P131));OOU_Y34scaffold00608g34(Magnaporthe oryzae (strain Y34));	G4NCY1	157	706	52	9	41.088	YLYDHNPK(1)LGFTDLAK	0.58884	3	1
G4NCY1	344	K	Glucosamine-fructose-6-phosphate aminotransferase	MGG_11597	L7JME2;L7I418;	OOW_P131scaffold00220g63(Magnaporthe oryzae (strain P131));OOU_Y34scaffold00608g34(Magnaporthe oryzae (strain Y34));	G4NCY1	344	706	52	9	88.495	GK(1)FEHFMQK	1.3628	2	1
G4NCY1	373	K	Glucosamine-fructose-6-phosphate aminotransferase	MGG_11597	L7JME2;L7I418;	OOW_P131scaffold00220g63(Magnaporthe oryzae (strain P131));OOU_Y34scaffold00608g34(Magnaporthe oryzae (strain Y34));	G4NCY1	373	706	52	9	80.102	GRLDIENK(1)K	1.9178	2	1
G4NCY1	546	K	Glucosamine-fructose-6-phosphate aminotransferase	MGG_11597	L7JME2;L7I418;	OOW_P131scaffold00220g63(Magnaporthe oryzae (strain P131));OOU_Y34scaffold00608g34(Magnaporthe oryzae (strain Y34));	G4NCY1	546	706	52	9	128.27	EVLK(1)QDQVIK	-0.012638	2	1
G4NCY1	557	K	Glucosamine-fructose-6-phosphate aminotransferase	MGG_11597	L7JME2;L7I418;	OOW_P131scaffold00220g63(Magnaporthe oryzae (strain P131));OOU_Y34scaffold00608g34(Magnaporthe oryzae (strain Y34));	G4NCY1	557	706	52	9	59.35	DLCSK(1)TFK	0.8795	2	1
G4NCY2	15	K	26S protease subunit rpt4	MGG_00330	L7I215;L7JKE8;	OOU_Y34scaffold00608g35(Magnaporthe oryzae (strain Y34));OOW_P131scaffold00220g64(Magnaporthe oryzae (strain P131));	G4NCY2	15	391	32	3	56.548	QHALDSYK(1)QK	-2.0004	2	1
G4NCY2	36	K	26S protease subunit rpt4	MGG_00330	L7I215;L7JKE8;	OOU_Y34scaffold00608g35(Magnaporthe oryzae (strain Y34));OOW_P131scaffold00220g64(Magnaporthe oryzae (strain P131));	G4NCY2	36	391	32	3	77.923	IEIK(1)GLQK	0.59911	2	1
G4NCY2	74	K	26S protease subunit rpt4	MGG_00330	L7I215;L7JKE8;	OOU_Y34scaffold00608g35(Magnaporthe oryzae (strain Y34));OOW_P131scaffold00220g64(Magnaporthe oryzae (strain P131));	G4NCY2	74	391	32	3	58.743	FIVK(1)ASSGPR	1.2247	2	1
G4ND45	135	K	Uncharacterized protein	MGG_00978			G4ND45	135	345	14	1	56.122	TTIK(1)QLK	1.196	2	1
G4ND54	145	K	SUMO-conjugating enzyme	MGG_00970	L7IAU2;L7JNM4;	OOU_Y34scaffold00462g15(Magnaporthe oryzae (strain Y34));OOW_P131scaffold00114g14(Magnaporthe oryzae (strain P131));	G4ND54	145	157	17	1	49.715	DKVEYEK(1)R	0.46441	2	0.999846
G4ND55	17	K	Asparagine synthetase	MGG_00969	L7IA69;L7JNP3;	OOU_Y34scaffold00462g14(Magnaporthe oryzae (strain Y34));OOW_P131scaffold00114g15(Magnaporthe oryzae (strain P131));	G4ND55	17	583	41	2	52.268	FK(1)PTALR	1.6462	2	1
G4ND55	219	K	Asparagine synthetase	MGG_00969	L7IA69;L7JNP3;	OOU_Y34scaffold00462g14(Magnaporthe oryzae (strain Y34));OOW_P131scaffold00114g15(Magnaporthe oryzae (strain P131));	G4ND55	219	583	41	2	58.981	EALEK(1)SVR	-1.4995	2	1
G4ND56	32	K	Mitochondrial outer membrane protein porin	MGG_00968	L7JP39;L7I9Z0;	OOW_P131scaffold00114g16(Magnaporthe oryzae (strain P131));OOU_Y34scaffold00462g13(Magnaporthe oryzae (strain Y34));	G4ND56	32	283	24	9	126.71	EFYHLAAGTLEVK(1)SK	-0.21294	2	1
G4ND56	46	K	Mitochondrial outer membrane protein porin	MGG_00968	L7JP39;L7I9Z0;	OOW_P131scaffold00114g16(Magnaporthe oryzae (strain P131));OOU_Y34scaffold00462g13(Magnaporthe oryzae (strain Y34));	G4ND56	46	283	24	9	92.264	GK(1)STHEGATSGSLEGK	0.89436	3	1
G4ND56	60	K	Mitochondrial outer membrane protein porin	MGG_00968	L7JP39;L7I9Z0;	OOW_P131scaffold00114g16(Magnaporthe oryzae (strain P131));OOU_Y34scaffold00462g13(Magnaporthe oryzae (strain Y34));	G4ND56	60	283	24	9	119.46	STHEGATSGSLEGK(1)FADK	0.77756	2	1
G4ND56	92	K	Mitochondrial outer membrane protein porin	MGG_00968	L7JP39;L7I9Z0;	OOW_P131scaffold00114g16(Magnaporthe oryzae (strain P131));OOU_Y34scaffold00462g13(Magnaporthe oryzae (strain Y34));	G4ND56	92	283	24	9	73.435	LELNDTLAK(1)GLK	0.27991	2	1
G4ND56	118	K	Mitochondrial outer membrane protein porin	MGG_00968	L7JP39;L7I9Z0;	OOW_P131scaffold00114g16(Magnaporthe oryzae (strain P131));OOU_Y34scaffold00462g13(Magnaporthe oryzae (strain Y34));	G4ND56	118	283	24	9	102.33	LNLHFK(1)QSNVHGR	0.55871	2	1
G4ND56	202	K	Mitochondrial outer membrane protein porin	MGG_00968	L7JP39;L7I9Z0;	OOW_P131scaffold00114g16(Magnaporthe oryzae (strain P131));OOU_Y34scaffold00462g13(Magnaporthe oryzae (strain Y34));	G4ND56	202	283	24	9	47.228	VNSLVK(1)AGAK	-0.18136	2	1
G4ND56	206	K	Mitochondrial outer membrane protein porin	MGG_00968	L7JP39;L7I9Z0;	OOW_P131scaffold00114g16(Magnaporthe oryzae (strain P131));OOU_Y34scaffold00462g13(Magnaporthe oryzae (strain Y34));	G4ND56	206	283	24	9	134.84	AGAK(1)ASWNSK	-0.14604	2	1
G4ND56	224	K	Mitochondrial outer membrane protein porin	MGG_00968	L7JP39;L7I9Z0;	OOW_P131scaffold00114g16(Magnaporthe oryzae (strain P131));OOU_Y34scaffold00462g13(Magnaporthe oryzae (strain Y34));	G4ND56	224	283	24	9	93.237	IGNSVGLEVATK(1)YR	0.33181	2	1
G4ND56	234	K	Mitochondrial outer membrane protein porin	MGG_00968	L7JP39;L7I9Z0;	OOW_P131scaffold00114g16(Magnaporthe oryzae (strain P131));OOU_Y34scaffold00462g13(Magnaporthe oryzae (strain Y34));	G4ND56	234	283	24	9	48.284	IDPLSFVK(1)GK	0.4368	2	1
G4NDD2	121	K	Poly(A)+ RNA export protein	MGG_00946	L7HSQ9;L7J222;	OOU_Y34scaffold00832g11(Magnaporthe oryzae (strain Y34));OOW_P131scaffold01094g12(Magnaporthe oryzae (strain P131));	G4NDD2	121	358	27	1	53.453	VCDMNTGQTAQVAQHEK(1)PVR	-0.2634	3	1
G4NDG4	136	K	Vacuolar protease A	MGG_00922	L7JHD1;Q5G5A8;	OOW_P131scaffold00345g78(Magnaporthe oryzae (strain P131));(Magnaporthe grisea);	G4NDG4	136	395	28	3	63.944	YESSSSSTYK(1)K	-0.74803	2	1
G4NDG4	242	K	Vacuolar protease A	MGG_00922	L7JHD1;Q5G5A8;	OOW_P131scaffold00345g78(Magnaporthe oryzae (strain P131));(Magnaporthe grisea);	G4NDG4	242	395	28	3	114.63	SESEVVFGGVNK(1)DHIDGK	0.29697	2	1
G4NDG4	322	K	Vacuolar protease A	MGG_00922	L7JHD1;Q5G5A8;	OOW_P131scaffold00345g78(Magnaporthe oryzae (strain P131));(Magnaporthe grisea);	G4NDG4	322	395	28	3	75.652	K(1)DLPDITFR	-0.22507	2	1
G4NDG8	279	K	GMP synthase	MGG_00919			G4NDG8	279	543	30	1	69.65	HNECAEVK(1)K	0.25547	2	1
G4NDI0	136	K	Cytosolic non-specific dipeptidase	MGG_00256			G4NDI0	136	559	31	5	78.342	MAHFLVDELK(1)K	1.7705	2	1
G4NDI0	421	K	Cytosolic non-specific dipeptidase	MGG_00256			G4NDI0	421	559	31	5	65.156	VIGK(1)FSIR	-0.30169	2	1
G4NDI0	457	K	Cytosolic non-specific dipeptidase	MGG_00256			G4NDI0	457	559	31	5	69.815	NTLK(1)VYAQHCGK	-1.772	2	1
G4NDI0	465	K	Cytosolic non-specific dipeptidase	MGG_00256			G4NDI0	465	559	31	5	52.527	VYAQHCGK(1)WWVASPK	-0.54254	3	1
G4NDI0	481	K	Cytosolic non-specific dipeptidase	MGG_00256			G4NDI0	481	559	31	5	76.728	HWNFSAAAK(1)AVER	0.83815	3	1
G4NDL4	27	K	Fructose-bisphosphate aldolase 1	MGG_00223			G4NDL4	27	360	27	8	58.981	LFEHAK(1)K	-1.0712	2	1
G4NDL4	160	K	Fructose-bisphosphate aldolase 1	MGG_00223			G4NDL4	160	360	27	8	69.03	DWNIETTAK(1)YLK	-1.2729	2	1
G4NDL4	231	K	Fructose-bisphosphate aldolase 1	MGG_00223			G4NDL4	231	360	27	8	57.173	YFSIAAGFGNVHGVYK(1)PGNVR	-2.0923	3	1
G4NDL4	244	K	Fructose-bisphosphate aldolase 1	MGG_00223			G4NDL4	244	360	27	8	51.286	LHPELLDK(1)HQK	1.0484	2	1
G4NDL4	247	K	Fructose-bisphosphate aldolase 1	MGG_00223			G4NDL4	247	360	27	8	78.516	HQK(1)YVIEK	0.76335	2	1
G4NDL4	252	K	Fructose-bisphosphate aldolase 1	MGG_00223			G4NDL4	252	360	27	8	125.97	YVIEK(1)LGCEEK	-0.19893	2	1
G4NDL4	308	K	Fructose-bisphosphate aldolase 1	MGG_00223			G4NDL4	308	360	27	8	49.266	DYVTSK(1)IEYLNSQVGNPDGADKPNKK	-1.9462	3	0.999901
G4NDL4	324	K	Fructose-bisphosphate aldolase 1	MGG_00223			G4NDL4	324	360	27	8	49.768	IEYLNSQVGNPDGADK(0.951)PNK(0.049)K	-0.88764	3	0.95063
G4NDL6	8	K	40S ribosomal protein S7	MGG_00221	L7JPX7;D4NXG1;L7HU82;	OOW_P131scaffold00057g3(Magnaporthe oryzae (strain P131));(Magnaporthe oryzae);OOU_Y34scaffold00782g3(Magnaporthe oryzae (strain Y34));	G4NDL6	8	203	14	5	104.09	SSPALNK(1)IAANSPSR	-0.40296	2	1
G4NDL6	61	K	40S ribosomal protein S7	MGG_00221	L7JPX7;D4NXG1;L7HU82;	OOW_P131scaffold00057g3(Magnaporthe oryzae (strain P131));(Magnaporthe oryzae);OOU_Y34scaffold00782g3(Magnaporthe oryzae (strain Y34));	G4NDL6	61	203	14	5	53.493	EIEVGHGK(1)K	0.080976	2	1
G4NDL6	158	K	40S ribosomal protein S7	MGG_00221	L7JPX7;D4NXG1;L7HU82;	OOW_P131scaffold00057g3(Magnaporthe oryzae (strain P131));(Magnaporthe oryzae);OOU_Y34scaffold00782g3(Magnaporthe oryzae (strain Y34));	G4NDL6	158	203	14	5	68.355	TKEDNSK(1)TLK	-0.74981	2	0.999885
G4NDL6	161	K	40S ribosomal protein S7	MGG_00221	L7JPX7;D4NXG1;L7HU82;	OOW_P131scaffold00057g3(Magnaporthe oryzae (strain P131));(Magnaporthe oryzae);OOU_Y34scaffold00782g3(Magnaporthe oryzae (strain Y34));	G4NDL6	161	203	14	5	55.258	TLK(1)VVLDEKER	-1.4171	3	0.999993
G4NDL6	167	K	40S ribosomal protein S7	MGG_00221	L7JPX7;D4NXG1;L7HU82;	OOW_P131scaffold00057g3(Magnaporthe oryzae (strain P131));(Magnaporthe oryzae);OOU_Y34scaffold00782g3(Magnaporthe oryzae (strain Y34));	G4NDL6	167	203	14	5	48.423	VVLDEK(1)ER	-0.066201	2	1
G4NDL7	85	K	NADP-dependent alcohol dehydrogenase 6	MGG_00220	L7JQD1;L7HVB2;	OOW_P131scaffold00057g4(Magnaporthe oryzae (strain P131));OOU_Y34scaffold00782g4(Magnaporthe oryzae (strain Y34));	G4NDL7	85	360	26	1	49.3	VTLIK(1)EGQR	0.37329	2	1
G4NDN3	112	K	Sec14 cytosolic factor	MGG_00905	L7IKZ7;L7JFP5;	OOU_Y34scaffold00126g92(Magnaporthe oryzae (strain Y34));OOW_P131scaffold00345g61(Magnaporthe oryzae (strain P131));	G4NDN3	112	343	23	1	46.063	AEIFK(1)YYPQYYHK	0.31735	3	1
G4NDN8	93	K	2,3-bisphosphoglycerate-independent phosphoglycerate mutase	MGG_00901			G4NDN8	93	520	40	3	132.79	IDQSIK(1)TGEFSK	-1.0894	2	1
G4NDN8	140	K	2,3-bisphosphoglycerate-independent phosphoglycerate mutase	MGG_00901			G4NDN8	140	520	40	3	147.24	QEHLYSLLK(1)AAK	0.65892	2	1
G4NDN8	143	K	2,3-bisphosphoglycerate-independent phosphoglycerate mutase	MGG_00901			G4NDN8	143	520	40	3	55.064	AAK(1)EAQVPK	0.87591	2	1
G4NDR9	139	K	Uncharacterized protein	MGG_00878	L7JH61;L7ILS9;	OOW_P131scaffold00345g28(Magnaporthe oryzae (strain P131));OOU_Y34scaffold00126g59(Magnaporthe oryzae (strain Y34));	G4NDR9	139	204	12	1	52.247	K(1)DDGKDDFER	-0.18253	2	0.999512
G4NDV3	356	K	Flavohemoglobin	MGG_00198	L7JKU5;L7HUY9;	OOW_P131scaffold00214g18(Magnaporthe oryzae (strain P131));OOU_Y34scaffold00793g24(Magnaporthe oryzae (strain Y34));	G4NDV3	356	447	20	1	113.24	VAEIQK(1)TVGEER	0.4806	2	1
G4NDV6	449	K	Clock-controlled-9 protein	MGG_00195	L7JLB8;	OOW_P131scaffold00214g14(Magnaporthe oryzae (strain P131));	G4NDV6	449	696	35	1	49.097	K(1)YIVQVAR	0.6829	2	1
G4NDW5	57	K	Delta-1-pyrroline-5-carboxylate dehydrogenase	MGG_17513	L7JMR0;	OOW_P131scaffold00214g6(Magnaporthe oryzae (strain P131));	G4NDW5	57	600	36	7	52.966	IPK(1)VVNEPNQHYEK	-1.1464	3	1
G4NDW5	68	K	Delta-1-pyrroline-5-carboxylate dehydrogenase	MGG_17513	L7JMR0;	OOW_P131scaffold00214g6(Magnaporthe oryzae (strain P131));	G4NDW5	68	600	36	7	93.909	VVNEPNQHYEK(1)GSPSR	0.0268	2	1
G4NDW5	98	K	Delta-1-pyrroline-5-carboxylate dehydrogenase	MGG_17513	L7JMR0;	OOW_P131scaffold00214g6(Magnaporthe oryzae (strain P131));	G4NDW5	98	600	36	7	49.595	GAVEVPIVVGGK(1)EIK	0.33897	2	1
G4NDW5	377	K	Delta-1-pyrroline-5-carboxylate dehydrogenase	MGG_17513	L7JMR0;	OOW_P131scaffold00214g6(Magnaporthe oryzae (strain P131));	G4NDW5	377	600	36	7	81.632	GAFEYQGQK(1)CSATSR	0.11428	2	1
G4NDW5	437	K	Delta-1-pyrroline-5-carboxylate dehydrogenase	MGG_17513	L7JMR0;	OOW_P131scaffold00214g6(Magnaporthe oryzae (strain P131));	G4NDW5	437	600	36	7	123.28	LSGVIDEAK(1)NDSK	0.44957	2	1
G4NDW5	443	K	Delta-1-pyrroline-5-carboxylate dehydrogenase	MGG_17513	L7JMR0;	OOW_P131scaffold00214g6(Magnaporthe oryzae (strain P131));	G4NDW5	443	600	36	7	67.169	LK(1)LVAGGK	-0.51906	2	1
G4NDW5	449	K	Delta-1-pyrroline-5-carboxylate dehydrogenase	MGG_17513	L7JMR0;	OOW_P131scaffold00214g6(Magnaporthe oryzae (strain P131));	G4NDW5	449	600	36	7	73.435	LVAGGK(1)YDSSK	0.32966	2	1
G4NDY5	40	K	6-phosphogluconate dehydrogenase, decarboxylating	MGG_00175			G4NDY5	40	492	33	15	58.885	TVSK(1)VDNFLANEAK	0.90215	2	1
G4NDY5	50	K	6-phosphogluconate dehydrogenase, decarboxylating	MGG_00175			G4NDY5	50	492	33	15	43.761	VDNFLANEAK(1)GK	-0.45755	2	1
G4NDY5	52	K	6-phosphogluconate dehydrogenase, decarboxylating	MGG_00175			G4NDY5	52	492	33	15	46.892	GK(1)SIVGAHSTEEFVSK	-0.41412	2	1
G4NDY5	66	K	6-phosphogluconate dehydrogenase, decarboxylating	MGG_00175			G4NDY5	66	492	33	15	102.39	SIVGAHSTEEFVSK(1)LK	0.048074	2	1
G4NDY5	116	K	6-phosphogluconate dehydrogenase, decarboxylating	MGG_00175			G4NDY5	116	492	33	15	77.923	MK(1)YLESK	0.35001	2	1
G4NDY5	121	K	6-phosphogluconate dehydrogenase, decarboxylating	MGG_00175			G4NDY5	121	492	33	15	101.75	YLESK(1)GLQFVGSGVSGGEEGAR	-1.0195	2	1
G4NDY5	258	K	6-phosphogluconate dehydrogenase, decarboxylating	MGG_00175			G4NDY5	258	492	33	15	85.212	ILDK(1)AGQK	0.34051	2	1
G4NDY5	295	K	6-phosphogluconate dehydrogenase, decarboxylating	MGG_00175			G4NDY5	295	492	33	15	88.495	CLSGIK(1)EQR	-1.208	2	1
G4NDY5	304	K	6-phosphogluconate dehydrogenase, decarboxylating	MGG_00175			G4NDY5	304	492	33	15	68.626	ASQK(1)LEYIGR	0.31086	2	1
G4NDY5	318	K	6-phosphogluconate dehydrogenase, decarboxylating	MGG_00175			G4NDY5	318	492	33	15	90.412	TSSFEGNK(1)EQFIK	-0.62879	2	1
G4NDY5	357	K	6-phosphogluconate dehydrogenase, decarboxylating	MGG_00175			G4NDY5	357	492	33	15	59.84	LNK(1)PSIALMWR	-0.77839	2	1
G4NDY5	376	K	6-phosphogluconate dehydrogenase, decarboxylating	MGG_00175			G4NDY5	376	492	33	15	51.726	SVFLK(1)DITSAYR	0.36774	2	1
G4NDY5	438	K	6-phosphogluconate dehydrogenase, decarboxylating	MGG_00175			G4NDY5	438	492	33	15	76.073	TK(1)DLPANLLQAQR	0.61345	2	1
G4NDY5	460	K	6-phosphogluconate dehydrogenase, decarboxylating	MGG_00175			G4NDY5	460	492	33	15	107	IK(1)PEFANAK	-0.42252	2	1
G4NDY5	467	K	6-phosphogluconate dehydrogenase, decarboxylating	MGG_00175			G4NDY5	467	492	33	15	62.193	IK(0.084)PEFANAK(0.916)YPEGQDIHVNWTGR	-2.0145	4	0.915828
G4NDZ5	444	K	Succinyl-CoA:3-ketoacid-coenzyme A transferase	MGG_11480			G4NDZ5	444	526	43	1	62.861	GFGGAMDLVSNPSK(1)TK	-1.1763	2	1
G4NE44	126	K	Succinate dehydrogenase [ubiquinone] flavoprotein subunit, mitochondrial	MGG_00168	L7INK4;L7JR80;	OOU_Y34scaffold00046g6(Magnaporthe oryzae (strain Y34));OOW_P131scaffold00004g4(Magnaporthe oryzae (strain P131));	G4NE44	126	646	25	11	95.195	WHMYDTVK(1)GSDWLGDQDAIHYMTR	-0.64907	3	1
G4NE44	177	K	Succinate dehydrogenase [ubiquinone] flavoprotein subunit, mitochondrial	MGG_00168	L7INK4;L7JR80;	OOU_Y34scaffold00046g6(Magnaporthe oryzae (strain Y34));OOW_P131scaffold00004g4(Magnaporthe oryzae (strain P131));	G4NE44	177	646	25	11	104.43	AFGGQSQK(1)YGK	0.24036	2	1
G4NE44	180	K	Succinate dehydrogenase [ubiquinone] flavoprotein subunit, mitochondrial	MGG_00168	L7INK4;L7JR80;	OOU_Y34scaffold00046g6(Magnaporthe oryzae (strain Y34));OOW_P131scaffold00004g4(Magnaporthe oryzae (strain P131));	G4NE44	180	646	25	11	89.355	YGK(1)GGQAYR	0.14367	2	1
G4NE44	248	K	Succinate dehydrogenase [ubiquinone] flavoprotein subunit, mitochondrial	MGG_00168	L7INK4;L7JR80;	OOU_Y34scaffold00046g6(Magnaporthe oryzae (strain Y34));OOW_P131scaffold00004g4(Magnaporthe oryzae (strain P131));	G4NE44	248	646	25	11	92.265	FFAK(1)NTVLATGGYGR	1.6502	2	1
G4NE44	333	K	Succinate dehydrogenase [ubiquinone] flavoprotein subunit, mitochondrial	MGG_00168	L7INK4;L7JR80;	OOU_Y34scaffold00046g6(Magnaporthe oryzae (strain Y34));OOW_P131scaffold00004g4(Magnaporthe oryzae (strain P131));	G4NE44	333	646	25	11	64.64	YAPTAK(1)DLASR	0.84986	2	1
G4NE44	427	K	Succinate dehydrogenase [ubiquinone] flavoprotein subunit, mitochondrial	MGG_00168	L7INK4;L7JR80;	OOU_Y34scaffold00046g6(Magnaporthe oryzae (strain Y34));OOW_P131scaffold00004g4(Magnaporthe oryzae (strain P131));	G4NE44	427	646	25	11	56.339	YTGEVITVDESGK(1)DK	0.42825	2	1
G4NE44	479	K	Succinate dehydrogenase [ubiquinone] flavoprotein subunit, mitochondrial	MGG_00168	L7INK4;L7JR80;	OOU_Y34scaffold00046g6(Magnaporthe oryzae (strain Y34));OOW_P131scaffold00004g4(Magnaporthe oryzae (strain P131));	G4NE44	479	646	25	11	63.095	DNFSPGQK(1)HTPAAADAGAESIEVLDQVR	0.65543	3	1
G4NE44	505	K	Succinate dehydrogenase [ubiquinone] flavoprotein subunit, mitochondrial	MGG_00168	L7INK4;L7JR80;	OOU_Y34scaffold00046g6(Magnaporthe oryzae (strain Y34));OOW_P131scaffold00004g4(Magnaporthe oryzae (strain P131));	G4NE44	505	646	25	11	86.772	TADGPK(1)STAEVR	-0.13098	2	1
G4NE44	613	K	Succinate dehydrogenase [ubiquinone] flavoprotein subunit, mitochondrial	MGG_00168	L7INK4;L7JR80;	OOU_Y34scaffold00046g6(Magnaporthe oryzae (strain Y34));OOW_P131scaffold00004g4(Magnaporthe oryzae (strain P131));	G4NE44	613	646	25	11	50.354	HTLSYQK(0.826)K(0.174)PHGK	0.1721	3	0.825501
G4NE44	618	K	Succinate dehydrogenase [ubiquinone] flavoprotein subunit, mitochondrial	MGG_00168	L7INK4;L7JR80;	OOU_Y34scaffold00046g6(Magnaporthe oryzae (strain Y34));OOW_P131scaffold00004g4(Magnaporthe oryzae (strain P131));	G4NE44	618	646	25	11	110.84	K(0.002)PHGK(0.998)VELSYR	0.18097	3	0.99758
G4NE44	643	K	Succinate dehydrogenase [ubiquinone] flavoprotein subunit, mitochondrial	MGG_00168	L7INK4;L7JR80;	OOU_Y34scaffold00046g6(Magnaporthe oryzae (strain Y34));OOW_P131scaffold00004g4(Magnaporthe oryzae (strain P131));	G4NE44	643	646	25	11	82.287	ECAAVPPFK(1)R	-1.0126	2	1
G4NE45	42	K	Succinate dehydrogenase [ubiquinone] iron-sulfur subunit, mitochondrial	MGG_00167	Q5G5B8;L7INN6;L7JQS7;	(Magnaporthe grisea);OOU_Y34scaffold00046g7(Magnaporthe oryzae (strain Y34));OOW_P131scaffold00004g3(Magnaporthe oryzae (strain P131));	G4NE45	42	274	18	3	93.429	MK(1)TFQIYR	1.1719	2	1
G4NE45	57	K	Succinate dehydrogenase [ubiquinone] iron-sulfur subunit, mitochondrial	MGG_00167	Q5G5B8;L7INN6;L7JQS7;	(Magnaporthe grisea);OOU_Y34scaffold00046g7(Magnaporthe oryzae (strain Y34));OOW_P131scaffold00004g3(Magnaporthe oryzae (strain P131));	G4NE45	57	274	18	3	99.752	WDPSQPSEK(1)PR	0.37535	2	1
G4NE45	156	K	Succinate dehydrogenase [ubiquinone] iron-sulfur subunit, mitochondrial	MGG_00167	Q5G5B8;L7INN6;L7JQS7;	(Magnaporthe grisea);OOU_Y34scaffold00046g7(Magnaporthe oryzae (strain Y34));OOW_P131scaffold00004g3(Magnaporthe oryzae (strain P131));	G4NE45	156	274	18	3	84.916	SIK(1)PYLQR	-2.2171	2	1
G4NE61	67	K	Sphingolipid long chain base-responsive protein LSP1	MGG_00153	L7JAG5;L7IF77;	OOW_P131scaffold00525g13(Magnaporthe oryzae (strain P131));OOU_Y34scaffold00267g13(Magnaporthe oryzae (strain Y34));	G4NE61	67	361	19	1	46.426	MEK(1)NVMR	0.18541	2	1
G4NEA2	233	K	Hsp90-like protein	MGG_00814			G4NEA2	233	327	25	1	51.787	VFEGAK(1)K	4.2384	2	1
G4NED3	281	K	Eukaryotic translation initiation factor 2 beta subunit	MGG_00789			G4NED3	281	320	42	1	84.892	SPNTELNK(1)GENR	0.10568	2	1
G4NEI2	271	K	Uncharacterized protein	MGG_00097	L7JQ60;L7HPB4;	OOW_P131scaffold00034g3(Magnaporthe oryzae (strain P131));OOU_Y34scaffold01092g11(Magnaporthe oryzae (strain Y34));	G4NEI2	271	323	23	1	52.071	GYVVLPK(1)SSTPSR	0.1035	2	1
G4NEL5	214	K	Uncharacterized protein	MGG_17371	L7II25;Q5G5B0;L7IWE6;	OOU_Y34scaffold00183g5(Magnaporthe oryzae (strain Y34));(Magnaporthe grisea);OOW_P131scaffold01307g34(Magnaporthe oryzae (strain P131));	G4NEL5	214	513	24	3	46.892	HIITTQTEHK(1)CVLDSCR	-0.94839	3	1
G4NEL5	283	K	Uncharacterized protein	MGG_17371	L7II25;Q5G5B0;L7IWE6;	OOU_Y34scaffold00183g5(Magnaporthe oryzae (strain Y34));(Magnaporthe grisea);OOW_P131scaffold01307g34(Magnaporthe oryzae (strain P131));	G4NEL5	283	513	24	3	109.83	K(1)IFFHTDAAQAVGK	-1.5595	2	1
G4NEL5	377	K	Uncharacterized protein	MGG_17371	L7II25;Q5G5B0;L7IWE6;	OOU_Y34scaffold00183g5(Magnaporthe oryzae (strain Y34));(Magnaporthe grisea);OOW_P131scaffold01307g34(Magnaporthe oryzae (strain P131));	G4NEL5	377	513	24	3	43.308	QEMEYDSK(1)R	0.82202	2	1
G4NEY0	28	K	Glucose-repressible protein	MGG_00715	L7IYH5;D4NXC8;Q5EMU1;	OOW_P131scaffold01213g44(Magnaporthe oryzae (strain P131));(Magnaporthe oryzae);(Magnaporthe grisea);	G4NEY0	28	71	9	2	50.04	EANK(1)EVAK	-0.97524	2	1
G4NEY0	32	K	Glucose-repressible protein	MGG_00715	L7IYH5;D4NXC8;Q5EMU1;	OOW_P131scaffold01213g44(Magnaporthe oryzae (strain P131));(Magnaporthe oryzae);(Magnaporthe grisea);	G4NEY0	32	71	9	2	101.9	EVAK(1)DNNASLGTR	-1.6771	2	1
G4NF24	102	K	Uncharacterized protein	MGG_00019			G4NF24	102	130	8	1	108.7	VEGAGK(1)MDPK	-0.23943	2	1
G4NF57	65	K	Hsp70-like protein	MGG_04191	L7IT09;Q5EN25;L7I5B3;	OOW_P131scaffold01393g49(Magnaporthe oryzae (strain P131));(Magnaporthe grisea);OOU_Y34scaffold00540g9(Magnaporthe oryzae (strain Y34));	G4NF57	65	669	57	23	60.157	TPK(1)IIENSEGAR	0.27204	2	1
G4NF57	95	K	Hsp70-like protein	MGG_04191	L7IT09;Q5EN25;L7I5B3;	OOW_P131scaffold01393g49(Magnaporthe oryzae (strain P131));(Magnaporthe grisea);OOU_Y34scaffold00540g9(Magnaporthe oryzae (strain Y34));	G4NF57	95	669	57	23	67.032	LVGVAAK(1)R	-0.39479	2	1
G4NF57	116	K	Hsp70-like protein	MGG_04191	L7IT09;Q5EN25;L7I5B3;	OOW_P131scaffold01393g49(Magnaporthe oryzae (strain P131));(Magnaporthe grisea);OOU_Y34scaffold00540g9(Magnaporthe oryzae (strain Y34));	G4NF57	116	669	57	23	88.267	K(0.89)FK(0.11)DAEVQR	0.12375	3	0.890219
G4NF57	118	K	Hsp70-like protein	MGG_04191	L7IT09;Q5EN25;L7I5B3;	OOW_P131scaffold01393g49(Magnaporthe oryzae (strain P131));(Magnaporthe grisea);OOU_Y34scaffold00540g9(Magnaporthe oryzae (strain Y34));	G4NF57	118	669	57	23	89.171	FK(1)DAEVQR	0.18664	2	1
G4NF57	127	K	Hsp70-like protein	MGG_04191	L7IT09;Q5EN25;L7I5B3;	OOW_P131scaffold01393g49(Magnaporthe oryzae (strain P131));(Magnaporthe grisea);OOU_Y34scaffold00540g9(Magnaporthe oryzae (strain Y34));	G4NF57	127	669	57	23	60.91	DIK(1)EVPYK	1.1096	2	1
G4NF57	132	K	Hsp70-like protein	MGG_04191	L7IT09;Q5EN25;L7I5B3;	OOW_P131scaffold01393g49(Magnaporthe oryzae (strain P131));(Magnaporthe grisea);OOU_Y34scaffold00540g9(Magnaporthe oryzae (strain Y34));	G4NF57	132	669	57	23	81.51	EVPYK(1)IVQHTNGDAWVEAR	-0.1866	3	1
G4NF57	149	K	Hsp70-like protein	MGG_04191	L7IT09;Q5EN25;L7I5B3;	OOW_P131scaffold01393g49(Magnaporthe oryzae (strain P131));(Magnaporthe grisea);OOU_Y34scaffold00540g9(Magnaporthe oryzae (strain Y34));	G4NF57	149	669	57	23	49.595	GQK(1)YSPSQIGGFVLGK	-0.11239	2	1
G4NF57	164	K	Hsp70-like protein	MGG_04191	L7IT09;Q5EN25;L7I5B3;	OOW_P131scaffold01393g49(Magnaporthe oryzae (strain P131));(Magnaporthe grisea);OOU_Y34scaffold00540g9(Magnaporthe oryzae (strain Y34));	G4NF57	164	669	57	23	54.343	MK(1)ETAEAYLSK	-0.016796	2	1
G4NF57	173	K	Hsp70-like protein	MGG_04191	L7IT09;Q5EN25;L7I5B3;	OOW_P131scaffold01393g49(Magnaporthe oryzae (strain P131));(Magnaporthe grisea);OOU_Y34scaffold00540g9(Magnaporthe oryzae (strain Y34));	G4NF57	173	669	57	23	72.315	ETAEAYLSK(1)NVK	-0.079192	2	1
G4NF57	176	K	Hsp70-like protein	MGG_04191	L7IT09;Q5EN25;L7I5B3;	OOW_P131scaffold01393g49(Magnaporthe oryzae (strain P131));(Magnaporthe grisea);OOU_Y34scaffold00540g9(Magnaporthe oryzae (strain Y34));	G4NF57	176	669	57	23	85.563	NVK(1)NAVVTVPAYFNDSQR	-0.52011	3	1
G4NF57	195	K	Hsp70-like protein	MGG_04191	L7IT09;Q5EN25;L7I5B3;	OOW_P131scaffold01393g49(Magnaporthe oryzae (strain P131));(Magnaporthe grisea);OOU_Y34scaffold00540g9(Magnaporthe oryzae (strain Y34));	G4NF57	195	669	57	23	115.91	QATK(1)DAGQIAGLNVLR	0.76574	2	1
G4NF57	280	K	Hsp70-like protein	MGG_04191	L7IT09;Q5EN25;L7I5B3;	OOW_P131scaffold01393g49(Magnaporthe oryzae (strain P131));(Magnaporthe grisea);OOU_Y34scaffold00540g9(Magnaporthe oryzae (strain Y34));	G4NF57	280	669	57	23	86.67	HITSEFK(1)K	-0.53496	3	1
G4NF57	281	K	Hsp70-like protein	MGG_04191	L7IT09;Q5EN25;L7I5B3;	OOW_P131scaffold01393g49(Magnaporthe oryzae (strain P131));(Magnaporthe grisea);OOU_Y34scaffold00540g9(Magnaporthe oryzae (strain Y34));	G4NF57	281	669	57	23	100.93	K(1)ESGLDLSGDR	0.40158	2	1
G4NF57	334	K	Hsp70-like protein	MGG_04191	L7IT09;Q5EN25;L7I5B3;	OOW_P131scaffold01393g49(Magnaporthe oryzae (strain P131));(Magnaporthe grisea);OOU_Y34scaffold00540g9(Magnaporthe oryzae (strain Y34));	G4NF57	334	669	57	23	48.794	HINMK(1)MTR	-0.92402	2	1
G4NF57	342	K	Hsp70-like protein	MGG_04191	L7IT09;Q5EN25;L7I5B3;	OOW_P131scaffold01393g49(Magnaporthe oryzae (strain P131));(Magnaporthe grisea);OOU_Y34scaffold00540g9(Magnaporthe oryzae (strain Y34));	G4NF57	342	669	57	23	100.11	AQLEK(1)MMDPLITR	-0.6064	2	1
G4NF57	360	K	Hsp70-like protein	MGG_04191	L7IT09;Q5EN25;L7I5B3;	OOW_P131scaffold01393g49(Magnaporthe oryzae (strain P131));(Magnaporthe grisea);OOU_Y34scaffold00540g9(Magnaporthe oryzae (strain Y34));	G4NF57	360	669	57	23	89.189	ALK(1)DAGLQAK	1.2576	2	1
G4NF57	389	K	Hsp70-like protein	MGG_04191	L7IT09;Q5EN25;L7I5B3;	OOW_P131scaffold01393g49(Magnaporthe oryzae (strain P131));(Magnaporthe grisea);OOU_Y34scaffold00540g9(Magnaporthe oryzae (strain Y34));	G4NF57	389	669	57	23	106.62	VAESVK(1)GIFGRDPAK	1.4525	2	1
G4NF57	484	K	Hsp70-like protein	MGG_04191	L7IT09;Q5EN25;L7I5B3;	OOW_P131scaffold01393g49(Magnaporthe oryzae (strain P131));(Magnaporthe grisea);OOU_Y34scaffold00540g9(Magnaporthe oryzae (strain Y34));	G4NF57	484	669	57	23	88.029	ELVK(1)DNK	1.9237	2	1
G4NF57	562	K	Hsp70-like protein	MGG_04191	L7IT09;Q5EN25;L7I5B3;	OOW_P131scaffold01393g49(Magnaporthe oryzae (strain P131));(Magnaporthe grisea);OOU_Y34scaffold00540g9(Magnaporthe oryzae (strain Y34));	G4NF57	562	669	57	23	66.692	YAEQDK(1)ER	0.44879	2	1
G4NF57	573	K	Hsp70-like protein	MGG_04191	L7IT09;Q5EN25;L7I5B3;	OOW_P131scaffold01393g49(Magnaporthe oryzae (strain P131));(Magnaporthe grisea);OOU_Y34scaffold00540g9(Magnaporthe oryzae (strain Y34));	G4NF57	573	669	57	23	82.367	STIEAANK(1)ADSVLNDTEK	-0.09554	2	1
G4NF57	594	K	Hsp70-like protein	MGG_04191	L7IT09;Q5EN25;L7I5B3;	OOW_P131scaffold01393g49(Magnaporthe oryzae (strain P131));(Magnaporthe grisea);OOU_Y34scaffold00540g9(Magnaporthe oryzae (strain Y34));	G4NF57	594	669	57	23	94.387	ALNDHSDK(0.001)LDK(0.999)AEVDTLR	0.18043	3	0.99944
G4NF57	603	K	Hsp70-like protein	MGG_04191	L7IT09;Q5EN25;L7I5B3;	OOW_P131scaffold01393g49(Magnaporthe oryzae (strain P131));(Magnaporthe grisea);OOU_Y34scaffold00540g9(Magnaporthe oryzae (strain Y34));	G4NF57	603	669	57	23	62.659	EK(1)IASLR	1.1938	2	1
G4NF57	627	K	Hsp70-like protein	MGG_04191	L7IT09;Q5EN25;L7I5B3;	OOW_P131scaffold01393g49(Magnaporthe oryzae (strain P131));(Magnaporthe grisea);OOU_Y34scaffold00540g9(Magnaporthe oryzae (strain Y34));	G4NF57	627	669	57	23	50.226	EFVSQNQSGEGTATAAELK(1)EK	0.051093	3	1
G4NF63	307	K	Histidinol-phosphate aminotransferase	MGG_14904	L7I791;L7ISY6;	OOU_Y34scaffold00540g12(Magnaporthe oryzae (strain Y34));OOW_P131scaffold01393g52(Magnaporthe oryzae (strain P131));	G4NF63	307	407	16	1	53.163	EK(1)IIQQR	-0.19513	2	1
G4NFA9	163	K	Peptide methionine sulfoxide	MGG_04243	L7I7F6;L7J9B8;	OOU_Y34scaffold00540g77(Magnaporthe oryzae (strain Y34));OOW_P131scaffold00562g20(Magnaporthe oryzae (strain P131));	G4NFA9	163	208	9	1	61.09	ANEQWWK(1)GK	-0.39971	2	1
G4NFB7	81	K	Thioredoxin	MGG_04236			G4NFB7	81	171	12	1	65.777	DALK(1)SHK	-0.1632	2	1
G4NFC2	301	K	Uncharacterized protein	MGG_04230	L7J9B7;L7I5L3;	OOW_P131scaffold00562g6(Magnaporthe oryzae (strain P131));OOU_Y34scaffold00540g65(Magnaporthe oryzae (strain Y34));	G4NFC2	301	524	17	1	40.852	VLK(0.987)K(0.506)K(0.506)LR	-0.072936	2	0.987177
G4NFI7	63	K	2,5-diketo-D-gluconic acid reductase A	MGG_08810	L7HNZ8;L7IU28;	OOU_Y34scaffold01073g16(Magnaporthe oryzae (strain Y34));OOW_P131scaffold01517g10(Magnaporthe oryzae (strain P131));	G4NFI7	63	288	19	4	58.699	NEGGCGK(1)AIR	-1.1247	2	1
G4NFI7	90	K	2,5-diketo-D-gluconic acid reductase A	MGG_08810	L7HNZ8;L7IU28;	OOU_Y34scaffold01073g16(Magnaporthe oryzae (strain Y34));OOW_P131scaffold01517g10(Magnaporthe oryzae (strain P131));	G4NFI7	90	288	19	4	51.135	IITYDGAK(1)EQVAK	0.20892	2	1
G4NFI7	135	K	2,5-diketo-D-gluconic acid reductase A	MGG_08810	L7HNZ8;L7IU28;	OOU_Y34scaffold01073g16(Magnaporthe oryzae (strain Y34));OOW_P131scaffold01517g10(Magnaporthe oryzae (strain P131));	G4NFI7	135	288	19	4	100.93	ALVEAVEAGK(1)VR	0.36702	2	1
G4NFI7	220	K	2,5-diketo-D-gluconic acid reductase A	MGG_08810	L7HNZ8;L7IU28;	OOU_Y34scaffold01073g16(Magnaporthe oryzae (strain Y34));OOW_P131scaffold01517g10(Magnaporthe oryzae (strain P131));	G4NFI7	220	288	19	4	49.715	K(0.002)LADK(0.998)YGK	-1.9548	2	0.997839
G4NFS0	171	K	tRNA selenocysteine-associated protein 1	MGG_08741	L7HNW8;L7JMK3;	OOU_Y34scaffold01075g24(Magnaporthe oryzae (strain Y34));OOW_P131scaffold00152g6(Magnaporthe oryzae (strain P131));	G4NFS0	171	415	10	1	117.08	SAK(1)IMTDAMTGQSR	-1.2585	2	1
G4NFT6	14	K	D-lactate dehydrogenase	MGG_08725	L7HT16;L7JNU6;	OOU_Y34scaffold00798g6(Magnaporthe oryzae (strain Y34));OOW_P131scaffold00104g7(Magnaporthe oryzae (strain P131));	G4NFT6	14	349	19	1	62.088	K(1)YFSQVQAAHEK	1.305	2	1
G4NFW7	294	K	Short-chain specific acyl-CoA dehydrogenase	MGG_08690	L7HQB9;L7JIK0;	OOU_Y34scaffold01018g26(Magnaporthe oryzae (strain Y34));OOW_P131scaffold00278g7(Magnaporthe oryzae (strain P131));	G4NFW7	294	445	26	2	57.794	GAGYK(1)YAIGLLNEGR	0.33903	3	1
G4NFW7	441	K	Short-chain specific acyl-CoA dehydrogenase	MGG_08690	L7HQB9;L7JIK0;	OOU_Y34scaffold01018g26(Magnaporthe oryzae (strain Y34));OOW_P131scaffold00278g7(Magnaporthe oryzae (strain P131));	G4NFW7	441	445	26	2	45.335	SLQK(1)EYTS	0.27376	2	1
G4NG12	267	K	Glutamine synthetase	MGG_14279	L7HXU4;L7JJ38;	OOU_Y34scaffold00706g25(Magnaporthe oryzae (strain Y34));OOW_P131scaffold00280g7(Magnaporthe oryzae (strain P131));	G4NG12	267	358	20	4	143.93	VEGGMK(1)HIEAAIK	-0.8912	2	1
G4NG12	274	K	Glutamine synthetase	MGG_14279;MGG_06888	L7HXU4;L7JJ38;	OOU_Y34scaffold00706g25(Magnaporthe oryzae (strain Y34));OOW_P131scaffold00280g7(Magnaporthe oryzae (strain P131));	G4NG12;G4MMY4	274;272	358	20	4	105.14	HIEAAIK(1)K	0.42819	2	1
G4NG12	293	K	Glutamine synthetase	MGG_14279	L7HXU4;L7JJ38;	OOU_Y34scaffold00706g25(Magnaporthe oryzae (strain Y34));OOW_P131scaffold00280g7(Magnaporthe oryzae (strain P131));	G4NG12	293	358	20	4	72.315	HQEHIAVYGEGNEK(1)R	0.16274	2	1
G4NG12	327	K	Glutamine synthetase	MGG_14279;MGG_06888	L7HXU4;L7JJ38;	OOU_Y34scaffold00706g25(Magnaporthe oryzae (strain Y34));OOW_P131scaffold00280g7(Magnaporthe oryzae (strain P131));	G4NG12;G4MMY4	327;325	358	20	4	109.44	ECAAK(1)GYGYFEDR	0.40004	2	1
G4NG26	14	K	Uncharacterized protein	MGG_01909	L7HX55;L7JMV9;	OOU_Y34scaffold00706g9(Magnaporthe oryzae (strain Y34));OOW_P131scaffold00145g4(Magnaporthe oryzae (strain P131));	G4NG26	14	157	11	1	41.502	IPAAK(1)LR	0.48666	2	1
G4NG28	223	K	Uncharacterized protein	MGG_17596	L7JPS7;L7HWX2;	OOW_P131scaffold00145g2(Magnaporthe oryzae (strain P131));OOU_Y34scaffold00706g7(Magnaporthe oryzae (strain Y34));	G4NG28	223	404	46	3	62.546	VGHILK(1)AIK	1.0368	3	1
G4NG28	285	K	Uncharacterized protein	MGG_17596	L7JPS7;L7HWX2;	OOW_P131scaffold00145g2(Magnaporthe oryzae (strain P131));OOU_Y34scaffold00706g7(Magnaporthe oryzae (strain Y34));	G4NG28	285	404	46	3	43.68	KVVVVCNLK(1)PVK	-0.019699	2	0.999766
G4NG28	396	K	Uncharacterized protein	MGG_17596	L7JPS7;L7HWX2;	OOW_P131scaffold00145g2(Magnaporthe oryzae (strain P131));OOU_Y34scaffold00706g7(Magnaporthe oryzae (strain Y34));	G4NG28	396	404	46	3	80.165	VCTVK(1)SLK	-1.941	2	1
G4NG70	204	K	Prolyl-tRNA synthetase	MGG_10357	L7JR25;L7HX78;	OOW_P131scaffold00051g7(Magnaporthe oryzae (strain P131));OOU_Y34scaffold00741g3(Magnaporthe oryzae (strain Y34));	G4NG70	204	566	54	2	96.229	WEAK(1)QTTPFLR	0.20049	2	1
G4NG70	383	K	Prolyl-tRNA synthetase	MGG_10357	L7JR25;L7HX78;	OOW_P131scaffold00051g7(Magnaporthe oryzae (strain P131));OOU_Y34scaffold00741g3(Magnaporthe oryzae (strain Y34));	G4NG70	383	566	54	2	43.442	TLK(1)DAGVR	-3.0917	2	1
G4NG71	238	K	T-complex protein 1 subunit alpha	MGG_10358	L7HVA1;L7JQD8;	OOU_Y34scaffold00741g4(Magnaporthe oryzae (strain Y34));OOW_P131scaffold00051g6(Magnaporthe oryzae (strain P131));	G4NG71	238	566	39	1	63.565	THIK(1)DAK	-1.2661	2	1
G4NGD7	196	K	Uncharacterized protein	MGG_04344	L7IN28;L7JL79;	OOU_Y34scaffold00069g2(Magnaporthe oryzae (strain Y34));OOW_P131scaffold00197g6(Magnaporthe oryzae (strain P131));	G4NGD7	196	562	31	1	65.295	K(1)LLDITDEQAPR	-2.4814	2	1
G4NGH5	76	K	3',5'-bisphosphate nucleotidase	MGG_04311			G4NGH5	76	407	30	2	76.847	AAILTK(1)R	0.52045	2	1
G4NGH5	395	K	3',5'-bisphosphate nucleotidase	MGG_04311			G4NGH5	395	407	30	2	68.044	GVVAAPAAVHDK(1)VLK	1.4714	2	1
G4NGK1	18	K	60S ribosomal protein L22	MGG_04104	L7IW68;L7IFV4;D4NXC3;	OOW_P131scaffold01349g16(Magnaporthe oryzae (strain P131));OOU_Y34scaffold00255g64(Magnaporthe oryzae (strain Y34));(Magnaporthe oryzae);	G4NGK1	18	125	18	2	118.51	K(1)FVINASQPVNDK	2.4137	2	1
G4NGK1	105	K	60S ribosomal protein L22	MGG_04104	L7IW68;L7IFV4;D4NXC3;	OOW_P131scaffold01349g16(Magnaporthe oryzae (strain P131));OOU_Y34scaffold00255g64(Magnaporthe oryzae (strain Y34));(Magnaporthe oryzae);	G4NGK1	105	125	18	2	47.712	VVSTSK(1)GVYELK	1.1975	2	1
G4NGM4	173	K	Thiosulfate sulfurtransferase	MGG_04087			G4NGM4	173	355	20	2	74.392	VFGHPK(1)VHILNNFR	0.51685	2	1
G4NGM4	344	K	Thiosulfate sulfurtransferase	MGG_04087			G4NGM4	344	355	20	2	63.816	VK(1)PSDSLIR	0.14987	2	1
G4NGQ9	50	K	Proteasome endopeptidase complex	MGG_04053	L7IRI5;L7I7P8;	OOW_P131scaffold01683g34(Magnaporthe oryzae (strain P131));OOU_Y34scaffold00514g112(Magnaporthe oryzae (strain Y34));	G4NGQ9	50	274	16	4	70.056	THAILVAIK(1)R	-0.49234	2	1
G4NGQ9	61	K	Proteasome endopeptidase complex	MGG_04053	L7IRI5;L7I7P8;	OOW_P131scaffold01683g34(Magnaporthe oryzae (strain P131));OOU_Y34scaffold00514g112(Magnaporthe oryzae (strain Y34));	G4NGQ9	61	274	16	4	73.435	NAEELSSYQK(1)K	1.6855	2	1
G4NGQ9	89	K	Proteasome endopeptidase complex	MGG_04053	L7IRI5;L7I7P8;	OOW_P131scaffold01683g34(Magnaporthe oryzae (strain P131));OOU_Y34scaffold00514g112(Magnaporthe oryzae (strain Y34));	G4NGQ9	89	274	16	4	85.554	VLSNFMK(1)QQCLGHR	-1.1762	2	1
G4NGQ9	178	K	Proteasome endopeptidase complex	MGG_04053	L7IRI5;L7I7P8;	OOW_P131scaffold01683g34(Magnaporthe oryzae (strain P131));OOU_Y34scaffold00514g112(Magnaporthe oryzae (strain Y34));	G4NGQ9	178	274	16	4	71.031	NLDK(1)FADCDREELLK	-2.0429	3	1
G4NGT3	316	K	Formate dehydrogenase	MGG_04034			G4NGT3	316	442	31	5	54.259	GLFNK(1)DLISK	0.13582	2	1
G4NGT3	321	K	Formate dehydrogenase	MGG_04034			G4NGT3	321	442	31	5	57.281	DLISK(1)MK	0.61361	2	1
G4NGT3	324	K	Formate dehydrogenase	MGG_04034			G4NGT3	324	442	31	5	99.283	K(1)GSWLVNTAR	0.50195	2	1
G4NGT3	347	K	Formate dehydrogenase	MGG_04034			G4NGT3	347	442	31	5	145.31	EDVAEALK(1)TGHLR	0.50762	3	1
G4NGT3	396	K	Formate dehydrogenase	MGG_04034			G4NGT3	396	442	31	5	40.137	NPFGGGNAMVPHMSGTSLDAQK(1)R	-2.1442	3	1
G4NGT9	78	K	NADH2 dehydrogenase subunit 14K	MGG_04028			G4NGT9	78	89	4	1	65.179	AQK(1)LEAAETEAAAH	1.9171	2	1
G4NGW1	76	K	3-hydroxyisobutyryl-CoA hydrolase, mitochondrial	MGG_04012			G4NGW1	76	499	28	2	93.598	TIELNRPK(1)K	-0.44315	3	1
G4NGW1	77	K	3-hydroxyisobutyryl-CoA hydrolase, mitochondrial	MGG_04012			G4NGW1	77	499	28	2	80.245	K(1)LNSLNLSMIK	-0.88533	2	1
G4NGZ3	161	K	Hsp70-like protein	MGG_03983	L7I7A8;L7JMS7;	OOU_Y34scaffold00514g31(Magnaporthe oryzae (strain Y34));OOW_P131scaffold00186g1(Magnaporthe oryzae (strain P131));	G4NGZ3	161	217	13	1	46.88	K(1)AVYALSSAGR	-0.69051	2	1
G4NGZ4	50	K	Actin	MGG_03982	L7I788;L7JLM6;	OOU_Y34scaffold00514g30(Magnaporthe oryzae (strain Y34));OOW_P131scaffold00188g7(Magnaporthe oryzae (strain P131));	G4NGZ4	50	375	18	6	85.61	HHGIMIGMGQK(1)DSYVGDEAQSK	0.097579	4	1
G4NGZ4	61	K	Actin	MGG_03982	L7I788;L7JLM6;	OOU_Y34scaffold00514g30(Magnaporthe oryzae (strain Y34));OOW_P131scaffold00188g7(Magnaporthe oryzae (strain P131));	G4NGZ4	61	375	18	6	69.03	DSYVGDEAQSK(1)R	-0.021864	2	1
G4NGZ4	113	K	Actin	MGG_03982	L7I788;L7JLM6;	OOU_Y34scaffold00514g30(Magnaporthe oryzae (strain Y34));OOW_P131scaffold00188g7(Magnaporthe oryzae (strain P131));	G4NGZ4	113	375	18	6	87.228	VAPEEHPVLLTEAPINPK(1)SNR	-0.12761	3	1
G4NGZ4	315	K	Actin	MGG_03982	L7I788;L7JLM6;	OOU_Y34scaffold00514g30(Magnaporthe oryzae (strain Y34));OOW_P131scaffold00188g7(Magnaporthe oryzae (strain P131));	G4NGZ4	315	375	18	6	65.374	MQK(1)EITALAPSSMK	-1.7324	2	1
G4NGZ4	326	K	Actin	MGG_03982	L7I788;L7JLM6;	OOU_Y34scaffold00514g30(Magnaporthe oryzae (strain Y34));OOW_P131scaffold00188g7(Magnaporthe oryzae (strain P131));	G4NGZ4	326	375	18	6	78.744	EITALAPSSMK(1)VK	-0.81803	2	1
G4NGZ4	328	K	Actin	MGG_03982	L7I788;L7JLM6;	OOU_Y34scaffold00514g30(Magnaporthe oryzae (strain Y34));OOW_P131scaffold00188g7(Magnaporthe oryzae (strain P131));	G4NGZ4	328	375	18	6	43.77	VK(1)IIAPPER	-0.55946	2	1
G4NH22	7	K	60S ribosomal protein L26	MGG_03965	D4NXH7;	(Magnaporthe oryzae);	G4NH22	7	137	18	7	46.844	VTNK(1)TLHSSR	-0.26183	3	1
G4NH22	18	K	60S ribosomal protein L26	MGG_03965	D4NXH7;	(Magnaporthe oryzae);	G4NH22	18	137	18	7	40.373	K(1)AHFGAPSSVR	-0.60733	2	1
G4NH22	53	K	60S ribosomal protein L26	MGG_03965	D4NXH7;	(Magnaporthe oryzae);	G4NH22	53	137	18	7	147.2	K(1)DDEVQIVR	0.45539	2	1
G4NH22	70	K	60S ribosomal protein L26	MGG_03965	D4NXH7;	(Magnaporthe oryzae);	G4NH22	70	137	18	7	58.172	DK(0.001)EGK(0.999)VTSVYR	-0.12429	2	0.998818
G4NH22	78	K	60S ribosomal protein L26	MGG_03965	D4NXH7;	(Magnaporthe oryzae);	G4NH22	78	137	18	7	74.841	LK(1)YVIHVER	-0.32415	2	1
G4NH22	109	K	60S ribosomal protein L26	MGG_03965	D4NXH7;	(Magnaporthe oryzae);	G4NH22	109	137	18	7	59.857	TTGASVPLGIHPSNVVITK(1)LK	-1.6389	3	1
G4NH22	111	K	60S ribosomal protein L26	MGG_03965	D4NXH7;	(Magnaporthe oryzae);	G4NH22	111	137	18	7	50.354	LK(0.994)LDK(0.006)DREDILAR	0.9218	4	0.993831
G4NH71	183	K	Protein phosphatase 1K	MGG_03918	L7JHH1;L7IA12;	OOW_P131scaffold00303g6(Magnaporthe oryzae (strain P131));OOU_Y34scaffold00487g91(Magnaporthe oryzae (strain Y34));	G4NH71	183	696	19	1	51.726	SAK(1)HHFGAHNSR	0.79293	2	1
G4NH85	30	K	NADPH-dependent methylglyoxal reductase GRE2	MGG_12095			G4NH85	30	351	29	6	81.972	GYK(1)VITTVR	0.53021	2	1
G4NH85	166	K	NADPH-dependent methylglyoxal reductase GRE2	MGG_12095			G4NH85	166	351	29	6	62.088	ALSNPNDK(1)PNAYR	-0.59691	2	1
G4NH85	270	K	NADPH-dependent methylglyoxal reductase GRE2	MGG_12095			G4NH85	270	351	29	6	57.347	AMEVPEAGGK(1)R	1.5184	2	1
G4NH85	289	K	NADPH-dependent methylglyoxal reductase GRE2	MGG_12095			G4NH85	289	351	29	6	53.753	EIYEVTK(1)K	-0.049964	2	1
G4NH85	295	K	NADPH-dependent methylglyoxal reductase GRE2	MGG_12095			G4NH85	295	351	29	6	72.2	HFGDK(1)YADK	0.42374	2	1
G4NH85	331	K	NADPH-dependent methylglyoxal reductase GRE2	MGG_12095			G4NH85	331	351	29	6	92.692	ILGIK(1)WR	0.37117	2	1
G4NH99	251	K	Aldehyde dehydrogenase	MGG_03900	L7JHW3;L7I9Y4;	OOW_P131scaffold00303g27(Magnaporthe oryzae (strain P131));OOU_Y34scaffold00487g71(Magnaporthe oryzae (strain Y34));	G4NH99	251	496	38	3	70.563	TIMK(1)AAASSNLK	0.045451	2	1
G4NH99	259	K	Aldehyde dehydrogenase	MGG_03900	L7JHW3;L7I9Y4;	OOW_P131scaffold00303g27(Magnaporthe oryzae (strain P131));OOU_Y34scaffold00487g71(Magnaporthe oryzae (strain Y34));	G4NH99	259	496	38	3	83.998	AAASSNLK(1)K	-0.014348	2	1
G4NH99	260	K	Aldehyde dehydrogenase	MGG_03900	L7JHW3;L7I9Y4;	OOW_P131scaffold00303g27(Magnaporthe oryzae (strain P131));OOU_Y34scaffold00487g71(Magnaporthe oryzae (strain Y34));	G4NH99	260	496	38	3	59.067	K(1)VTLELGGK	-2.0145	2	1
G4NHC2	165	K	Alcohol dehydrogenase 1	MGG_03880	L7I9U1;L7IZW2;	OOU_Y34scaffold00487g46(Magnaporthe oryzae (strain Y34));OOW_P131scaffold01181g16(Magnaporthe oryzae (strain P131));	G4NHC2	165	352	20	4	58.716	GLK(1)ETGAR	-0.24224	2	1
G4NHC2	208	K	Alcohol dehydrogenase 1	MGG_03880	L7I9U1;L7IZW2;	OOU_Y34scaffold00487g46(Magnaporthe oryzae (strain Y34));OOW_P131scaffold01181g16(Magnaporthe oryzae (strain P131));	G4NHC2	208	352	20	4	60.255	VIAIDSGEEK(1)R	4.1542	2	1
G4NHC2	319	K	Alcohol dehydrogenase 1	MGG_03880	L7I9U1;L7IZW2;	OOU_Y34scaffold00487g46(Magnaporthe oryzae (strain Y34));OOW_P131scaffold01181g16(Magnaporthe oryzae (strain P131));	G4NHC2	319	352	20	4	42.869	GLIK(1)APFK	-0.44811	2	1
G4NHC2	323	K	Alcohol dehydrogenase 1	MGG_03880	L7I9U1;L7IZW2;	OOU_Y34scaffold00487g46(Magnaporthe oryzae (strain Y34));OOW_P131scaffold01181g16(Magnaporthe oryzae (strain P131));	G4NHC2	323	352	20	4	79.875	APFK(1)TVGLSELGK	0.25346	2	1
G4NHC3	359	K	Actin-like protein 3	MGG_03879	L7IZZ5;L7I951;	OOW_P131scaffold01181g17(Magnaporthe oryzae (strain P131));OOU_Y34scaffold00487g45(Magnaporthe oryzae (strain Y34));	G4NHC3	359	438	17	1	90.15	DIK(1)QLVDAR	0.38626	2	1
G4NHE6	224	K	Ammecr1 family protein	MGG_03868	L7IWX4;L7I9R9;	OOW_P131scaffold01331g16(Magnaporthe oryzae (strain P131));OOU_Y34scaffold00487g26(Magnaporthe oryzae (strain Y34));	G4NHE6	224	273	10	1	82.913	K(1)AGWMGR	0.51462	2	1
G4NHF4	80	K	Trehalose-6-phosphate synthase	MGG_03860	L7IAU6;L7IW45;Q875L7;	OOU_Y34scaffold00487g17(Magnaporthe oryzae (strain Y34));OOW_P131scaffold01331g25(Magnaporthe oryzae (strain P131));TPS1(Magnaporthe grisea);	G4NHF4	80	529	24	1	48.376	LK(1)NEYGAHPVFVDDELADR	0.80448	3	1
G4NHF7	270	K	T-complex protein 1 subunit zeta	MGG_03857	L7I8W1;L7IV25;	OOU_Y34scaffold00487g14(Magnaporthe oryzae (strain Y34));OOW_P131scaffold01331g28(Magnaporthe oryzae (strain P131));	G4NHF7	270	544	37	1	83.753	HVDAK(1)LK	1.5235	2	1
G4NHH4	403	K	2-oxoisovalerate dehydrogenase subunit alpha	MGG_03840	L7INK8;L7IV43;	OOU_Y34scaffold00085g7(Magnaporthe oryzae (strain Y34));OOW_P131scaffold01331g48(Magnaporthe oryzae (strain P131));	G4NHH4	403	463	29	2	61.194	EILK(1)AFSEAEK	0.79258	2	1
G4NHH4	410	K	2-oxoisovalerate dehydrogenase subunit alpha	MGG_03840	L7INK8;L7IV43;	OOU_Y34scaffold00085g7(Magnaporthe oryzae (strain Y34));OOW_P131scaffold01331g48(Magnaporthe oryzae (strain P131));	G4NHH4	410	463	29	2	65.157	AFSEAEK(1)EK	-0.4288	2	1
G4NHH7	94	K	Ser/Thr protein phosphatase	MGG_03838			G4NHH7	94	689	34	2	62.659	IAEK(1)TLK	0.034962	2	1
G4NHH7	531	K	Ser/Thr protein phosphatase	MGG_03838			G4NHH7	531	689	34	2	57.347	IDK(1)WGATNK	0.6477	2	1
G4NHJ2	136	K	NAD-dependent methanol dehydrogenase	MGG_03824			G4NHJ2	136	494	21	1	67.385	IEPK(1)DSSIK	-0.93341	2	1
G4NHU5	198	K	Elongation factor 3	MGG_14971	L7IQ99;L7JF42;	OOU_Y34scaffold00057g6(Magnaporthe oryzae (strain Y34));OOW_P131scaffold00348g6(Magnaporthe oryzae (strain P131));	G4NHU5	198	1055	92	4	75.652	EHAYK(1)IMEK	-0.56457	3	1
G4NHU5	361	K	Elongation factor 3	MGG_14971	L7IQ99;L7JF42;	OOU_Y34scaffold00057g6(Magnaporthe oryzae (strain Y34));OOW_P131scaffold00348g6(Magnaporthe oryzae (strain P131));	G4NHU5	361	1055	92	4	72.891	DALSSEK(0.009)DAK(0.991)AEK	0.48901	2	0.990786
G4NHU5	563	K	Elongation factor 3	MGG_14971	L7IQ99;L7JF42;	OOU_Y34scaffold00057g6(Magnaporthe oryzae (strain Y34));OOW_P131scaffold00348g6(Magnaporthe oryzae (strain P131));	G4NHU5	563	1055	92	4	74.415	MK(1)LALCR	-0.57351	2	1
G4NHU5	786	K	Elongation factor 3	MGG_14971	L7IQ99;L7JF42;	OOU_Y34scaffold00057g6(Magnaporthe oryzae (strain Y34));OOW_P131scaffold00348g6(Magnaporthe oryzae (strain P131));	G4NHU5	786	1055	92	4	77.124	ANK(1)IITEEDEK	0.21631	2	1
G4NHZ1	495	K	Glutaminyl-tRNA synthetase	MGG_09393			G4NHZ1	495	632	58	1	81.92	DK(1)ATGEVTEVR	-0.74477	2	1
G4NI16	345	K	Uncharacterized protein	MGG_09372	L7IUX2;	OOW_P131scaffold01336g19(Magnaporthe oryzae (strain P131));	G4NI16	345	485	29	1	71.715	YLK(1)AILK	0.40326	2	1
G4NI27	73	K	Malate dehydrogenase	MGG_09367	Q5EMW2;	(Magnaporthe grisea);	G4NI27	73	336	22	6	81.157	SNVK(1)GYDPTPSGLAAALK	-1.2321	3	1
G4NI27	160	K	Malate dehydrogenase	MGG_09367	Q5EMW2;	(Magnaporthe grisea);	G4NI27	160	336	22	6	59.641	GVYNPK(1)R	0.47883	2	1
G4NI27	181	K	Malate dehydrogenase	MGG_09367	Q5EMW2;	(Magnaporthe grisea);	G4NI27	181	336	22	6	84.507	FVSEIK(1)GSDPK	-0.989	2	1
G4NI27	232	K	Malate dehydrogenase	MGG_08835;MGG_09367	Q5EMW2;	(Magnaporthe grisea);	G4MV32;G4NI27	218;232	336	22	6	48.568	VQFGGDEVVK(1)AK	-0.18207	2	1
G4NI27	320	K	Malate dehydrogenase	MGG_09367	Q5EMW2;	(Magnaporthe grisea);	G4NI27	320	336	22	6	51.286	LLDACVGDLK(1)K	0.60152	2	1
G4NI27	325	K	Malate dehydrogenase	MGG_09367	Q5EMW2;	(Magnaporthe grisea);	G4NI27	325	336	22	6	83.54	NIEK(1)GVAFVASNPGK	-0.22484	2	1
G4NI43	389	K	NACHT domain-containing protein	MGG_09355			G4NI43	389	2184	96	3	77.192	SLLHQLFQK(1)R	-0.17672	3	1
G4NI43	539	K	NACHT domain-containing protein	MGG_09355			G4NI43	539	2184	96	3	62.089	GSFVWAK(1)QASK	-0.33076	2	1
G4NI43	1607	K	NACHT domain-containing protein	MGG_09355			G4NI43	1607	2184	96	3	93.096	ATEIK(1)QELYR	0.17483	2	1
G4NI53	12	K	Uncharacterized protein	MGG_17802	L7IXQ7;L7I555;	OOW_P131scaffold01258g3(Magnaporthe oryzae (strain P131));OOU_Y34scaffold00547g11(Magnaporthe oryzae (strain Y34));	G4NI53	12	449	27	2	56.514	HYGTEK(1)PYSHPEPVTK	0.36929	3	1
G4NI53	238	K	Uncharacterized protein	MGG_17802	L7IXQ7;L7I555;	OOW_P131scaffold01258g3(Magnaporthe oryzae (strain P131));OOU_Y34scaffold00547g11(Magnaporthe oryzae (strain Y34));	G4NI53	238	449	27	2	67.902	HLGTQVK(1)PDFFITNCHK	-0.42158	3	1
G4NIA0	134	K	Uncharacterized protein	MGG_10716	L7IEY5;L7JBT3;	OOU_Y34scaffold00251g4(Magnaporthe oryzae (strain Y34));OOW_P131scaffold00477g1(Magnaporthe oryzae (strain P131));	G4NIA0	134	179	12	1	82.279	K(1)EAVILCR	2.8634	2	1
G4NIC7	93	K	Acetyltransferase component of pyruvate dehydrogenase complex	MGG_09878	L7IPA6;L7JNX5;	OOU_Y34scaffold00021g3(Magnaporthe oryzae (strain Y34));OOW_P131scaffold00119g3(Magnaporthe oryzae (strain P131));	G4NIC7	93	464	41	12	71.692	VLK(1)ETGEK	-0.80528	2	1
G4NIC7	185	K	Acetyltransferase component of pyruvate dehydrogenase complex	MGG_09878	L7IPA6;L7JNX5;	OOU_Y34scaffold00021g3(Magnaporthe oryzae (strain Y34));OOW_P131scaffold00119g3(Magnaporthe oryzae (strain P131));	G4NIC7	185	464	41	12	115.8	LQNALDREPNAEPAAK(1)R	0.00050188	3	1
G4NIC7	191	K	Acetyltransferase component of pyruvate dehydrogenase complex	MGG_09878	L7IPA6;L7JNX5;	OOU_Y34scaffold00021g3(Magnaporthe oryzae (strain Y34));OOW_P131scaffold00119g3(Magnaporthe oryzae (strain P131));	G4NIC7	191	464	41	12	45.368	RLANEK(1)GIK	-0.041233	2	1
G4NIC7	206	K	Acetyltransferase component of pyruvate dehydrogenase complex	MGG_09878	L7IPA6;L7JNX5;	OOU_Y34scaffold00021g3(Magnaporthe oryzae (strain Y34));OOW_P131scaffold00119g3(Magnaporthe oryzae (strain P131));	G4NIC7	206	464	41	12	53.567	NGK(1)ITAEDVK	2.1259	2	1
G4NIC7	213	K	Acetyltransferase component of pyruvate dehydrogenase complex	MGG_09878	L7IPA6;L7JNX5;	OOU_Y34scaffold00021g3(Magnaporthe oryzae (strain Y34));OOW_P131scaffold00119g3(Magnaporthe oryzae (strain P131));	G4NIC7	213	464	41	12	59.35	ITAEDVK(1)K	-0.15355	2	1
G4NIC7	284	K	Acetyltransferase component of pyruvate dehydrogenase complex	MGG_09878	L7IPA6;L7JNX5;	OOU_Y34scaffold00021g3(Magnaporthe oryzae (strain Y34));OOW_P131scaffold00119g3(Magnaporthe oryzae (strain P131));	G4NIC7	284	464	41	12	42.031	QALNSSSEGK(1)YK	0.0062686	2	1
G4NIC7	286	K	Acetyltransferase component of pyruvate dehydrogenase complex	MGG_09878	L7IPA6;L7JNX5;	OOU_Y34scaffold00021g3(Magnaporthe oryzae (strain Y34));OOW_P131scaffold00119g3(Magnaporthe oryzae (strain P131));	G4NIC7	286	464	41	12	68.515	YK(1)LSVNDFLIK	-0.03253	2	1
G4NIC7	302	K	Acetyltransferase component of pyruvate dehydrogenase complex	MGG_09878	L7IPA6;L7JNX5;	OOU_Y34scaffold00021g3(Magnaporthe oryzae (strain Y34));OOW_P131scaffold00119g3(Magnaporthe oryzae (strain P131));	G4NIC7	302	464	41	12	50.04	AIAVASK(1)K	0.94513	2	1
G4NIC7	303	K	Acetyltransferase component of pyruvate dehydrogenase complex	MGG_09878	L7IPA6;L7JNX5;	OOU_Y34scaffold00021g3(Magnaporthe oryzae (strain Y34));OOW_P131scaffold00119g3(Magnaporthe oryzae (strain P131));	G4NIC7	303	464	41	12	73.841	K(1)VPQVNSSWR	-1.2716	2	1
G4NIC7	345	K	Acetyltransferase component of pyruvate dehydrogenase complex	MGG_09878	L7IPA6;L7JNX5;	OOU_Y34scaffold00021g3(Magnaporthe oryzae (strain Y34));OOW_P131scaffold00119g3(Magnaporthe oryzae (strain P131));	G4NIC7	345	464	41	12	118.19	AVETK(1)GLESISASVK	0.4817	2	1
G4NIC7	355	K	Acetyltransferase component of pyruvate dehydrogenase complex	MGG_09878	L7IPA6;L7JNX5;	OOU_Y34scaffold00021g3(Magnaporthe oryzae (strain Y34));OOW_P131scaffold00119g3(Magnaporthe oryzae (strain P131));	G4NIC7	355	464	41	12	89.507	GLESISASVK(1)ELAK	-0.52983	3	1
G4NIC7	450	K	Acetyltransferase component of pyruvate dehydrogenase complex	MGG_09878	L7IPA6;L7JNX5;	OOU_Y34scaffold00021g3(Magnaporthe oryzae (strain Y34));OOW_P131scaffold00119g3(Magnaporthe oryzae (strain P131));	G4NIC7	450	464	41	12	45.618	VVDGAVGAEWMK(1)ELK	-0.36129	2	1
G4NIQ1	254	K	Aspartate aminotransferase	MGG_04156	L7IGP3;L7ITX0;	OOU_Y34scaffold00255g5(Magnaporthe oryzae (strain Y34));OOW_P131scaffold01393g8(Magnaporthe oryzae (strain P131));	G4NIQ1	254	457	22	2	70.816	EIAEIMK(1)AK	0.88923	2	1
G4NIQ1	326	K	Aspartate aminotransferase	MGG_04156	L7IGP3;L7ITX0;	OOU_Y34scaffold00255g5(Magnaporthe oryzae (strain Y34));OOW_P131scaffold01393g8(Magnaporthe oryzae (strain P131));	G4NIQ1	326	457	22	2	69.975	AGCFHYVSAPAAEAAETTK(1)R	-0.58842	3	1
G4NIS0	75	K	Uncharacterized protein	MGG_04136	L7J8J2;L7IEY9;	OOW_P131scaffold00751g16(Magnaporthe oryzae (strain P131));OOU_Y34scaffold00255g28(Magnaporthe oryzae (strain Y34));	G4NIS0	75	207	15	3	52.247	ATSTFSPVPK(1)R	0.8353	2	1
G4NIS0	111	K	Uncharacterized protein	MGG_04136	L7J8J2;L7IEY9;	OOW_P131scaffold00751g16(Magnaporthe oryzae (strain P131));OOU_Y34scaffold00255g28(Magnaporthe oryzae (strain Y34));	G4NIS0	111	207	15	3	53.255	IYRPSK(1)PATQSGTHGLR	-0.26982	3	1
G4NIS0	161	K	Uncharacterized protein	MGG_04136	L7J8J2;L7IEY9;	OOW_P131scaffold00751g16(Magnaporthe oryzae (strain P131));OOU_Y34scaffold00255g28(Magnaporthe oryzae (strain Y34));	G4NIS0	161	207	15	3	59.155	SK(1)EEAIAFAEK	2.9851	2	1
G4NIS1	41	K	Mitochondrial F1F0 ATP synthase subunit F	MGG_04135			G4NIS1	41	101	8	2	76.282	VVNFYSK(1)LPR	-2.0376	2	1
G4NIS1	51	K	Mitochondrial F1F0 ATP synthase subunit F	MGG_04135			G4NIS1	51	101	8	2	95.428	GAAPEQK(1)ATGILGR	-0.35449	2	1
G4NIT9	583	K	Fatty acid synthase beta subunit dehydratase	MGG_04118			G4NIT9	583	2120	118	5	82.426	LIK(1)TATGR	1.3086	2	1
G4NIT9	594	K	Fatty acid synthase beta subunit dehydratase	MGG_04118			G4NIT9	594	2120	118	5	50.353	TYVDTK(1)MSR	-0.27384	2	1
G4NIT9	651	K	Fatty acid synthase beta subunit dehydratase	MGG_04118			G4NIT9	651	2120	118	5	64.711	IEK(1)AIPAGR	1.2161	2	1
G4NIT9	875	K	Fatty acid synthase beta subunit dehydratase	MGG_04118			G4NIT9	875	2120	118	5	57.175	GVK(1)FWSEMDQK	-1.0693	2	1
G4NIT9	946	K	Fatty acid synthase beta subunit dehydratase	MGG_04118			G4NIT9	946	2120	118	5	53.034	MVELMYVK(1)HESR	2.4376	3	1
G4NIU0	505	K	Fatty acid synthase subunit alpha	MGG_12154			G4NIU0	505	1859	130	6	65.278	GNLK(1)YQEVPR	-2.1977	2	1
G4NIU0	918	K	Fatty acid synthase subunit alpha	MGG_12154			G4NIU0	918	1859	130	6	74.841	EIMEK(1)SEVLK	1.0545	2	1
G4NIU0	927	K	Fatty acid synthase subunit alpha	MGG_12154			G4NIU0	927	1859	130	6	51.286	SVTK(1)ETSIEDK	-0.39668	2	1
G4NIU0	957	K	Fatty acid synthase subunit alpha	MGG_12154			G4NIU0	957	1859	130	6	44.882	ANIK(1)FDFPR	0.10596	2	1
G4NIU0	1403	K	Fatty acid synthase subunit alpha	MGG_12154			G4NIU0	1403	1859	130	6	70.197	EHAGK(1)LPSPLLDINYR	0.4293	3	1
G4NIU0	1465	K	Fatty acid synthase subunit alpha	MGG_12154			G4NIU0	1465	1859	130	6	68.536	SQHIEK(1)EAAR	-0.2977	3	1
G4NIU4	14	K	40S ribosomal protein S17	MGG_04114	L7IUA0;D4NXB7;L7IF24;	OOW_P131scaffold01349g27(Magnaporthe oryzae (strain P131));(Magnaporthe oryzae);OOU_Y34scaffold00255g53(Magnaporthe oryzae (strain Y34));	G4NIU4	14	148	12	3	86.136	SAK(1)VIIER	1.5257	2	1
G4NIU4	49	K	40S ribosomal protein S17	MGG_04114	L7IUA0;D4NXB7;L7IF24;	OOW_P131scaffold01349g27(Magnaporthe oryzae (strain P131));(Magnaporthe oryzae);OOU_Y34scaffold00255g53(Magnaporthe oryzae (strain Y34));	G4NIU4	49	148	12	3	53.448	NK(1)IAGYTTHLMK	0.18705	3	1
G4NIU4	72	K	40S ribosomal protein S17	MGG_04114	L7IUA0;D4NXB7;L7IF24;	OOW_P131scaffold01349g27(Magnaporthe oryzae (strain P131));(Magnaporthe oryzae);OOU_Y34scaffold00255g53(Magnaporthe oryzae (strain Y34));	G4NIU4	72	148	12	3	84.479	GISFK(1)LQEEERER	1.2299	3	1
G4NIW7	474	K	Malate synthase	MGG_02813;MGCH7_ch7g569			G4NIW7;Q2KFW6	474;478	542	30	2	51.762	HGVSTAEGK(1)K	-0.27505	2	1
G4NIW7	494	K	Malate synthase	MGG_02813;MGCH7_ch7g569			G4NIW7;Q2KFW6	494;498	542	30	2	44.639	MAK(1)SLPAGNK	-3.1968	2	1
G4NIZ7	155	K	Fumarate hydratase	MGG_17962;MGCH7_ch7g538			G4NIZ7;Q2KFZ7	155;80	546	32	5	76.728	AIQQAAK(1)EVADLK	-0.041981	2	1
G4NIZ7	203	K	Fumarate hydratase	MGG_17962			G4NIZ7	203	546	32	5	51.454	K(1)PVHPNDHVNR	0.13189	3	1
G4NIZ7	258	K	Fumarate hydratase	MGG_17962;MGCH7_ch7g538			G4NIZ7;Q2KFZ7	258;155	546	32	5	67.897	VDEFEAK(1)K	-0.59284	2	1
G4NIZ7	471	K	Fumarate hydratase	MGG_17962;MGCH7_ch7g538			G4NIZ7;Q2KFZ7	471;368	546	32	5	110.38	HLVEGLK(1)ANEEK	-0.17732	3	1
G4NIZ7	505	K	Fumarate hydratase	MGG_17962;MGCH7_ch7g538			G4NIZ7;Q2KFZ7	505;402	546	32	5	55.604	VAK(1)NAHK	0.23334	2	1
G4NJ90	152	K	Uncharacterized protein	MGG_02711;MGCH7_ch7g456			G4NJ90;Q2KG79	152;152	158	23	1	57.225	GAQQK(1)VAANTR	0.54398	2	1
G4NJE8	41	K	Uncharacterized protein	MGG_02669;MGCH7_ch7g402			G4NJE8;Q2KGD3	41;41	94	8	3	84.507	K(1)NNPTTPILIR	-0.21126	2	1
G4NJE8	59	K	Uncharacterized protein	MGG_02669;MGCH7_ch7g402			G4NJE8;Q2KGD3	59;59	94	8	3	69.815	EAAGTIPK(1)VYAR	-1.213	2	1
G4NJE8	70	K	Uncharacterized protein	MGG_02669;MGCH7_ch7g402			G4NJE8;Q2KGD3	70;70	94	8	3	41.422	YDLGVEK(1)SQSLEGLSDK	-0.02912	2	1
G4NJH2	621	K	ATP-dependent 6-phosphofructokinase	MGG_02653;MGCH7_ch7g380			G4NJH2;Q2KGF5	621;621	781	43	1	46.88	EIFAHDK(1)GQSR	-1.8274	2	1
G4NJH9	12	K	Interferon-induced GTP-binding protein Mx	MGG_02648;MGCH7_ch7g375			G4NJH9;Q2KGG0	12;12	733	35	4	103.67	AHQSNTDLQSK(1)EHR	0.62701	3	1
G4NJH9	89	K	Interferon-induced GTP-binding protein Mx	MGG_02648;MGCH7_ch7g375			G4NJH9;Q2KGG0	89;89	733	35	4	77.533	VSIK(1)PGPER	1.6719	2	1
G4NJH9	132	K	Interferon-induced GTP-binding protein Mx	MGG_02648			G4NJH9	132	733	35	4	93.096	DETGLGTSK(1)R	-1.0191	2	1
G4NJH9	225	K	Interferon-induced GTP-binding protein Mx	MGG_02648;MGCH7_ch7g375			G4NJH9;Q2KGG0	225;190	733	35	4	59.372	TLGLITK(0.937)PDK(0.063)LEEGSESER	0.22881	3	0.936568
G4NJK6	40	K	Superoxide dismutase [Cu-Zn]	MGG_02625;MGCH7_ch7g349			G4NJK6;Q2KGI6	40;40	158	10	5	57.434	VTWDFK(1)GCDANAK	-1.0619	2	1
G4NJK6	47	K	Superoxide dismutase [Cu-Zn]	MGG_02625;MGCH7_ch7g349			G4NJK6;Q2KGI6	47;47	158	10	5	95.352	GCDANAK(1)R	-0.75711	2	1
G4NJK6	104	K	Superoxide dismutase [Cu-Zn]	MGG_02625;MGCH7_ch7g349			G4NJK6;Q2KGI6	104;110	158	10	5	70.994	HVGDLGNFDTDGQGNASGSK(1)EDK	-0.30378	3	1
G4NJK6	107	K	Superoxide dismutase [Cu-Zn]	MGG_02625;MGCH7_ch7g349			G4NJK6;Q2KGI6	107;113	158	10	5	87.196	HVGDLGNFDTDGQGNASGSK(0.064)EDK(0.936)FIK	-0.28031	3	0.936218
G4NJK6	110	K	Superoxide dismutase [Cu-Zn]	MGG_02625;MGCH7_ch7g349			G4NJK6;Q2KGI6	110;116	158	10	5	93.768	EDKFIK(1)LIGPESVVGR	0.09068	2	0.999983
G4NJP2	86	K	NAD(P)H-hydrate epimerase	MGG_02597;MGCH7_ch7g313	L7HZG9;	OOU_Y34scaffold00666g225(Magnaporthe oryzae (strain Y34));	G4NJP2;Q2KGM2	86;86	240	13	1	68.515	HYGYQPSVYYPK(1)R	-0.49496	3	1
G4NJT2	694	K	Uncharacterized protein	MGG_10327;MGCH7_ch7g1105			G4NJT2;Q2KED1	694;785	729	57	1	72.29	NVLK(1)TAQLLANR	-1.6659	2	1
G4NKD6	94	K	NAD-dependent deacetylase sirtuin-5	MGG_15048	L7JAG4;	OOW_P131scaffold00516g17(Magnaporthe oryzae (strain P131));	G4NKD6	94	357	18	2	101.9	REEALK(1)AQPNK	2.3072	2	1
G4NKD6	251	K	NAD-dependent deacetylase sirtuin-5	MGG_15048;MGCH7_ch7g188	L7JAG4;	OOW_P131scaffold00516g17(Magnaporthe oryzae (strain P131));	G4NKD6;Q2KGZ7	251;279	357	18	2	78.516	DLPQCPK(1)CK	-0.39614	2	1
G4NKL2	112	K	Aspartate-semialdehyde dehydrogenase	MGG_03051;MGCH7_ch7g846	L7IWG5;L7ICP6;	OOW_P131scaffold01304g4(Magnaporthe oryzae (strain P131));OOU_Y34scaffold00308g54(Magnaporthe oryzae (strain Y34));	G4NKL2;Q2KF40	112;112	363	14	1	89.43	ADLAVFSNAK(1)NYR	-0.81982	2	1
G4NL40	52	K	Cytochrome c oxidase subunit 6A, mitochondrial	MGG_17901;MGCH7_ch7g762			G4NL40;Q2KFC4	52;52	125	7	1	49.777	EHAIHSTALWK(1)K	0.16165	3	1
G4NLL3	44	K	Uncharacterized protein	MGG_17928;MGCH7_ch7g675			G4NLL3;Q2KFL0	44;125	420	20	1	47.574	ALWETK(1)WK	-0.13468	2	1
G4NLN3	228	K	Uncharacterized protein	MGG_02896;MGCH7_ch7g660			G4NLN3;Q2KFM5	228;236	340	20	1	76.825	YLK(1)STDER	0.096608	2	1
G4NLP5	145	K	Uncharacterized protein	MGG_12569;MGCH7_ch7g650			G4NLP5;Q2KFN5	145;145	222	16	1	50.484	ALGK(1)IEATLAK	1.8787	2	1
G4NLU9	148	K	Hsp70-like protein	MGG_02842;MGCH7_ch7g599	L7IHQ5;	OOU_Y34scaffold00233g13(Magnaporthe oryzae (strain Y34));	G4NLU9;Q2KFT6	148;161	572	35	3	61.11	LTGSASDYLGK(1)K	0.58449	2	1
G4NLU9	270	K	Hsp70-like protein	MGG_02842;MGCH7_ch7g599	L7IHQ5;	OOU_Y34scaffold00233g13(Magnaporthe oryzae (strain Y34));	G4NLU9;Q2KFT6	270;283	572	35	3	54.436	SNAK(1)SLAK	-0.92298	2	1
G4NLU9	334	K	Hsp70-like protein	MGG_02842;MGCH7_ch7g599	L7IHQ5;	OOU_Y34scaffold00233g13(Magnaporthe oryzae (strain Y34));	G4NLU9;Q2KFT6	334;347	572	35	3	71.501	LVESAVK(1)K	1.4117	2	1
G5EGW6	39	K	Uncharacterized protein	MGCH7_ch7g1060	L7HTH7;L7IRD2;	OOU_Y34scaffold00916g12(Magnaporthe oryzae (strain Y34));OOW_P131scaffold01615g8(Magnaporthe oryzae (strain P131));	G5EGW6	39	151	12	2	65.252	FWSK(1)LDK	0.039661	2	1
G5EGW6	42	K	Uncharacterized protein	MGCH7_ch7g1060	L7HTH7;L7IRD2;	OOU_Y34scaffold00916g12(Magnaporthe oryzae (strain Y34));OOW_P131scaffold01615g8(Magnaporthe oryzae (strain P131));	G5EGW6	42	151	12	2	65.224	LDK(1)SEWIK	-0.31754	2	1
G5EGX5	95	K	Pyruvate dehydrogenase E1 component subunit beta	MGCH7_ch7g117	L7IP70;L7J7Y8;	OOU_Y34scaffold00066g8(Magnaporthe oryzae (strain Y34));OOW_P131scaffold00689g4(Magnaporthe oryzae (strain P131));	G5EGX5	95	383	21	5	56.432	VTK(1)GLLDR	-0.046814	2	1
G5EGX5	251	K	Pyruvate dehydrogenase E1 component subunit beta	MGCH7_ch7g117	L7IP70;L7J7Y8;	OOU_Y34scaffold00066g8(Magnaporthe oryzae (strain Y34));OOW_P131scaffold00689g4(Magnaporthe oryzae (strain P131));	G5EGX5	251	383	21	5	45.829	DDFVIPFGK(1)AK	0.93567	2	1
G5EGX5	259	K	Pyruvate dehydrogenase E1 component subunit beta	MGCH7_ch7g117	L7IP70;L7J7Y8;	OOU_Y34scaffold00066g8(Magnaporthe oryzae (strain Y34));OOW_P131scaffold00689g4(Magnaporthe oryzae (strain P131));	G5EGX5	259	383	21	5	66.989	QGK(1)DLTIVTLSR	-0.13785	2	1
G5EGX5	281	K	Pyruvate dehydrogenase E1 component subunit beta	MGCH7_ch7g117	L7IP70;L7J7Y8;	OOU_Y34scaffold00066g8(Magnaporthe oryzae (strain Y34));OOW_P131scaffold00689g4(Magnaporthe oryzae (strain P131));	G5EGX5	281	383	21	5	76.759	CVGQSLVAAENLK(1)K	-1.4575	2	1
G5EGX5	309	K	Pyruvate dehydrogenase E1 component subunit beta	MGCH7_ch7g117	L7IP70;L7J7Y8;	OOU_Y34scaffold00066g8(Magnaporthe oryzae (strain Y34));OOW_P131scaffold00689g4(Magnaporthe oryzae (strain P131));	G5EGX5	309	383	21	5	86.772	SIKPLDINAIVQSVK(1)K	-0.11895	3	1
G5EGZ5	41	K	60S ribosomal protein L14	MGCH7_ch7g391	D4NXE2;Q5G587;L7JK64;	(Magnaporthe oryzae);(Magnaporthe grisea);OOW_P131scaffold00223g3(Magnaporthe oryzae (strain P131));	G5EGZ5	41	146	14	3	65.179	LATIVEIIDHK(1)R	-0.25477	3	1
G5EGZ5	97	K	60S ribosomal protein L14	MGCH7_ch7g391	D4NXE2;Q5G587;L7JK64;	(Magnaporthe oryzae);(Magnaporthe grisea);OOW_P131scaffold00223g3(Magnaporthe oryzae (strain P131));	G5EGZ5	97	146	14	3	50.04	AEVDSK(1)WK	0.47314	2	1
G5EGZ5	99	K	60S ribosomal protein L14	MGCH7_ch7g391	D4NXE2;Q5G587;L7JK64;	(Magnaporthe oryzae);(Magnaporthe grisea);OOW_P131scaffold00223g3(Magnaporthe oryzae (strain P131));	G5EGZ5	99	146	14	3	78.516	WK(1)NSNWAK	-0.32075	2	1
G5EH01	129	K	ATP12 chaperone	MGCH7_ch7g535	L7ID39;L7J383;	OOU_Y34scaffold00301g10(Magnaporthe oryzae (strain Y34));OOW_P131scaffold01054g39(Magnaporthe oryzae (strain P131));	G5EH01	129	365	13	1	61.161	HPTTK(1)EIVR	-0.35125	2	1
G5EH03	200	K	Isocitrate lyase	MGCH7_ch7g337	L7J599;L7HZE5;	OOW_P131scaffold01027g33(Magnaporthe oryzae (strain P131));OOU_Y34scaffold00666g200(Magnaporthe oryzae (strain Y34));	G5EH03	200	607	28	3	106.4	LAK(1)AQSMHDR	0.48388	3	1
G5EH03	560	K	Isocitrate lyase	MGCH7_ch7g337	L7J599;L7HZE5;	OOW_P131scaffold01027g33(Magnaporthe oryzae (strain P131));OOU_Y34scaffold00666g200(Magnaporthe oryzae (strain Y34));	G5EH03	560	607	28	3	86.214	K(0.97)EK(0.03)EIGCDVLTHQK	0.28347	3	0.970252
G5EH03	573	K	Isocitrate lyase	MGCH7_ch7g337	L7J599;L7HZE5;	OOW_P131scaffold01027g33(Magnaporthe oryzae (strain P131));OOU_Y34scaffold00666g200(Magnaporthe oryzae (strain Y34));	G5EH03	573	607	28	3	94.384	EKEIGCDVLTHQK(1)WSGAAYMDR	-1.0971	3	1
G5EH09	208	K	2-methylcitrate dehydratase	MGCH7_ch7g591	L7IFY1;L7JPE0;	OOU_Y34scaffold00233g21(Magnaporthe oryzae (strain Y34));OOW_P131scaffold00157g5(Magnaporthe oryzae (strain P131));	G5EH09	208	570	36	7	51.771	AAAAPGSNIK(1)PIAGGK	0.90122	2	1
G5EH09	214	K	2-methylcitrate dehydratase	MGCH7_ch7g591	L7IFY1;L7JPE0;	OOU_Y34scaffold00233g21(Magnaporthe oryzae (strain Y34));OOW_P131scaffold00157g5(Magnaporthe oryzae (strain P131));	G5EH09	214	570	36	7	59.975	AAAAPGSNIK(0.002)PIAGGK(0.998)QFTVR	-0.43649	3	0.998439
G5EH09	298	K	2-methylcitrate dehydratase	MGCH7_ch7g591	L7IFY1;L7JPE0;	OOU_Y34scaffold00233g21(Magnaporthe oryzae (strain Y34));OOW_P131scaffold00157g5(Magnaporthe oryzae (strain P131));	G5EH09	298	570	36	7	72.29	K(1)SWAAGDACQR	-1.267	2	1
G5EH09	385	K	2-methylcitrate dehydratase	MGCH7_ch7g591	L7IFY1;L7JPE0;	OOU_Y34scaffold00233g21(Magnaporthe oryzae (strain Y34));OOW_P131scaffold00157g5(Magnaporthe oryzae (strain P131));	G5EH09	385	570	36	7	111.27	IHDQLK(1)AMGK	-0.7131	2	1
G5EH09	395	K	2-methylcitrate dehydratase	MGCH7_ch7g591	L7IFY1;L7JPE0;	OOU_Y34scaffold00233g21(Magnaporthe oryzae (strain Y34));OOW_P131scaffold00157g5(Magnaporthe oryzae (strain P131));	G5EH09	395	570	36	7	102.4	SAADIK(1)EITCR	0.20993	2	1
G5EH09	479	K	2-methylcitrate dehydratase	MGCH7_ch7g591	L7IFY1;L7JPE0;	OOU_Y34scaffold00233g21(Magnaporthe oryzae (strain Y34));OOW_P131scaffold00157g5(Magnaporthe oryzae (strain P131));	G5EH09	479	570	36	7	61.235	QFTADYHDPK(1)LR	0.4323	2	1
G5EH09	516	K	2-methylcitrate dehydratase	MGCH7_ch7g591	L7IFY1;L7JPE0;	OOU_Y34scaffold00233g21(Magnaporthe oryzae (strain Y34));OOW_P131scaffold00157g5(Magnaporthe oryzae (strain P131));	G5EH09	516	570	36	7	53.08	REEAK(1)PEILSK	2.4235	3	1
G5EH26	110	K	Zuotin	MGCH7_ch7g113	L7IQ17;L7J7R3;	OOU_Y34scaffold00066g4(Magnaporthe oryzae (strain Y34));OOW_P131scaffold00689g8(Magnaporthe oryzae (strain P131));	G5EH26	110	444	67	3	83.869	NQDHYQVLGLSK(1)YR	3.3743	3	1
G5EH26	114	K	Zuotin	MGCH7_ch7g113	L7IQ17;L7J7R3;	OOU_Y34scaffold00066g4(Magnaporthe oryzae (strain Y34));OOW_P131scaffold00689g8(Magnaporthe oryzae (strain P131));	G5EH26	114	444	67	3	57.785	FK(1)ASEDQIKR	2.21	3	0.999997
G5EH26	198	K	Zuotin	MGCH7_ch7g113	L7IQ17;L7J7R3;	OOU_Y34scaffold00066g4(Magnaporthe oryzae (strain Y34));OOW_P131scaffold00689g8(Magnaporthe oryzae (strain P131));	G5EH26	198	444	67	3	51.286	LWGNVFK(1)AEAR	0.50395	2	1
G5EH27	52	K	3-oxoacyl-[acyl-carrier-protein] reductase	MGCH7_ch7g333	L7HZF1;L7J5A4;	OOU_Y34scaffold00666g205(Magnaporthe oryzae (strain Y34));OOW_P131scaffold01027g38(Magnaporthe oryzae (strain P131));	G5EH27	52	280	17	1	40.477	VK(1)SLVPGAQVETVK	2.2415	2	1
G5EH30	18	K	Ubiquitin homeostasis protein lub1	MGCH7_ch7g140	L7JHG9;F8SM03;L7IE89;	OOW_P131scaffold00344g10(Magnaporthe oryzae (strain P131));PLA2(Magnaporthe oryzae);OOU_Y34scaffold00334g17(Magnaporthe oryzae (strain Y34));	G5EH30	18	797	36	1	80.738	LSAQLIGHSNDVK(1)SVR	0.62765	2	1
[truncated: 161 more rows]
