# Supplementary material for: Succinyl-proteome profiling of Pyricularia oryzae, a devastating phytopathogenic fungus that causes rice blast disease
Source: Sci Rep. 2019 Mar 5;9:3490. doi: 10.1038/s41598-018-36852-9 (PMC6401317; doi:10.1038/s41598-018-36852-9)
Supplement: Supplementary file 2 — Table S2 [file 41598_2018_36852_MOESM2_ESM.xlsx]

## Sheet: Sheet1
Table S2 GO term classifications of all succunylated proteins in P. oryaze.
GO Terms Level 1	GO Terms Description	GO Terms Level	GO Terms ID	Mapping
Cellular Component	cytoplasm	6	GO:0005737	307
	cell	2	GO:0005623	343
	intracellular part	5	GO:0044424	327
	intracellular	4	GO:0005622	334
	cell part	3	GO:0044464	337
	mitochondrion	8	GO:0005739	95
	ribosome	8	GO:0005840	61
	mitochondrial part	9	GO:0044429	56
Molecular Function	structural molecule activity	2	GO:0005198	64
	catalytic activity	2	GO:0003824	394
	structural constituent of ribosome	3	GO:0003735	54
	hydrogen ion transmembrane transporter activity	9	GO:0015078	26
	ligase activity	3	GO:0016874	38
	monovalent inorganic cation transmembrane transporter activity	8	GO:0015077	26
	nucleotide binding	5	GO:0000166	150
	nucleoside phosphate binding	4	GO:1901265	150
Biological Process	organonitrogen compound metabolic process	4	GO:1901564	200
	cellular process	2	GO:0009987	375
	small molecule metabolic process	4	GO:0044281	162
	metabolic process	2	GO:0008152	446
	cellular metabolic process	3	GO:0044237	327
	organonitrogen compound biosynthetic process	5	GO:1901566	154
	organic substance metabolic process	3	GO:0071704	349
	primary metabolic process	3	GO:0044238	326
	single-organism process	2	GO:0044699	304
	single-organism cellular process	3	GO:0044763	216
	organic substance biosynthetic process	4	GO:1901576	198
	generation of precursor metabolites and energy	4	GO:0006091	45
	biosynthetic process	3	GO:0009058	206
	cellular biosynthetic process	4	GO:0044249	198
