# Supplementary material for: Succinyl-proteome profiling of Pyricularia oryzae, a devastating phytopathogenic fungus that causes rice blast disease
Source: Sci Rep. 2019 Mar 5;9:3490. doi: 10.1038/s41598-018-36852-9 (PMC6401317; doi:10.1038/s41598-018-36852-9)
Supplement: Supplementary file 3 — Table S3 [file 41598_2018_36852_MOESM3_ESM.xlsx]

## Sheet: Sheet1
Table S3 Subcellular classifications of all succinylated proteins in P. oryzae.
Subcellular Location	No. of Protein	Protein IDs
mitochondria	279	G5EH01 G4MTR3 G4N4E1 G4N2B8 G4MTY9 G4MP80 G4N9V2 G4MLP7 G4NAX4 G4MZF7 G4NGT3 G4NAT3 A0A151V4S7 G4N4M7 G4N9G8 G4MT13 G4NGW1 G4NF63 G4N7C7 G4N5A6 G5EH95 G4NC58 G4NHJ2 G4N792 G4NAI8 G4N7T0 G4MMQ9 G4MM52 G4N9I9 G4MSN4 G4ML01 G4NDV6 G4N232 G5EHH1 G4NAD3 G4NDZ5 G4MV80 Q2KEU3 G4N816 G4MY14 G4MSC5 G4N0M8 G4MT80 G4N8F6 G4MWZ3 G4MV39 G4N953 G4NF57 G4MWX2 G4N2E2 G4N6M9 G4MV89 G4MQ02 G4MXJ6 A4RC73 G4MUU0 G4M…
cytoplasm	247	G4MWG4 G4MTX9 G4N296 G4MPV2 G4MTK2 G4MY97 G4N8W1 G4N4I7 G4MVK8 G4MTV8 G4MSB2 G4N849 G4MR50 G4NAR6 G4NDR9 G4NJK6 G4MYZ4 G4NIU0 G4N7K3 G4N4B9 Q2KFQ4 G4N6Y1 G4MZI8 G4N6W6 G4N4K3 G4MYX0 G4MTW6 G5EH27 G4MUD1 G4MYZ8 G4MRF6 G4MUE8 A4R188 G4NHC3 G4N5B0 G4N4N6 G4N5E0 G4N4L4 G4MQN9 G4N700 G4MSG1 A4RC23 G4MQX4 G4N374 G4MTI4 G4MT46 G4MXC5 G4MXJ0 G4NDL7 Q2KGF3 G4N530 G4MZI3 G4NLU9 G4MVB0 G4N349 G4N8K5 G4N8C1 …
nucleus	85	G4MUU2 G4N6U9 G4MSD2 G4N7S1 G4N184 I0LNZ2 G4NED3 G4NDL6 G4N7Z3 G4MMP7 G4MTJ4 G4N0N1 A4QT78 G4N0C2 G4NAJ7 G4MZQ6 G4MUH5 P0CT13 G4MYJ0 G4MV31 Q2KGE3 P0CT12 G4N3Q1 G4MY89 G4N168 G4MKD3 G4N4X6 G4NJH9 G4MKI5 G4MQ14 A4RK68 G4NEY0 G4MKS1 G4ML92 G4MW66 G4NH22 G4MNF9 A4RCX7 G4MNH0 G4N7G1 G4N582 G5EHP6 G4NGZ3 G4ML89 G4MZE5 G4N9S2 Q9UWF0 A4QVP2 G4MQX6 G4MUN3 G4ND45 A4QUL1 G5EH26 G4N5M5 P56221 G4NE61 G4N3J5 …
extracellular	43	P58371 G4NGH5 G4N0Y2 G4MRA6 G4N2H7 G4MKQ2 G4N8Z2 G4NI16 A4R935 G4N028 G4MLP9 A4RPY8 G4NGD7 G4MQ00 G4MQN7 G4MU97 G4N4K1 G5EHE9 G4MY94 G4N126 G4N3R3 G4MV32 G4MXQ5 G4MVA2 G4MXT6 G4MR77 G4NCF7 G4N2W4 G4MTY5 G4MWU3 A4R640 G4MQ72 G4MMG9 G4MLQ8 P52751 G4NCN9 G4MKA5 G4N4S8 G4MWH8 G4MYU8 G5EH30 G4MV25 G4MUJ8
"cytoplasm,nucleus"	24	G4MU70 G4MLM8 Q2KGF7 G4NIA0 G4NB83 G4NI43 G4N8G1 G4MKM5 G4NDD2 G4NCA6 G4MMW9 G5EHV3 G4MQX3 G4N2P2 A4QZL9 A4RM69 G4MNP7 A4RBS3 G4N072 G4N5E3 G4NCY0 G4NHE6 G4N0Z8 G4MTA9
cytoskeleton	13	G4N9V9 G4NGZ4 G4N020 G4MKQ4 G4MP09 G4MN52 G4N8K7 G4NDG8 G4NAF3 G4N4A9 G4MSY8 G4MYA0 G4N6U8
plasma membrane	12	G4MMX1 G4MU02 G4NDV3 G4NFC2 G4MLM0 G4MX02 G4MNA3 G4N229 Q2KG37 G4MSH5 G4N2B6 G5EHM5
"cytoplasm,mitochondria"	5	G4NEI2 G4NG26 G4N751 G4MVB2 G4MPG4
peroxisome	4	G4N5G7 G4MTP1 P0CT06 G4NIW7
"mitochondria,nucleus"	2	G4MNZ8 G4NCW6
