# Supplementary material for: Succinyl-proteome profiling of Pyricularia oryzae, a devastating phytopathogenic fungus that causes rice blast disease
Source: Sci Rep. 2019 Mar 5;9:3490. doi: 10.1038/s41598-018-36852-9 (PMC6401317; doi:10.1038/s41598-018-36852-9)
Supplement: Supplementary file 4 — Table S4 [file 41598_2018_36852_MOESM4_ESM.xlsx]

## Sheet: Sheet1
Table S4 Detail information of the motifs in all identified lysine-succinylated peptides.
Motif	Motif Score	Foreground		Background		Fold Increase
		Matches	Size	Matches	Size
..K.......K..........	15.35	231	2047	16106	249439	1.75
....K.....K..........	13.02	192	1816	14083	233333	1.75
...K......K..........	11.03	171	1624	13441	219250	1.72
K.........K..........	8.83	138	1453	11461	205809	1.71
..........K.......K..	9.23	138	1315	11806	194348	1.73
.....K....K..........	7.98	116	1177	10366	182542	1.74
.......K..K..........	8.13	112	1061	10305	172176	1.76
.K........K..........	8.24	92	949	8263	161871	1.9
...R......K..........	7.76	103	857	10401	153608	1.77
....R.....K..........	8.27	92	754	9248	143207	1.89
......K...K..........	8.44	76	662	7480	133959	2.06
......R...K..........	6.58	72	586	8262	126479	1.88
