# Supplementary material for: Succinyl-proteome profiling of Pyricularia oryzae, a devastating phytopathogenic fungus that causes rice blast disease
Source: Sci Rep. 2019 Mar 5;9:3490. doi: 10.1038/s41598-018-36852-9 (PMC6401317; doi:10.1038/s41598-018-36852-9)
Supplement: Supplementary file 5 — Table S5 [file 41598_2018_36852_MOESM5_ESM.xlsx]

## Sheet: Sheet1
Table S5 The enrichment analysis of protein domain in all succinylated proteins.
Domain Description	Mapping	Background	All Mapping	All Backgroud	Fold enrichment	Fisher's exact test p value	-log10(P value)	Related Protein
NAD(P)-binding domain	56	335	586	6831	1.95	1.30164e-06	5.89	Q2KEJ5 G4N296 G4MPV2 G4MZ14 G4N499 G4N8W7 G4N7S0 G4NHC2 G4NI27 G5EI34 G4MZY1 G4MUU0 A4QQN1 G4NFT6 G4NIU0 G5EHT4 G4NGT3 G4MU23 G4MZI8 G4NH85 G5EH27 G4N2W5 G5EI10 G4N4N6 G4N292 G4N5E0 G4MV32 G4MS58 G4N885 G5EH72 G4N500 G4N2H2 G4N4P6 G4NKL2 G4MR82 G4N8L1 G4ML82 G4NDL7 G4MM52 Q9P4R4 G4MSN4 Q2KGS4 Q12634 G4N7D8 G4N0E3 G4N0T7 G4N229 G4NCV3 G4MT11 G4NDY5 G4MND5 G4NCH2 G4MW52 G4N290 G4MPA2 G4N6Y3
Single hybrid motif	7	7	586	6831	11.66	2.50106e-06	5.6	G4N2L8 G4MSC5 G4N0N1 G4NAT5 G4MV39 G4N2C2 G4NIC7
"Heat shock protein 70kD, C-terminal domain	6	6	586	6831	11.66	2.52818e-05	4.6	G4MKA5 G4N554 G4MNH8 G4MKQ2 G4NAY4 G4NF57
Aminoacyl-tRNA synthetase, class II	9	18	586	6831	5.83	5.56438e-05	4.25	G4N7B7 G4N7P0 G4N3I0 Q2KFQ4 G4N844 G4N9X8 G4N6G1 G4MN13 G4NG70
Biotin/lipoyl attachment	7	10	586	6831	8.16	5.9868e-05	4.22	G4N2L8 G4MSC5 G4N0N1 G4NAT5 G4MV39 G4N2C2 G4NIC7
Heat shock protein 70kD, peptide-binding domain	5	5	586	6831	11.66	0.000248286	3.61	G4MKA5 G4N554 G4MNH8 G4NAY4 G4NF57
Thioredoxin-like fold	17	74	586	6831	2.68	0.000416957	3.38	G4NFB7 G4MUY9 G4MPX2 G4N072 G4MNF0 G4N751 G4MLR8 G4MM08 G4N178 G4MYU8 G4NLP5 G4MXC5 G4MZI9 Q2KEU3 G5EHR9 A4RC73 G4NJE8
Aminoacyl-tRNA synthetase, class II (G/ P/ S/T)	5	6	586	6831	9.71	0.000694294	3.16	G4N844 G4N7P0 G4N9X8 G4NG70 G4MN13
Ribosomal protein L2 domain 2	6	10	586	6831	6.99	0.000792812	3.1	G4NH22 G5EGZ5 G4MSC0 G4N8F6 G4ML54 G4N4U7
Pyridoxal phosphate-dependent transferase, major region, subdomain 1	13	52	586	6831	2.91	0.00117937	2.93	G5EHG3 G4MTN6 G4N7K3 G4NF63 G4MRB4 G4MKD2 G4NIQ1 G4N792 G4NEL5 G4N6M9 G4NI53 G4N6X3 G4MUF4
Isopropylmalate dehydrogenase-like domain	5	7	586	6831	8.33	0.00151037	2.82	G4MTI4 G4MUX0 G4MUJ2 G4MMD8 G4N5B0
Proteasome alpha-subunit, N-terminal domain	4	4	586	6831	11.66	0.00234069	2.63	G4N763 G4MWF3 G4NBY3 G4MTJ8
ATPase, F1/V1/A1 complex, alpha/beta subunit, nucleotide-binding domain	4	4	586	6831	11.66	0.00234069	2.63	G4N9V9 G4N0M7 G4MYA0 G4NAE0
Translation protein SH3-like domain	5	8	586	6831	7.29	0.00281692	2.55	G4NH22 G5EGZ5 G4MSC0 G4ML54 Q2KFG0
NADP-dependent oxidoreductase domain	8	24	586	6831	3.89	0.00309686	2.51	G4NEI2 G4N020 G4MUX2 G4NFI7 G4NAH9 G4N288 G4MM60 G4MZI3
"Rossmann-like alpha/beta/alpha sandwich fold	8	24	586	6831	3.89	0.00309686	2.51	G4N4B9 G4MTK2 G4MWJ2 G4NHZ1 G4ND55 G4NDG8 G4MZT1 G4MRI0
"Nucleophile aminohydrolases, N-terminal	7	19	586	6831	4.29	0.00395648	2.4	G4MS62 G4N763 G4NCY1 G4MWF3 G4NCY0 G4NBY3 G4MTJ8
Thiamin diphosphate-binding fold	6	14	586	6831	5	0.00471527	2.33	G4NHH4 G4N7T0 G4NAT3 G4MMK2 G4MRY4 G5EGX5
Nucleophile aminohydrolases, N-terminal	5	9	586	6831	6.48	0.00472939	2.33	G4ND55 G4MT51 G4NGQ9 G4MTM7 G4MSG1
"Thiolase-like	5	9	586	6831	6.48	0.00472939	2.33	G4MVC4 G4NA21 G4NIU0 G4N1F2 G4N745
"Pyridoxal phosphate-dependent transferase	10	39	586	6831	2.99	0.0047697	2.32	G5EHG3 G4MTN6 G4N7K3 G4NF63 G4MRB4 G4MKD2 G4NIQ1 G4NEL5 G4NI53 G4MUF4
Ribosomal protein L7Ae/L30e/S12e/Gadd45	4	5	586	6831	9.33	0.0054793	2.26	G4N700 G4MSW3 G4NAV2 G4N4M3
Band 7 domain	4	5	586	6831	9.33	0.0054793	2.26	G4N2E2 G4MRF6 G4MR35 G4N4M8
Succinyl-CoA synthetase-like	4	5	586	6831	9.33	0.0054793	2.26	G4MNV7 G4ML82 G4MM52 G4ML83
Translation protein, beta-barrel domain	6	16	586	6831	4.37	0.00891088	2.05	G4N716 G4MVB0 G4MYU6 G4N7B3 G4MTI3 G4NC31
