# Supplementary material for: Succinyl-proteome profiling of Pyricularia oryzae, a devastating phytopathogenic fungus that causes rice blast disease
Source: Sci Rep. 2019 Mar 5;9:3490. doi: 10.1038/s41598-018-36852-9 (PMC6401317; doi:10.1038/s41598-018-36852-9)
Supplement: Supplementary file 6 — Table S6 [file 41598_2018_36852_MOESM6_ESM.xlsx]

## Sheet: Sheet1
Table S6 Information of 11 key succinylated proteins involved in glycolytic pathway.
Protein accession	Position	Amino acid	Protein names	Gene names	Homologous subspecies protein	Homologous subspecies geneName	Protein groups	Positions within protein groups	Protein length	Number of K	Number of Ksucc	Score	Modified sequence	Mass error [ppm]	Charge	Localization probability	Subcellular localization	Biological Process	Cellular Component	Molecular Function	KEGG KO No.	KEGG Gene	KEGG pathway	IPR ID	Domain description
5.4.2.2
G4MS90	9	K	Phosphoglucomutase	MGG_04495			G4MS90	9	554	44	5	48.907	TVEFK(0.999)SFTDQK(0.001)PGTSGLR	0.47591	3	0.999319	cytoplasm	GO:0008152 metabolic process; GO:0005975 carbohydrate metabolic process; GO:0044238 primary metabolic process; GO:0071704 organic substance metabolic process;		"GO:0000287 magnesium ion binding; GO:0016853 isomerase activity; GO:0003824 catalytic activity; GO:0005488 binding; GO:0016868 intramolecular transferase activity, phosphotransferases; GO:0043167 ion binding; GO:0046872 metal ion binding; GO:0043169 cation binding; GO:0016866 intramolecular transferase activity; "	K01835	pgm; phosphoglucomutase [EC:5.4.2.2]	mgr00030 Pentose phosphate pathway - Magnaporthe oryzae; mgr00010 Glycolysis / Gluconeogenesis - Magnaporthe oryzae; mgr01100 Metabolic pathways - Magnaporthe oryzae; mgr01110 Biosynthesis of secondary metabolites - Magnaporthe oryzae; mgr01130 Biosynthesis of antibiotics - Magnaporthe oryzae; mgr00500 Starch and sucrose metabolism - Magnaporthe oryzae; mgr00230 Purine metabolism - Magnaporthe or…	IPR005846; IPR005843; IPR005845; IPR016055; IPR005844;	"Alpha-D-phosphohexomutase, alpha/beta/alpha domain III; Alpha-D-phosphohexomutase, C-terminal; Alpha-D-phosphohexomutase, alpha/beta/alpha domain II; Alpha-D-phosphohexomutase, alpha/beta/alpha I/II/III; Alpha-D-phosphohexomutase, alpha/beta/alpha domain I; "
G4MS90	149	K	Phosphoglucomutase	MGG_04495			G4MS90	149	554	44	5	100.38	IYETTK(1)TLTSYK	0.90476	2	1	cytoplasm	GO:0008152 metabolic process; GO:0005975 carbohydrate metabolic process; GO:0044238 primary metabolic process; GO:0071704 organic substance metabolic process;		"GO:0000287 magnesium ion binding; GO:0016853 isomerase activity; GO:0003824 catalytic activity; GO:0005488 binding; GO:0016868 intramolecular transferase activity, phosphotransferases; GO:0043167 ion binding; GO:0046872 metal ion binding; GO:0043169 cation binding; GO:0016866 intramolecular transferase activity; "	K01835	pgm; phosphoglucomutase [EC:5.4.2.2]	mgr00030 Pentose phosphate pathway - Magnaporthe oryzae; mgr00010 Glycolysis / Gluconeogenesis - Magnaporthe oryzae; mgr01100 Metabolic pathways - Magnaporthe oryzae; mgr01110 Biosynthesis of secondary metabolites - Magnaporthe oryzae; mgr01130 Biosynthesis of antibiotics - Magnaporthe oryzae; mgr00500 Starch and sucrose metabolism - Magnaporthe oryzae; mgr00230 Purine metabolism - Magnaporthe or…	IPR005846; IPR005843; IPR005845; IPR016055; IPR005844;	"Alpha-D-phosphohexomutase, alpha/beta/alpha domain III; Alpha-D-phosphohexomutase, C-terminal; Alpha-D-phosphohexomutase, alpha/beta/alpha domain II; Alpha-D-phosphohexomutase, alpha/beta/alpha I/II/III; Alpha-D-phosphohexomutase, alpha/beta/alpha domain I; "
G4MS90	201	K	Phosphoglucomutase	MGG_04495			G4MS90	201	554	44	5	51.286	K(1)FFASNSDFK	0.50284	2	1	cytoplasm	GO:0008152 metabolic process; GO:0005975 carbohydrate metabolic process; GO:0044238 primary metabolic process; GO:0071704 organic substance metabolic process;		"GO:0000287 magnesium ion binding; GO:0016853 isomerase activity; GO:0003824 catalytic activity; GO:0005488 binding; GO:0016868 intramolecular transferase activity, phosphotransferases; GO:0043167 ion binding; GO:0046872 metal ion binding; GO:0043169 cation binding; GO:0016866 intramolecular transferase activity; "	K01835	pgm; phosphoglucomutase [EC:5.4.2.2]	mgr00030 Pentose phosphate pathway - Magnaporthe oryzae; mgr00010 Glycolysis / Gluconeogenesis - Magnaporthe oryzae; mgr01100 Metabolic pathways - Magnaporthe oryzae; mgr01110 Biosynthesis of secondary metabolites - Magnaporthe oryzae; mgr01130 Biosynthesis of antibiotics - Magnaporthe oryzae; mgr00500 Starch and sucrose metabolism - Magnaporthe oryzae; mgr00230 Purine metabolism - Magnaporthe or…	IPR005846; IPR005843; IPR005845; IPR016055; IPR005844;	"Alpha-D-phosphohexomutase, alpha/beta/alpha domain III; Alpha-D-phosphohexomutase, C-terminal; Alpha-D-phosphohexomutase, alpha/beta/alpha domain II; Alpha-D-phosphohexomutase, alpha/beta/alpha I/II/III; Alpha-D-phosphohexomutase, alpha/beta/alpha domain I; "
G4MS90	440	K	Phosphoglucomutase	MGG_04495			G4MS90	440	554	44	5	82.426	LVK(1)TLQEK	0.50341	2	1	cytoplasm	GO:0008152 metabolic process; GO:0005975 carbohydrate metabolic process; GO:0044238 primary metabolic process; GO:0071704 organic substance metabolic process;		"GO:0000287 magnesium ion binding; GO:0016853 isomerase activity; GO:0003824 catalytic activity; GO:0005488 binding; GO:0016868 intramolecular transferase activity, phosphotransferases; GO:0043167 ion binding; GO:0046872 metal ion binding; GO:0043169 cation binding; GO:0016866 intramolecular transferase activity; "	K01835	pgm; phosphoglucomutase [EC:5.4.2.2]	mgr00030 Pentose phosphate pathway - Magnaporthe oryzae; mgr00010 Glycolysis / Gluconeogenesis - Magnaporthe oryzae; mgr01100 Metabolic pathways - Magnaporthe oryzae; mgr01110 Biosynthesis of secondary metabolites - Magnaporthe oryzae; mgr01130 Biosynthesis of antibiotics - Magnaporthe oryzae; mgr00500 Starch and sucrose metabolism - Magnaporthe oryzae; mgr00230 Purine metabolism - Magnaporthe or…	IPR005846; IPR005843; IPR005845; IPR016055; IPR005844;	"Alpha-D-phosphohexomutase, alpha/beta/alpha domain III; Alpha-D-phosphohexomutase, C-terminal; Alpha-D-phosphohexomutase, alpha/beta/alpha domain II; Alpha-D-phosphohexomutase, alpha/beta/alpha I/II/III; Alpha-D-phosphohexomutase, alpha/beta/alpha domain I; "
G4MS90	542	K	Phosphoglucomutase	MGG_04495			G4MS90	542	554	44	5	111.04	FK(1)EFVGR	0.49828	2	1	cytoplasm	GO:0008152 metabolic process; GO:0005975 carbohydrate metabolic process; GO:0044238 primary metabolic process; GO:0071704 organic substance metabolic process;		"GO:0000287 magnesium ion binding; GO:0016853 isomerase activity; GO:0003824 catalytic activity; GO:0005488 binding; GO:0016868 intramolecular transferase activity, phosphotransferases; GO:0043167 ion binding; GO:0046872 metal ion binding; GO:0043169 cation binding; GO:0016866 intramolecular transferase activity; "	K01835	pgm; phosphoglucomutase [EC:5.4.2.2]	mgr00030 Pentose phosphate pathway - Magnaporthe oryzae; mgr00010 Glycolysis / Gluconeogenesis - Magnaporthe oryzae; mgr01100 Metabolic pathways - Magnaporthe oryzae; mgr01110 Biosynthesis of secondary metabolites - Magnaporthe oryzae; mgr01130 Biosynthesis of antibiotics - Magnaporthe oryzae; mgr00500 Starch and sucrose metabolism - Magnaporthe oryzae; mgr00230 Purine metabolism - Magnaporthe or…	IPR005846; IPR005843; IPR005845; IPR016055; IPR005844;	"Alpha-D-phosphohexomutase, alpha/beta/alpha domain III; Alpha-D-phosphohexomutase, C-terminal; Alpha-D-phosphohexomutase, alpha/beta/alpha domain II; Alpha-D-phosphohexomutase, alpha/beta/alpha I/II/III; Alpha-D-phosphohexomutase, alpha/beta/alpha domain I; "
2.7.1.1
G4MQN9	318	K	Phosphotransferase	MGG_09289			G4MQN9	318	481	32	2	128.86	IFK(1)NQDISK	0.1282	2	1	cytoplasm	GO:0006757 ATP generation from ADP; GO:0065008 regulation of biological quality; GO:0009116 nucleoside metabolic process; GO:0042278 purine nucleoside metabolic process; GO:0006165 nucleoside diphosphate phosphorylation; GO:0046031 ADP metabolic process; GO:0019362 pyridine nucleotide metabolic process; GO:0006096 glycolytic process; GO:0009167 purine ribonucleoside monophosphate metabolic proces…	GO:0043226 organelle; GO:0043231 intracellular membrane-bounded organelle; GO:0043229 intracellular organelle; GO:0005634 nucleus; GO:0044464 cell part; GO:0005622 intracellular; GO:0005737 cytoplasm; GO:0044424 intracellular part; GO:0043227 membrane-bounded organelle; GO:0005829 cytosol; GO:0005623 cell; GO:0044444 cytoplasmic part;	"GO:1901265 nucleoside phosphate binding; GO:0016773 phosphotransferase activity, alcohol group as acceptor; GO:0048029 monosaccharide binding; GO:0097159 organic cyclic compound binding; GO:1901363 heterocyclic compound binding; GO:0016301 kinase activity; GO:0008865 fructokinase activity; GO:0032553 ribonucleotide binding; GO:0003824 catalytic activity; GO:0005488 binding; GO:0032550 purine rib…	K00844	HK; hexokinase [EC:2.7.1.1]	mgr00051 Fructose and mannose metabolism - Magnaporthe oryzae; mgr00010 Glycolysis / Gluconeogenesis - Magnaporthe oryzae; mgr01100 Metabolic pathways - Magnaporthe oryzae; mgr01110 Biosynthesis of secondary metabolites - Magnaporthe oryzae; mgr01130 Biosynthesis of antibiotics - Magnaporthe oryzae; mgr00500 Starch and sucrose metabolism - Magnaporthe oryzae; mgr00520 Amino sugar and nucleotide s…	IPR022672; IPR022673;	"Hexokinase, N-terminal; Hexokinase, C-terminal; "
G4MQN9	412	K	Phosphotransferase	MGG_09289			G4MQN9	412	481	32	2	126.16	SCHVGADGSVFNK(1)YPNFK	-1.0125	3	1	cytoplasm	GO:0006757 ATP generation from ADP; GO:0065008 regulation of biological quality; GO:0009116 nucleoside metabolic process; GO:0042278 purine nucleoside metabolic process; GO:0006165 nucleoside diphosphate phosphorylation; GO:0046031 ADP metabolic process; GO:0019362 pyridine nucleotide metabolic process; GO:0006096 glycolytic process; GO:0009167 purine ribonucleoside monophosphate metabolic proces…	GO:0043226 organelle; GO:0043231 intracellular membrane-bounded organelle; GO:0043229 intracellular organelle; GO:0005634 nucleus; GO:0044464 cell part; GO:0005622 intracellular; GO:0005737 cytoplasm; GO:0044424 intracellular part; GO:0043227 membrane-bounded organelle; GO:0005829 cytosol; GO:0005623 cell; GO:0044444 cytoplasmic part;	"GO:1901265 nucleoside phosphate binding; GO:0016773 phosphotransferase activity, alcohol group as acceptor; GO:0048029 monosaccharide binding; GO:0097159 organic cyclic compound binding; GO:1901363 heterocyclic compound binding; GO:0016301 kinase activity; GO:0008865 fructokinase activity; GO:0032553 ribonucleotide binding; GO:0003824 catalytic activity; GO:0005488 binding; GO:0032550 purine rib…	K00844	HK; hexokinase [EC:2.7.1.1]	mgr00051 Fructose and mannose metabolism - Magnaporthe oryzae; mgr00010 Glycolysis / Gluconeogenesis - Magnaporthe oryzae; mgr01100 Metabolic pathways - Magnaporthe oryzae; mgr01110 Biosynthesis of secondary metabolites - Magnaporthe oryzae; mgr01130 Biosynthesis of antibiotics - Magnaporthe oryzae; mgr00500 Starch and sucrose metabolism - Magnaporthe oryzae; mgr00520 Amino sugar and nucleotide s…	IPR022672; IPR022673;	"Hexokinase, N-terminal; Hexokinase, C-terminal; "
G5EHQ5	96	K	Phosphotransferase	MGCH7_ch7g833	L7JRN9;L7IEY4;	OOW_P131scaffold00066g3(Magnaporthe oryzae (strain P131));OOU_Y34scaffold00275g2(Magnaporthe oryzae (strain Y34));	G5EHQ5	96	495	36	2	45.911	VAIPK(1)ELMVAK	1.3212	2	1	cytoplasm	GO:0006757 ATP generation from ADP; GO:0065008 regulation of biological quality; GO:0009116 nucleoside metabolic process; GO:0042278 purine nucleoside metabolic process; GO:0006165 nucleoside diphosphate phosphorylation; GO:0046031 ADP metabolic process; GO:0019362 pyridine nucleotide metabolic process; GO:0006096 glycolytic process; GO:0009167 purine ribonucleoside monophosphate metabolic proces…	GO:0043226 organelle; GO:0043231 intracellular membrane-bounded organelle; GO:0043229 intracellular organelle; GO:0005634 nucleus; GO:0044464 cell part; GO:0005622 intracellular; GO:0005737 cytoplasm; GO:0044424 intracellular part; GO:0043227 membrane-bounded organelle; GO:0005829 cytosol; GO:0005623 cell; GO:0044444 cytoplasmic part;	"GO:1901265 nucleoside phosphate binding; GO:0016773 phosphotransferase activity, alcohol group as acceptor; GO:0048029 monosaccharide binding; GO:0097159 organic cyclic compound binding; GO:1901363 heterocyclic compound binding; GO:0016301 kinase activity; GO:0008865 fructokinase activity; GO:0032553 ribonucleotide binding; GO:0003824 catalytic activity; GO:0005488 binding; GO:0032550 purine rib…	K00844	HK; hexokinase [EC:2.7.1.1]	mgr00051 Fructose and mannose metabolism - Magnaporthe oryzae; mgr00010 Glycolysis / Gluconeogenesis - Magnaporthe oryzae; mgr01100 Metabolic pathways - Magnaporthe oryzae; mgr01110 Biosynthesis of secondary metabolites - Magnaporthe oryzae; mgr01130 Biosynthesis of antibiotics - Magnaporthe oryzae; mgr00500 Starch and sucrose metabolism - Magnaporthe oryzae; mgr00520 Amino sugar and nucleotide s…	IPR022672; IPR022673;	"Hexokinase, N-terminal; Hexokinase, C-terminal; "
G5EHQ5	326	K	Phosphotransferase	MGCH7_ch7g833	L7JRN9;L7IEY4;	OOW_P131scaffold00066g3(Magnaporthe oryzae (strain P131));OOU_Y34scaffold00275g2(Magnaporthe oryzae (strain Y34));	G5EHQ5	326	495	36	2	58.596	NDK(1)VQLFK	0.23293	2	1	cytoplasm	GO:0006757 ATP generation from ADP; GO:0065008 regulation of biological quality; GO:0009116 nucleoside metabolic process; GO:0042278 purine nucleoside metabolic process; GO:0006165 nucleoside diphosphate phosphorylation; GO:0046031 ADP metabolic process; GO:0019362 pyridine nucleotide metabolic process; GO:0006096 glycolytic process; GO:0009167 purine ribonucleoside monophosphate metabolic proces…	GO:0043226 organelle; GO:0043231 intracellular membrane-bounded organelle; GO:0043229 intracellular organelle; GO:0005634 nucleus; GO:0044464 cell part; GO:0005622 intracellular; GO:0005737 cytoplasm; GO:0044424 intracellular part; GO:0043227 membrane-bounded organelle; GO:0005829 cytosol; GO:0005623 cell; GO:0044444 cytoplasmic part;	"GO:1901265 nucleoside phosphate binding; GO:0016773 phosphotransferase activity, alcohol group as acceptor; GO:0048029 monosaccharide binding; GO:0097159 organic cyclic compound binding; GO:1901363 heterocyclic compound binding; GO:0016301 kinase activity; GO:0008865 fructokinase activity; GO:0032553 ribonucleotide binding; GO:0003824 catalytic activity; GO:0005488 binding; GO:0032550 purine rib…	K00844	HK; hexokinase [EC:2.7.1.1]	mgr00051 Fructose and mannose metabolism - Magnaporthe oryzae; mgr00010 Glycolysis / Gluconeogenesis - Magnaporthe oryzae; mgr01100 Metabolic pathways - Magnaporthe oryzae; mgr01110 Biosynthesis of secondary metabolites - Magnaporthe oryzae; mgr01130 Biosynthesis of antibiotics - Magnaporthe oryzae; mgr00500 Starch and sucrose metabolism - Magnaporthe oryzae; mgr00520 Amino sugar and nucleotide s…	IPR022672; IPR022673;	"Hexokinase, N-terminal; Hexokinase, C-terminal; "
2.7.1.2
G4N8F5	103	K	Adenosine kinase	MGG_06270			G4N8F5	103	361	22	3	91.318	DAVQK(1)VGLR	0.50269	2	1	cytoplasm	GO:0009116 nucleoside metabolic process; GO:0042278 purine nucleoside metabolic process; GO:0009167 purine ribonucleoside monophosphate metabolic process; GO:0009117 nucleotide metabolic process; GO:0044699 single-organism process; GO:0046129 purine ribonucleoside biosynthetic process; GO:0009163 nucleoside biosynthetic process; GO:0009058 biosynthetic process; GO:0043174 nucleoside salvage; GO:0…		"GO:0019206 nucleoside kinase activity; GO:0016301 kinase activity; GO:0016773 phosphotransferase activity, alcohol group as acceptor; GO:0003824 catalytic activity; GO:0019205 nucleobase-containing compound kinase activity; GO:0016740 transferase activity; GO:0004001 adenosine kinase activity; GO:0016772 transferase activity, transferring phosphorus-containing groups; "	K00856	E2.7.1.20; adenosine kinase [EC:2.7.1.20]	mgr01100 Metabolic pathways - Magnaporthe oryzae; mgr00230 Purine metabolism - Magnaporthe oryzae;	IPR011611; IPR029056;	Carbohydrate kinase PfkB; Ribokinase-like;
G4N8F5	115	K	Adenosine kinase	MGG_06270			G4N8F5	115	361	22	3	44.863	VDPK(1)ETTGR	0.006862	2	1	cytoplasm	GO:0009116 nucleoside metabolic process; GO:0042278 purine nucleoside metabolic process; GO:0009167 purine ribonucleoside monophosphate metabolic process; GO:0009117 nucleotide metabolic process; GO:0044699 single-organism process; GO:0046129 purine ribonucleoside biosynthetic process; GO:0009163 nucleoside biosynthetic process; GO:0009058 biosynthetic process; GO:0043174 nucleoside salvage; GO:0…		"GO:0019206 nucleoside kinase activity; GO:0016301 kinase activity; GO:0016773 phosphotransferase activity, alcohol group as acceptor; GO:0003824 catalytic activity; GO:0019205 nucleobase-containing compound kinase activity; GO:0016740 transferase activity; GO:0004001 adenosine kinase activity; GO:0016772 transferase activity, transferring phosphorus-containing groups; "	K00856	E2.7.1.20; adenosine kinase [EC:2.7.1.20]	mgr01100 Metabolic pathways - Magnaporthe oryzae; mgr00230 Purine metabolism - Magnaporthe oryzae;	IPR011611; IPR029056;	Carbohydrate kinase PfkB; Ribokinase-like;
G4N8F5	149	K	Adenosine kinase	MGG_06270			G4N8F5	149	361	22	3	92.611	K(1)PEVWELVK	1.2689	2	1	cytoplasm	GO:0009116 nucleoside metabolic process; GO:0042278 purine nucleoside metabolic process; GO:0009167 purine ribonucleoside monophosphate metabolic process; GO:0009117 nucleotide metabolic process; GO:0044699 single-organism process; GO:0046129 purine ribonucleoside biosynthetic process; GO:0009163 nucleoside biosynthetic process; GO:0009058 biosynthetic process; GO:0043174 nucleoside salvage; GO:0…		"GO:0019206 nucleoside kinase activity; GO:0016301 kinase activity; GO:0016773 phosphotransferase activity, alcohol group as acceptor; GO:0003824 catalytic activity; GO:0019205 nucleobase-containing compound kinase activity; GO:0016740 transferase activity; GO:0004001 adenosine kinase activity; GO:0016772 transferase activity, transferring phosphorus-containing groups; "	K00856	E2.7.1.20; adenosine kinase [EC:2.7.1.20]	mgr01100 Metabolic pathways - Magnaporthe oryzae; mgr00230 Purine metabolism - Magnaporthe oryzae;	IPR011611; IPR029056;	Carbohydrate kinase PfkB; Ribokinase-like;
2.7.1.11
G4NJH2	621	K	ATP-dependent 6-phosphofructokinase	MGG_02653;MGCH7_ch7g380			G4NJH2;Q2KGF5	621;621	781	43	1	46.88	EIFAHDK(1)GQSR	-1.8274	2	1	cytoplasm	GO:0006757 ATP generation from ADP; GO:0009116 nucleoside metabolic process; GO:0042278 purine nucleoside metabolic process; GO:0006165 nucleoside diphosphate phosphorylation; GO:0046031 ADP metabolic process; GO:0019362 pyridine nucleotide metabolic process; GO:0006096 glycolytic process; GO:0009167 purine ribonucleoside monophosphate metabolic process; GO:0009117 nucleotide metabolic process; G…	GO:0044424 intracellular part; GO:0005623 cell; GO:0044464 cell part; GO:0005622 intracellular; GO:0005737 cytoplasm;	"GO:0003872 6-phosphofructokinase activity; GO:0005524 ATP binding; GO:1901265 nucleoside phosphate binding; GO:0016773 phosphotransferase activity, alcohol group as acceptor; GO:0001882 nucleoside binding; GO:0043167 ion binding; GO:0000166 nucleotide binding; GO:0097159 organic cyclic compound binding; GO:1901363 heterocyclic compound binding; GO:0032549 ribonucleoside binding; GO:0097367 carbo…	K00850	pfkA; 6-phosphofructokinase 1 [EC:2.7.1.11]	mgr00051 Fructose and mannose metabolism - Magnaporthe oryzae; mgr00030 Pentose phosphate pathway - Magnaporthe oryzae; mgr01230 Biosynthesis of amino acids - Magnaporthe oryzae; mgr00010 Glycolysis / Gluconeogenesis - Magnaporthe oryzae; mgr01100 Metabolic pathways - Magnaporthe oryzae; mgr01110 Biosynthesis of secondary metabolites - Magnaporthe oryzae; mgr03018 RNA degradation - Magnaporthe or…	IPR000023;	Phosphofructokinase domain;
4.1.2.13
G4NDL4	27	K	Fructose-bisphosphate aldolase 1	MGG_00223			G4NDL4	27	360	27	8	58.981	LFEHAK(1)K	-1.0712	2	1	cytoplasm	GO:0006757 ATP generation from ADP; GO:0009116 nucleoside metabolic process; GO:0042278 purine nucleoside metabolic process; GO:0006165 nucleoside diphosphate phosphorylation; GO:0046031 ADP metabolic process; GO:0019362 pyridine nucleotide metabolic process; GO:0006096 glycolytic process; GO:0009167 purine ribonucleoside monophosphate metabolic process; GO:0019319 hexose biosynthetic process; GO…	GO:0043226 organelle; GO:0043231 intracellular membrane-bounded organelle; GO:0043229 intracellular organelle; GO:0005634 nucleus; GO:0044464 cell part; GO:0005622 intracellular; GO:0005737 cytoplasm; GO:0044424 intracellular part; GO:0005829 cytosol; GO:0043227 membrane-bounded organelle; GO:0005623 cell; GO:0005739 mitochondrion; GO:0044444 cytoplasmic part;	GO:0004332 fructose-bisphosphate aldolase activity; GO:0046914 transition metal ion binding; GO:0003824 catalytic activity; GO:0005488 binding; GO:0016830 carbon-carbon lyase activity; GO:0043167 ion binding; GO:0016829 lyase activity; GO:0046872 metal ion binding; GO:0043169 cation binding; GO:0008270 zinc ion binding; GO:0016832 aldehyde-lyase activity;	K01624	"FBA; fructose-bisphosphate aldolase, class II [EC:4.1.2.13]"	mgr00051 Fructose and mannose metabolism - Magnaporthe oryzae; mgr00030 Pentose phosphate pathway - Magnaporthe oryzae; mgr01230 Biosynthesis of amino acids - Magnaporthe oryzae; mgr00010 Glycolysis / Gluconeogenesis - Magnaporthe oryzae; mgr01100 Metabolic pathways - Magnaporthe oryzae; mgr01110 Biosynthesis of secondary metabolites - Magnaporthe oryzae; mgr01130 Biosynthesis of antibiotics - Ma…	IPR013785;	Aldolase-type TIM barrel;
G4NDL4	160	K	Fructose-bisphosphate aldolase 1	MGG_00223			G4NDL4	160	360	27	8	69.03	DWNIETTAK(1)YLK	-1.2729	2	1	cytoplasm	GO:0006757 ATP generation from ADP; GO:0009116 nucleoside metabolic process; GO:0042278 purine nucleoside metabolic process; GO:0006165 nucleoside diphosphate phosphorylation; GO:0046031 ADP metabolic process; GO:0019362 pyridine nucleotide metabolic process; GO:0006096 glycolytic process; GO:0009167 purine ribonucleoside monophosphate metabolic process; GO:0019319 hexose biosynthetic process; GO…	GO:0043226 organelle; GO:0043231 intracellular membrane-bounded organelle; GO:0043229 intracellular organelle; GO:0005634 nucleus; GO:0044464 cell part; GO:0005622 intracellular; GO:0005737 cytoplasm; GO:0044424 intracellular part; GO:0005829 cytosol; GO:0043227 membrane-bounded organelle; GO:0005623 cell; GO:0005739 mitochondrion; GO:0044444 cytoplasmic part;	GO:0004332 fructose-bisphosphate aldolase activity; GO:0046914 transition metal ion binding; GO:0003824 catalytic activity; GO:0005488 binding; GO:0016830 carbon-carbon lyase activity; GO:0043167 ion binding; GO:0016829 lyase activity; GO:0046872 metal ion binding; GO:0043169 cation binding; GO:0008270 zinc ion binding; GO:0016832 aldehyde-lyase activity;	K01624	"FBA; fructose-bisphosphate aldolase, class II [EC:4.1.2.13]"	mgr00051 Fructose and mannose metabolism - Magnaporthe oryzae; mgr00030 Pentose phosphate pathway - Magnaporthe oryzae; mgr01230 Biosynthesis of amino acids - Magnaporthe oryzae; mgr00010 Glycolysis / Gluconeogenesis - Magnaporthe oryzae; mgr01100 Metabolic pathways - Magnaporthe oryzae; mgr01110 Biosynthesis of secondary metabolites - Magnaporthe oryzae; mgr01130 Biosynthesis of antibiotics - Ma…	IPR013785;	Aldolase-type TIM barrel;
G4NDL4	231	K	Fructose-bisphosphate aldolase 1	MGG_00223			G4NDL4	231	360	27	8	57.173	YFSIAAGFGNVHGVYK(1)PGNVR	-2.0923	3	1	cytoplasm	GO:0006757 ATP generation from ADP; GO:0009116 nucleoside metabolic process; GO:0042278 purine nucleoside metabolic process; GO:0006165 nucleoside diphosphate phosphorylation; GO:0046031 ADP metabolic process; GO:0019362 pyridine nucleotide metabolic process; GO:0006096 glycolytic process; GO:0009167 purine ribonucleoside monophosphate metabolic process; GO:0019319 hexose biosynthetic process; GO…	GO:0043226 organelle; GO:0043231 intracellular membrane-bounded organelle; GO:0043229 intracellular organelle; GO:0005634 nucleus; GO:0044464 cell part; GO:0005622 intracellular; GO:0005737 cytoplasm; GO:0044424 intracellular part; GO:0005829 cytosol; GO:0043227 membrane-bounded organelle; GO:0005623 cell; GO:0005739 mitochondrion; GO:0044444 cytoplasmic part;	GO:0004332 fructose-bisphosphate aldolase activity; GO:0046914 transition metal ion binding; GO:0003824 catalytic activity; GO:0005488 binding; GO:0016830 carbon-carbon lyase activity; GO:0043167 ion binding; GO:0016829 lyase activity; GO:0046872 metal ion binding; GO:0043169 cation binding; GO:0008270 zinc ion binding; GO:0016832 aldehyde-lyase activity;	K01624	"FBA; fructose-bisphosphate aldolase, class II [EC:4.1.2.13]"	mgr00051 Fructose and mannose metabolism - Magnaporthe oryzae; mgr00030 Pentose phosphate pathway - Magnaporthe oryzae; mgr01230 Biosynthesis of amino acids - Magnaporthe oryzae; mgr00010 Glycolysis / Gluconeogenesis - Magnaporthe oryzae; mgr01100 Metabolic pathways - Magnaporthe oryzae; mgr01110 Biosynthesis of secondary metabolites - Magnaporthe oryzae; mgr01130 Biosynthesis of antibiotics - Ma…	IPR013785;	Aldolase-type TIM barrel;
G4NDL4	244	K	Fructose-bisphosphate aldolase 1	MGG_00223			G4NDL4	244	360	27	8	51.286	LHPELLDK(1)HQK	1.0484	2	1	cytoplasm	GO:0006757 ATP generation from ADP; GO:0009116 nucleoside metabolic process; GO:0042278 purine nucleoside metabolic process; GO:0006165 nucleoside diphosphate phosphorylation; GO:0046031 ADP metabolic process; GO:0019362 pyridine nucleotide metabolic process; GO:0006096 glycolytic process; GO:0009167 purine ribonucleoside monophosphate metabolic process; GO:0019319 hexose biosynthetic process; GO…	GO:0043226 organelle; GO:0043231 intracellular membrane-bounded organelle; GO:0043229 intracellular organelle; GO:0005634 nucleus; GO:0044464 cell part; GO:0005622 intracellular; GO:0005737 cytoplasm; GO:0044424 intracellular part; GO:0005829 cytosol; GO:0043227 membrane-bounded organelle; GO:0005623 cell; GO:0005739 mitochondrion; GO:0044444 cytoplasmic part;	GO:0004332 fructose-bisphosphate aldolase activity; GO:0046914 transition metal ion binding; GO:0003824 catalytic activity; GO:0005488 binding; GO:0016830 carbon-carbon lyase activity; GO:0043167 ion binding; GO:0016829 lyase activity; GO:0046872 metal ion binding; GO:0043169 cation binding; GO:0008270 zinc ion binding; GO:0016832 aldehyde-lyase activity;	K01624	"FBA; fructose-bisphosphate aldolase, class II [EC:4.1.2.13]"	mgr00051 Fructose and mannose metabolism - Magnaporthe oryzae; mgr00030 Pentose phosphate pathway - Magnaporthe oryzae; mgr01230 Biosynthesis of amino acids - Magnaporthe oryzae; mgr00010 Glycolysis / Gluconeogenesis - Magnaporthe oryzae; mgr01100 Metabolic pathways - Magnaporthe oryzae; mgr01110 Biosynthesis of secondary metabolites - Magnaporthe oryzae; mgr01130 Biosynthesis of antibiotics - Ma…	IPR013785;	Aldolase-type TIM barrel;
G4NDL4	247	K	Fructose-bisphosphate aldolase 1	MGG_00223			G4NDL4	247	360	27	8	78.516	HQK(1)YVIEK	0.76335	2	1	cytoplasm	GO:0006757 ATP generation from ADP; GO:0009116 nucleoside metabolic process; GO:0042278 purine nucleoside metabolic process; GO:0006165 nucleoside diphosphate phosphorylation; GO:0046031 ADP metabolic process; GO:0019362 pyridine nucleotide metabolic process; GO:0006096 glycolytic process; GO:0009167 purine ribonucleoside monophosphate metabolic process; GO:0019319 hexose biosynthetic process; GO…	GO:0043226 organelle; GO:0043231 intracellular membrane-bounded organelle; GO:0043229 intracellular organelle; GO:0005634 nucleus; GO:0044464 cell part; GO:0005622 intracellular; GO:0005737 cytoplasm; GO:0044424 intracellular part; GO:0005829 cytosol; GO:0043227 membrane-bounded organelle; GO:0005623 cell; GO:0005739 mitochondrion; GO:0044444 cytoplasmic part;	GO:0004332 fructose-bisphosphate aldolase activity; GO:0046914 transition metal ion binding; GO:0003824 catalytic activity; GO:0005488 binding; GO:0016830 carbon-carbon lyase activity; GO:0043167 ion binding; GO:0016829 lyase activity; GO:0046872 metal ion binding; GO:0043169 cation binding; GO:0008270 zinc ion binding; GO:0016832 aldehyde-lyase activity;	K01624	"FBA; fructose-bisphosphate aldolase, class II [EC:4.1.2.13]"	mgr00051 Fructose and mannose metabolism - Magnaporthe oryzae; mgr00030 Pentose phosphate pathway - Magnaporthe oryzae; mgr01230 Biosynthesis of amino acids - Magnaporthe oryzae; mgr00010 Glycolysis / Gluconeogenesis - Magnaporthe oryzae; mgr01100 Metabolic pathways - Magnaporthe oryzae; mgr01110 Biosynthesis of secondary metabolites - Magnaporthe oryzae; mgr01130 Biosynthesis of antibiotics - Ma…	IPR013785;	Aldolase-type TIM barrel;
G4NDL4	252	K	Fructose-bisphosphate aldolase 1	MGG_00223			G4NDL4	252	360	27	8	125.97	YVIEK(1)LGCEEK	-0.19893	2	1	cytoplasm	GO:0006757 ATP generation from ADP; GO:0009116 nucleoside metabolic process; GO:0042278 purine nucleoside metabolic process; GO:0006165 nucleoside diphosphate phosphorylation; GO:0046031 ADP metabolic process; GO:0019362 pyridine nucleotide metabolic process; GO:0006096 glycolytic process; GO:0009167 purine ribonucleoside monophosphate metabolic process; GO:0019319 hexose biosynthetic process; GO…	GO:0043226 organelle; GO:0043231 intracellular membrane-bounded organelle; GO:0043229 intracellular organelle; GO:0005634 nucleus; GO:0044464 cell part; GO:0005622 intracellular; GO:0005737 cytoplasm; GO:0044424 intracellular part; GO:0005829 cytosol; GO:0043227 membrane-bounded organelle; GO:0005623 cell; GO:0005739 mitochondrion; GO:0044444 cytoplasmic part;	GO:0004332 fructose-bisphosphate aldolase activity; GO:0046914 transition metal ion binding; GO:0003824 catalytic activity; GO:0005488 binding; GO:0016830 carbon-carbon lyase activity; GO:0043167 ion binding; GO:0016829 lyase activity; GO:0046872 metal ion binding; GO:0043169 cation binding; GO:0008270 zinc ion binding; GO:0016832 aldehyde-lyase activity;	K01624	"FBA; fructose-bisphosphate aldolase, class II [EC:4.1.2.13]"	mgr00051 Fructose and mannose metabolism - Magnaporthe oryzae; mgr00030 Pentose phosphate pathway - Magnaporthe oryzae; mgr01230 Biosynthesis of amino acids - Magnaporthe oryzae; mgr00010 Glycolysis / Gluconeogenesis - Magnaporthe oryzae; mgr01100 Metabolic pathways - Magnaporthe oryzae; mgr01110 Biosynthesis of secondary metabolites - Magnaporthe oryzae; mgr01130 Biosynthesis of antibiotics - Ma…	IPR013785;	Aldolase-type TIM barrel;
G4NDL4	308	K	Fructose-bisphosphate aldolase 1	MGG_00223			G4NDL4	308	360	27	8	49.266	DYVTSK(1)IEYLNSQVGNPDGADKPNKK	-1.9462	3	0.999901	cytoplasm	GO:0006757 ATP generation from ADP; GO:0009116 nucleoside metabolic process; GO:0042278 purine nucleoside metabolic process; GO:0006165 nucleoside diphosphate phosphorylation; GO:0046031 ADP metabolic process; GO:0019362 pyridine nucleotide metabolic process; GO:0006096 glycolytic process; GO:0009167 purine ribonucleoside monophosphate metabolic process; GO:0019319 hexose biosynthetic process; GO…	GO:0043226 organelle; GO:0043231 intracellular membrane-bounded organelle; GO:0043229 intracellular organelle; GO:0005634 nucleus; GO:0044464 cell part; GO:0005622 intracellular; GO:0005737 cytoplasm; GO:0044424 intracellular part; GO:0005829 cytosol; GO:0043227 membrane-bounded organelle; GO:0005623 cell; GO:0005739 mitochondrion; GO:0044444 cytoplasmic part;	GO:0004332 fructose-bisphosphate aldolase activity; GO:0046914 transition metal ion binding; GO:0003824 catalytic activity; GO:0005488 binding; GO:0016830 carbon-carbon lyase activity; GO:0043167 ion binding; GO:0016829 lyase activity; GO:0046872 metal ion binding; GO:0043169 cation binding; GO:0008270 zinc ion binding; GO:0016832 aldehyde-lyase activity;	K01624	"FBA; fructose-bisphosphate aldolase, class II [EC:4.1.2.13]"	mgr00051 Fructose and mannose metabolism - Magnaporthe oryzae; mgr00030 Pentose phosphate pathway - Magnaporthe oryzae; mgr01230 Biosynthesis of amino acids - Magnaporthe oryzae; mgr00010 Glycolysis / Gluconeogenesis - Magnaporthe oryzae; mgr01100 Metabolic pathways - Magnaporthe oryzae; mgr01110 Biosynthesis of secondary metabolites - Magnaporthe oryzae; mgr01130 Biosynthesis of antibiotics - Ma…	IPR013785;	Aldolase-type TIM barrel;
G4NDL4	324	K	Fructose-bisphosphate aldolase 1	MGG_00223			G4NDL4	324	360	27	8	49.768	IEYLNSQVGNPDGADK(0.951)PNK(0.049)K	-0.88764	3	0.95063	cytoplasm	GO:0006757 ATP generation from ADP; GO:0009116 nucleoside metabolic process; GO:0042278 purine nucleoside metabolic process; GO:0006165 nucleoside diphosphate phosphorylation; GO:0046031 ADP metabolic process; GO:0019362 pyridine nucleotide metabolic process; GO:0006096 glycolytic process; GO:0009167 purine ribonucleoside monophosphate metabolic process; GO:0019319 hexose biosynthetic process; GO…	GO:0043226 organelle; GO:0043231 intracellular membrane-bounded organelle; GO:0043229 intracellular organelle; GO:0005634 nucleus; GO:0044464 cell part; GO:0005622 intracellular; GO:0005737 cytoplasm; GO:0044424 intracellular part; GO:0005829 cytosol; GO:0043227 membrane-bounded organelle; GO:0005623 cell; GO:0005739 mitochondrion; GO:0044444 cytoplasmic part;	GO:0004332 fructose-bisphosphate aldolase activity; GO:0046914 transition metal ion binding; GO:0003824 catalytic activity; GO:0005488 binding; GO:0016830 carbon-carbon lyase activity; GO:0043167 ion binding; GO:0016829 lyase activity; GO:0046872 metal ion binding; GO:0043169 cation binding; GO:0008270 zinc ion binding; GO:0016832 aldehyde-lyase activity;	K01624	"FBA; fructose-bisphosphate aldolase, class II [EC:4.1.2.13]"	mgr00051 Fructose and mannose metabolism - Magnaporthe oryzae; mgr00030 Pentose phosphate pathway - Magnaporthe oryzae; mgr01230 Biosynthesis of amino acids - Magnaporthe oryzae; mgr00010 Glycolysis / Gluconeogenesis - Magnaporthe oryzae; mgr01100 Metabolic pathways - Magnaporthe oryzae; mgr01110 Biosynthesis of secondary metabolites - Magnaporthe oryzae; mgr01130 Biosynthesis of antibiotics - Ma…	IPR013785;	Aldolase-type TIM barrel;
5.3.1.1
G4MVL8	4	K	Triosephosphate isomerase	MGG_08905			G4MVL8	4	250	23	6	60.019	K(1)FFVGGNFK	-0.07102	2	1	cytoplasm	GO:0006757 ATP generation from ADP; GO:0006739 NADP metabolic process; GO:0009116 nucleoside metabolic process; GO:0042278 purine nucleoside metabolic process; GO:0006165 nucleoside diphosphate phosphorylation; GO:0046031 ADP metabolic process; GO:0019362 pyridine nucleotide metabolic process; GO:0006096 glycolytic process; GO:0009167 purine ribonucleoside monophosphate metabolic process; GO:0019…		"GO:0016860 intramolecular oxidoreductase activity; GO:0016853 isomerase activity; GO:0004807 triose-phosphate isomerase activity; GO:0003824 catalytic activity; GO:0016861 intramolecular oxidoreductase activity, interconverting aldoses and ketoses; "	K01803	TPI; triosephosphate isomerase (TIM) [EC:5.3.1.1]	mgr01100 Metabolic pathways - Magnaporthe oryzae; mgr00051 Fructose and mannose metabolism - Magnaporthe oryzae; mgr01110 Biosynthesis of secondary metabolites - Magnaporthe oryzae; mgr00562 Inositol phosphate metabolism - Magnaporthe oryzae; mgr01130 Biosynthesis of antibiotics - Magnaporthe oryzae; mgr01200 Carbon metabolism - Magnaporthe oryzae; mgr01230 Biosynthesis of amino acids - Magnaport…	IPR013785;	Aldolase-type TIM barrel;
G4MVL8	22	K	Triosephosphate isomerase	MGG_08905			G4MVL8	22	250	23	6	97.813	K(1)IVENLNDAK	0.42143	2	1	cytoplasm	GO:0006757 ATP generation from ADP; GO:0006739 NADP metabolic process; GO:0009116 nucleoside metabolic process; GO:0042278 purine nucleoside metabolic process; GO:0006165 nucleoside diphosphate phosphorylation; GO:0046031 ADP metabolic process; GO:0019362 pyridine nucleotide metabolic process; GO:0006096 glycolytic process; GO:0009167 purine ribonucleoside monophosphate metabolic process; GO:0019…		"GO:0016860 intramolecular oxidoreductase activity; GO:0016853 isomerase activity; GO:0004807 triose-phosphate isomerase activity; GO:0003824 catalytic activity; GO:0016861 intramolecular oxidoreductase activity, interconverting aldoses and ketoses; "	K01803	TPI; triosephosphate isomerase (TIM) [EC:5.3.1.1]	mgr01100 Metabolic pathways - Magnaporthe oryzae; mgr00051 Fructose and mannose metabolism - Magnaporthe oryzae; mgr01110 Biosynthesis of secondary metabolites - Magnaporthe oryzae; mgr00562 Inositol phosphate metabolism - Magnaporthe oryzae; mgr01130 Biosynthesis of antibiotics - Magnaporthe oryzae; mgr01200 Carbon metabolism - Magnaporthe oryzae; mgr01230 Biosynthesis of amino acids - Magnaport…	IPR013785;	Aldolase-type TIM barrel;
G4MVL8	56	K	Triosephosphate isomerase	MGG_08905			G4MVL8	56	250	23	6	47.621	K(1)EIEVAAQNVFDK	2.0398	2	1	cytoplasm	GO:0006757 ATP generation from ADP; GO:0006739 NADP metabolic process; GO:0009116 nucleoside metabolic process; GO:0042278 purine nucleoside metabolic process; GO:0006165 nucleoside diphosphate phosphorylation; GO:0046031 ADP metabolic process; GO:0019362 pyridine nucleotide metabolic process; GO:0006096 glycolytic process; GO:0009167 purine ribonucleoside monophosphate metabolic process; GO:0019…		"GO:0016860 intramolecular oxidoreductase activity; GO:0016853 isomerase activity; GO:0004807 triose-phosphate isomerase activity; GO:0003824 catalytic activity; GO:0016861 intramolecular oxidoreductase activity, interconverting aldoses and ketoses; "	K01803	TPI; triosephosphate isomerase (TIM) [EC:5.3.1.1]	mgr01100 Metabolic pathways - Magnaporthe oryzae; mgr00051 Fructose and mannose metabolism - Magnaporthe oryzae; mgr01110 Biosynthesis of secondary metabolites - Magnaporthe oryzae; mgr00562 Inositol phosphate metabolism - Magnaporthe oryzae; mgr01130 Biosynthesis of antibiotics - Magnaporthe oryzae; mgr01200 Carbon metabolism - Magnaporthe oryzae; mgr01230 Biosynthesis of amino acids - Magnaport…	IPR013785;	Aldolase-type TIM barrel;
G4MVL8	111	K	Triosephosphate isomerase	MGG_08905			G4MVL8	111	250	23	6	48.899	TILGESDEVVASK(1)TK	0.25035	2	1	cytoplasm	GO:0006757 ATP generation from ADP; GO:0006739 NADP metabolic process; GO:0009116 nucleoside metabolic process; GO:0042278 purine nucleoside metabolic process; GO:0006165 nucleoside diphosphate phosphorylation; GO:0046031 ADP metabolic process; GO:0019362 pyridine nucleotide metabolic process; GO:0006096 glycolytic process; GO:0009167 purine ribonucleoside monophosphate metabolic process; GO:0019…		"GO:0016860 intramolecular oxidoreductase activity; GO:0016853 isomerase activity; GO:0004807 triose-phosphate isomerase activity; GO:0003824 catalytic activity; GO:0016861 intramolecular oxidoreductase activity, interconverting aldoses and ketoses; "	K01803	TPI; triosephosphate isomerase (TIM) [EC:5.3.1.1]	mgr01100 Metabolic pathways - Magnaporthe oryzae; mgr00051 Fructose and mannose metabolism - Magnaporthe oryzae; mgr01110 Biosynthesis of secondary metabolites - Magnaporthe oryzae; mgr00562 Inositol phosphate metabolism - Magnaporthe oryzae; mgr01130 Biosynthesis of antibiotics - Magnaporthe oryzae; mgr01200 Carbon metabolism - Magnaporthe oryzae; mgr01230 Biosynthesis of amino acids - Magnaport…	IPR013785;	Aldolase-type TIM barrel;
G4MVL8	137	K	Triosephosphate isomerase	MGG_08905			G4MVL8	137	250	23	6	65.179	ESDK(1)TVEVVTR	0.088347	2	1	cytoplasm	GO:0006757 ATP generation from ADP; GO:0006739 NADP metabolic process; GO:0009116 nucleoside metabolic process; GO:0042278 purine nucleoside metabolic process; GO:0006165 nucleoside diphosphate phosphorylation; GO:0046031 ADP metabolic process; GO:0019362 pyridine nucleotide metabolic process; GO:0006096 glycolytic process; GO:0009167 purine ribonucleoside monophosphate metabolic process; GO:0019…		"GO:0016860 intramolecular oxidoreductase activity; GO:0016853 isomerase activity; GO:0004807 triose-phosphate isomerase activity; GO:0003824 catalytic activity; GO:0016861 intramolecular oxidoreductase activity, interconverting aldoses and ketoses; "	K01803	TPI; triosephosphate isomerase (TIM) [EC:5.3.1.1]	mgr01100 Metabolic pathways - Magnaporthe oryzae; mgr00051 Fructose and mannose metabolism - Magnaporthe oryzae; mgr01110 Biosynthesis of secondary metabolites - Magnaporthe oryzae; mgr00562 Inositol phosphate metabolism - Magnaporthe oryzae; mgr01130 Biosynthesis of antibiotics - Magnaporthe oryzae; mgr01200 Carbon metabolism - Magnaporthe oryzae; mgr01230 Biosynthesis of amino acids - Magnaport…	IPR013785;	Aldolase-type TIM barrel;
G4MVL8	150	K	Triosephosphate isomerase	MGG_08905			G4MVL8	150	250	23	6	65.246	QLEALK(1)AK	-0.97809	2	1	cytoplasm	GO:0006757 ATP generation from ADP; GO:0006739 NADP metabolic process; GO:0009116 nucleoside metabolic process; GO:0042278 purine nucleoside metabolic process; GO:0006165 nucleoside diphosphate phosphorylation; GO:0046031 ADP metabolic process; GO:0019362 pyridine nucleotide metabolic process; GO:0006096 glycolytic process; GO:0009167 purine ribonucleoside monophosphate metabolic process; GO:0019…		"GO:0016860 intramolecular oxidoreductase activity; GO:0016853 isomerase activity; GO:0004807 triose-phosphate isomerase activity; GO:0003824 catalytic activity; GO:0016861 intramolecular oxidoreductase activity, interconverting aldoses and ketoses; "	K01803	TPI; triosephosphate isomerase (TIM) [EC:5.3.1.1]	mgr01100 Metabolic pathways - Magnaporthe oryzae; mgr00051 Fructose and mannose metabolism - Magnaporthe oryzae; mgr01110 Biosynthesis of secondary metabolites - Magnaporthe oryzae; mgr00562 Inositol phosphate metabolism - Magnaporthe oryzae; mgr01130 Biosynthesis of antibiotics - Magnaporthe oryzae; mgr01200 Carbon metabolism - Magnaporthe oryzae; mgr01230 Biosynthesis of amino acids - Magnaport…	IPR013785;	Aldolase-type TIM barrel;
1.2.1.12
G4NCH2	42	K	Glyceraldehyde-3-phosphate dehydrogenase	MGG_01084	Q5EMS5;	(Magnaporthe grisea);	G4NCH2	42	336	27	9	142.38	YAK(1)YMLEYDSTHGR	0.17931	3	1	cytoplasm	GO:0006757 ATP generation from ADP; GO:0009116 nucleoside metabolic process; GO:0042278 purine nucleoside metabolic process; GO:0006165 nucleoside diphosphate phosphorylation; GO:0046031 ADP metabolic process; GO:0019362 pyridine nucleotide metabolic process; GO:0006096 glycolytic process; GO:0009167 purine ribonucleoside monophosphate metabolic process; GO:0009117 nucleotide metabolic process; G…		"GO:1901265 nucleoside phosphate binding; GO:0016903 oxidoreductase activity, acting on the aldehyde or oxo group of donors; GO:0000166 nucleotide binding; GO:0048037 cofactor binding; GO:0016491 oxidoreductase activity; GO:1901363 heterocyclic compound binding; GO:0097159 organic cyclic compound binding; GO:0016620 oxidoreductase activity, acting on the aldehyde or oxo group of donors, NAD or NA…	K00134	GAPDH; glyceraldehyde 3-phosphate dehydrogenase [EC:1.2.1.12]	mgr01100 Metabolic pathways - Magnaporthe oryzae; mgr01110 Biosynthesis of secondary metabolites - Magnaporthe oryzae; mgr01130 Biosynthesis of antibiotics - Magnaporthe oryzae; mgr01200 Carbon metabolism - Magnaporthe oryzae; mgr01230 Biosynthesis of amino acids - Magnaporthe oryzae; mgr00010 Glycolysis / Gluconeogenesis - Magnaporthe oryzae;	IPR020829; IPR016040; IPR020828;	"Glyceraldehyde 3-phosphate dehydrogenase, catalytic domain; NAD(P)-binding domain; Glyceraldehyde 3-phosphate dehydrogenase, NAD(P) binding domain; "
G4NCH2	70	K	Glyceraldehyde-3-phosphate dehydrogenase	MGG_01084	Q5EMS5;	(Magnaporthe grisea);	G4NCH2	70	336	27	9	135.14	GTVEVSGSDLVVNGK(1)K	0.42457	2	1	cytoplasm	GO:0006757 ATP generation from ADP; GO:0009116 nucleoside metabolic process; GO:0042278 purine nucleoside metabolic process; GO:0006165 nucleoside diphosphate phosphorylation; GO:0046031 ADP metabolic process; GO:0019362 pyridine nucleotide metabolic process; GO:0006096 glycolytic process; GO:0009167 purine ribonucleoside monophosphate metabolic process; GO:0009117 nucleotide metabolic process; G…		"GO:1901265 nucleoside phosphate binding; GO:0016903 oxidoreductase activity, acting on the aldehyde or oxo group of donors; GO:0000166 nucleotide binding; GO:0048037 cofactor binding; GO:0016491 oxidoreductase activity; GO:1901363 heterocyclic compound binding; GO:0097159 organic cyclic compound binding; GO:0016620 oxidoreductase activity, acting on the aldehyde or oxo group of donors, NAD or NA…	K00134	GAPDH; glyceraldehyde 3-phosphate dehydrogenase [EC:1.2.1.12]	mgr01100 Metabolic pathways - Magnaporthe oryzae; mgr01110 Biosynthesis of secondary metabolites - Magnaporthe oryzae; mgr01130 Biosynthesis of antibiotics - Magnaporthe oryzae; mgr01200 Carbon metabolism - Magnaporthe oryzae; mgr01230 Biosynthesis of amino acids - Magnaporthe oryzae; mgr00010 Glycolysis / Gluconeogenesis - Magnaporthe oryzae;	IPR020829; IPR016040; IPR020828;	"Glyceraldehyde 3-phosphate dehydrogenase, catalytic domain; NAD(P)-binding domain; Glyceraldehyde 3-phosphate dehydrogenase, NAD(P) binding domain; "
G4NCH2	73	K	Glyceraldehyde-3-phosphate dehydrogenase	MGG_01084	Q5EMS5;	(Magnaporthe grisea);	G4NCH2	73	336	27	9	59.35	VK(1)FYTER	-0.42428	2	1	cytoplasm	GO:0006757 ATP generation from ADP; GO:0009116 nucleoside metabolic process; GO:0042278 purine nucleoside metabolic process; GO:0006165 nucleoside diphosphate phosphorylation; GO:0046031 ADP metabolic process; GO:0019362 pyridine nucleotide metabolic process; GO:0006096 glycolytic process; GO:0009167 purine ribonucleoside monophosphate metabolic process; GO:0009117 nucleotide metabolic process; G…		"GO:1901265 nucleoside phosphate binding; GO:0016903 oxidoreductase activity, acting on the aldehyde or oxo group of donors; GO:0000166 nucleotide binding; GO:0048037 cofactor binding; GO:0016491 oxidoreductase activity; GO:1901363 heterocyclic compound binding; GO:0097159 organic cyclic compound binding; GO:0016620 oxidoreductase activity, acting on the aldehyde or oxo group of donors, NAD or NA…	K00134	GAPDH; glyceraldehyde 3-phosphate dehydrogenase [EC:1.2.1.12]	mgr01100 Metabolic pathways - Magnaporthe oryzae; mgr01110 Biosynthesis of secondary metabolites - Magnaporthe oryzae; mgr01130 Biosynthesis of antibiotics - Magnaporthe oryzae; mgr01200 Carbon metabolism - Magnaporthe oryzae; mgr01230 Biosynthesis of amino acids - Magnaporthe oryzae; mgr00010 Glycolysis / Gluconeogenesis - Magnaporthe oryzae;	IPR020829; IPR016040; IPR020828;	"Glyceraldehyde 3-phosphate dehydrogenase, catalytic domain; NAD(P)-binding domain; Glyceraldehyde 3-phosphate dehydrogenase, NAD(P) binding domain; "
G4NCH2	111	K	Glyceraldehyde-3-phosphate dehydrogenase	MGG_01084	Q5EMS5;	(Magnaporthe grisea);	G4NCH2	111	336	27	9	91.549	ASAHLK(1)GGAK	-0.36323	2	1	cytoplasm	GO:0006757 ATP generation from ADP; GO:0009116 nucleoside metabolic process; GO:0042278 purine nucleoside metabolic process; GO:0006165 nucleoside diphosphate phosphorylation; GO:0046031 ADP metabolic process; GO:0019362 pyridine nucleotide metabolic process; GO:0006096 glycolytic process; GO:0009167 purine ribonucleoside monophosphate metabolic process; GO:0009117 nucleotide metabolic process; G…		"GO:1901265 nucleoside phosphate binding; GO:0016903 oxidoreductase activity, acting on the aldehyde or oxo group of donors; GO:0000166 nucleotide binding; GO:0048037 cofactor binding; GO:0016491 oxidoreductase activity; GO:1901363 heterocyclic compound binding; GO:0097159 organic cyclic compound binding; GO:0016620 oxidoreductase activity, acting on the aldehyde or oxo group of donors, NAD or NA…	K00134	GAPDH; glyceraldehyde 3-phosphate dehydrogenase [EC:1.2.1.12]	mgr01100 Metabolic pathways - Magnaporthe oryzae; mgr01110 Biosynthesis of secondary metabolites - Magnaporthe oryzae; mgr01130 Biosynthesis of antibiotics - Magnaporthe oryzae; mgr01200 Carbon metabolism - Magnaporthe oryzae; mgr01230 Biosynthesis of amino acids - Magnaporthe oryzae; mgr00010 Glycolysis / Gluconeogenesis - Magnaporthe oryzae;	IPR020829; IPR016040; IPR020828;	"Glyceraldehyde 3-phosphate dehydrogenase, catalytic domain; NAD(P)-binding domain; Glyceraldehyde 3-phosphate dehydrogenase, NAD(P) binding domain; "
G4NCH2	192	K	Glyceraldehyde-3-phosphate dehydrogenase	MGG_01084	Q5EMS5;	(Magnaporthe grisea);	G4NCH2	192	336	27	9	94.767	TVDGPSAK(1)DWR	-0.39705	2	1	cytoplasm	GO:0006757 ATP generation from ADP; GO:0009116 nucleoside metabolic process; GO:0042278 purine nucleoside metabolic process; GO:0006165 nucleoside diphosphate phosphorylation; GO:0046031 ADP metabolic process; GO:0019362 pyridine nucleotide metabolic process; GO:0006096 glycolytic process; GO:0009167 purine ribonucleoside monophosphate metabolic process; GO:0009117 nucleotide metabolic process; G…		"GO:1901265 nucleoside phosphate binding; GO:0016903 oxidoreductase activity, acting on the aldehyde or oxo group of donors; GO:0000166 nucleotide binding; GO:0048037 cofactor binding; GO:0016491 oxidoreductase activity; GO:1901363 heterocyclic compound binding; GO:0097159 organic cyclic compound binding; GO:0016620 oxidoreductase activity, acting on the aldehyde or oxo group of donors, NAD or NA…	K00134	GAPDH; glyceraldehyde 3-phosphate dehydrogenase [EC:1.2.1.12]	mgr01100 Metabolic pathways - Magnaporthe oryzae; mgr01110 Biosynthesis of secondary metabolites - Magnaporthe oryzae; mgr01130 Biosynthesis of antibiotics - Magnaporthe oryzae; mgr01200 Carbon metabolism - Magnaporthe oryzae; mgr01230 Biosynthesis of amino acids - Magnaporthe oryzae; mgr00010 Glycolysis / Gluconeogenesis - Magnaporthe oryzae;	IPR020829; IPR016040; IPR020828;	"Glyceraldehyde 3-phosphate dehydrogenase, catalytic domain; NAD(P)-binding domain; Glyceraldehyde 3-phosphate dehydrogenase, NAD(P) binding domain; "
G4NCH2	213	K	Glyceraldehyde-3-phosphate dehydrogenase	MGG_01084	Q5EMS5;	(Magnaporthe grisea);	G4NCH2	213	336	27	9	93.495	GAAQNIIPSSTGAAK(1)AVGK	-0.82658	3	1	cytoplasm	GO:0006757 ATP generation from ADP; GO:0009116 nucleoside metabolic process; GO:0042278 purine nucleoside metabolic process; GO:0006165 nucleoside diphosphate phosphorylation; GO:0046031 ADP metabolic process; GO:0019362 pyridine nucleotide metabolic process; GO:0006096 glycolytic process; GO:0009167 purine ribonucleoside monophosphate metabolic process; GO:0009117 nucleotide metabolic process; G…		"GO:1901265 nucleoside phosphate binding; GO:0016903 oxidoreductase activity, acting on the aldehyde or oxo group of donors; GO:0000166 nucleotide binding; GO:0048037 cofactor binding; GO:0016491 oxidoreductase activity; GO:1901363 heterocyclic compound binding; GO:0097159 organic cyclic compound binding; GO:0016620 oxidoreductase activity, acting on the aldehyde or oxo group of donors, NAD or NA…	K00134	GAPDH; glyceraldehyde 3-phosphate dehydrogenase [EC:1.2.1.12]	mgr01100 Metabolic pathways - Magnaporthe oryzae; mgr01110 Biosynthesis of secondary metabolites - Magnaporthe oryzae; mgr01130 Biosynthesis of antibiotics - Magnaporthe oryzae; mgr01200 Carbon metabolism - Magnaporthe oryzae; mgr01230 Biosynthesis of amino acids - Magnaporthe oryzae; mgr00010 Glycolysis / Gluconeogenesis - Magnaporthe oryzae;	IPR020829; IPR016040; IPR020828;	"Glyceraldehyde 3-phosphate dehydrogenase, catalytic domain; NAD(P)-binding domain; Glyceraldehyde 3-phosphate dehydrogenase, NAD(P) binding domain; "
G4NCH2	249	K	Glyceraldehyde-3-phosphate dehydrogenase	MGG_01084	Q5EMS5;	(Magnaporthe grisea);	G4NCH2	249	336	27	9	90.614	LEK(1)GASYEEIK	0.052349	2	1	cytoplasm	GO:0006757 ATP generation from ADP; GO:0009116 nucleoside metabolic process; GO:0042278 purine nucleoside metabolic process; GO:0006165 nucleoside diphosphate phosphorylation; GO:0046031 ADP metabolic process; GO:0019362 pyridine nucleotide metabolic process; GO:0006096 glycolytic process; GO:0009167 purine ribonucleoside monophosphate metabolic process; GO:0009117 nucleotide metabolic process; G…		"GO:1901265 nucleoside phosphate binding; GO:0016903 oxidoreductase activity, acting on the aldehyde or oxo group of donors; GO:0000166 nucleotide binding; GO:0048037 cofactor binding; GO:0016491 oxidoreductase activity; GO:1901363 heterocyclic compound binding; GO:0097159 organic cyclic compound binding; GO:0016620 oxidoreductase activity, acting on the aldehyde or oxo group of donors, NAD or NA…	K00134	GAPDH; glyceraldehyde 3-phosphate dehydrogenase [EC:1.2.1.12]	mgr01100 Metabolic pathways - Magnaporthe oryzae; mgr01110 Biosynthesis of secondary metabolites - Magnaporthe oryzae; mgr01130 Biosynthesis of antibiotics - Magnaporthe oryzae; mgr01200 Carbon metabolism - Magnaporthe oryzae; mgr01230 Biosynthesis of amino acids - Magnaporthe oryzae; mgr00010 Glycolysis / Gluconeogenesis - Magnaporthe oryzae;	IPR020829; IPR016040; IPR020828;	"Glyceraldehyde 3-phosphate dehydrogenase, catalytic domain; NAD(P)-binding domain; Glyceraldehyde 3-phosphate dehydrogenase, NAD(P) binding domain; "
G4NCH2	257	K	Glyceraldehyde-3-phosphate dehydrogenase	MGG_01084	Q5EMS5;	(Magnaporthe grisea);	G4NCH2	257	336	27	9	52.903	GASYEEIK(1)AAIK	0.23966	2	1	cytoplasm	GO:0006757 ATP generation from ADP; GO:0009116 nucleoside metabolic process; GO:0042278 purine nucleoside metabolic process; GO:0006165 nucleoside diphosphate phosphorylation; GO:0046031 ADP metabolic process; GO:0019362 pyridine nucleotide metabolic process; GO:0006096 glycolytic process; GO:0009167 purine ribonucleoside monophosphate metabolic process; GO:0009117 nucleotide metabolic process; G…		"GO:1901265 nucleoside phosphate binding; GO:0016903 oxidoreductase activity, acting on the aldehyde or oxo group of donors; GO:0000166 nucleotide binding; GO:0048037 cofactor binding; GO:0016491 oxidoreductase activity; GO:1901363 heterocyclic compound binding; GO:0097159 organic cyclic compound binding; GO:0016620 oxidoreductase activity, acting on the aldehyde or oxo group of donors, NAD or NA…	K00134	GAPDH; glyceraldehyde 3-phosphate dehydrogenase [EC:1.2.1.12]	mgr01100 Metabolic pathways - Magnaporthe oryzae; mgr01110 Biosynthesis of secondary metabolites - Magnaporthe oryzae; mgr01130 Biosynthesis of antibiotics - Magnaporthe oryzae; mgr01200 Carbon metabolism - Magnaporthe oryzae; mgr01230 Biosynthesis of amino acids - Magnaporthe oryzae; mgr00010 Glycolysis / Gluconeogenesis - Magnaporthe oryzae;	IPR020829; IPR016040; IPR020828;	"Glyceraldehyde 3-phosphate dehydrogenase, catalytic domain; NAD(P)-binding domain; Glyceraldehyde 3-phosphate dehydrogenase, NAD(P) binding domain; "
G4NCH2	261	K	Glyceraldehyde-3-phosphate dehydrogenase	MGG_01084	Q5EMS5;	(Magnaporthe grisea);	G4NCH2	261	336	27	9	90.614	AAIK(1)EAADGPLK	0.11204	2	1	cytoplasm	GO:0006757 ATP generation from ADP; GO:0009116 nucleoside metabolic process; GO:0042278 purine nucleoside metabolic process; GO:0006165 nucleoside diphosphate phosphorylation; GO:0046031 ADP metabolic process; GO:0019362 pyridine nucleotide metabolic process; GO:0006096 glycolytic process; GO:0009167 purine ribonucleoside monophosphate metabolic process; GO:0009117 nucleotide metabolic process; G…		"GO:1901265 nucleoside phosphate binding; GO:0016903 oxidoreductase activity, acting on the aldehyde or oxo group of donors; GO:0000166 nucleotide binding; GO:0048037 cofactor binding; GO:0016491 oxidoreductase activity; GO:1901363 heterocyclic compound binding; GO:0097159 organic cyclic compound binding; GO:0016620 oxidoreductase activity, acting on the aldehyde or oxo group of donors, NAD or NA…	K00134	GAPDH; glyceraldehyde 3-phosphate dehydrogenase [EC:1.2.1.12]	mgr01100 Metabolic pathways - Magnaporthe oryzae; mgr01110 Biosynthesis of secondary metabolites - Magnaporthe oryzae; mgr01130 Biosynthesis of antibiotics - Magnaporthe oryzae; mgr01200 Carbon metabolism - Magnaporthe oryzae; mgr01230 Biosynthesis of amino acids - Magnaporthe oryzae; mgr00010 Glycolysis / Gluconeogenesis - Magnaporthe oryzae;	IPR020829; IPR016040; IPR020828;	"Glyceraldehyde 3-phosphate dehydrogenase, catalytic domain; NAD(P)-binding domain; Glyceraldehyde 3-phosphate dehydrogenase, NAD(P) binding domain; "
2.7.2.3
G4N449	71	K	Phosphoglycerate kinase	MGG_05063			G4N449	71	474	47	9	88.021	LSITDVDVK(1)GK	-0.26897	2	1	cytoplasm	GO:0006757 ATP generation from ADP; GO:0009116 nucleoside metabolic process; GO:0042278 purine nucleoside metabolic process; GO:0006165 nucleoside diphosphate phosphorylation; GO:0046031 ADP metabolic process; GO:0019362 pyridine nucleotide metabolic process; GO:0006096 glycolytic process; GO:0009167 purine ribonucleoside monophosphate metabolic process; GO:0009117 nucleotide metabolic process; G…		"GO:0005524 ATP binding; GO:1901265 nucleoside phosphate binding; GO:0001882 nucleoside binding; GO:0043167 ion binding; GO:0000166 nucleotide binding; GO:0016774 phosphotransferase activity, carboxyl group as acceptor; GO:0097159 organic cyclic compound binding; GO:1901363 heterocyclic compound binding; GO:0032549 ribonucleoside binding; GO:0097367 carbohydrate derivative binding; GO:0016301 kin…	K00927	PGK; phosphoglycerate kinase [EC:2.7.2.3]	mgr01100 Metabolic pathways - Magnaporthe oryzae; mgr01110 Biosynthesis of secondary metabolites - Magnaporthe oryzae; mgr01130 Biosynthesis of antibiotics - Magnaporthe oryzae; mgr01200 Carbon metabolism - Magnaporthe oryzae; mgr01230 Biosynthesis of amino acids - Magnaporthe oryzae; mgr00010 Glycolysis / Gluconeogenesis - Magnaporthe oryzae;	IPR015824; IPR015901;	"Phosphoglycerate kinase, N-terminal; Phosphoglycerate kinase, C-terminal; "
G4N449	135	K	Phosphoglycerate kinase	MGG_05063			G4N449	135	474	47	9	59.227	YSLK(1)PVVSELEK	0.53361	2	1	cytoplasm	GO:0006757 ATP generation from ADP; GO:0009116 nucleoside metabolic process; GO:0042278 purine nucleoside metabolic process; GO:0006165 nucleoside diphosphate phosphorylation; GO:0046031 ADP metabolic process; GO:0019362 pyridine nucleotide metabolic process; GO:0006096 glycolytic process; GO:0009167 purine ribonucleoside monophosphate metabolic process; GO:0009117 nucleotide metabolic process; G…		"GO:0005524 ATP binding; GO:1901265 nucleoside phosphate binding; GO:0001882 nucleoside binding; GO:0043167 ion binding; GO:0000166 nucleotide binding; GO:0016774 phosphotransferase activity, carboxyl group as acceptor; GO:0097159 organic cyclic compound binding; GO:1901363 heterocyclic compound binding; GO:0032549 ribonucleoside binding; GO:0097367 carbohydrate derivative binding; GO:0016301 kin…	K00927	PGK; phosphoglycerate kinase [EC:2.7.2.3]	mgr01100 Metabolic pathways - Magnaporthe oryzae; mgr01110 Biosynthesis of secondary metabolites - Magnaporthe oryzae; mgr01130 Biosynthesis of antibiotics - Magnaporthe oryzae; mgr01200 Carbon metabolism - Magnaporthe oryzae; mgr01230 Biosynthesis of amino acids - Magnaporthe oryzae; mgr00010 Glycolysis / Gluconeogenesis - Magnaporthe oryzae;	IPR015824; IPR015901;	"Phosphoglycerate kinase, N-terminal; Phosphoglycerate kinase, C-terminal; "
G4N449	190	K	Phosphoglycerate kinase	MGG_05063			G4N449	190	474	47	9	158.35	FHIEEEGSAK(1)DK	0.18005	2	1	cytoplasm	GO:0006757 ATP generation from ADP; GO:0009116 nucleoside metabolic process; GO:0042278 purine nucleoside metabolic process; GO:0006165 nucleoside diphosphate phosphorylation; GO:0046031 ADP metabolic process; GO:0019362 pyridine nucleotide metabolic process; GO:0006096 glycolytic process; GO:0009167 purine ribonucleoside monophosphate metabolic process; GO:0009117 nucleotide metabolic process; G…		"GO:0005524 ATP binding; GO:1901265 nucleoside phosphate binding; GO:0001882 nucleoside binding; GO:0043167 ion binding; GO:0000166 nucleotide binding; GO:0016774 phosphotransferase activity, carboxyl group as acceptor; GO:0097159 organic cyclic compound binding; GO:1901363 heterocyclic compound binding; GO:0032549 ribonucleoside binding; GO:0097367 carbohydrate derivative binding; GO:0016301 kin…	K00927	PGK; phosphoglycerate kinase [EC:2.7.2.3]	mgr01100 Metabolic pathways - Magnaporthe oryzae; mgr01110 Biosynthesis of secondary metabolites - Magnaporthe oryzae; mgr01130 Biosynthesis of antibiotics - Magnaporthe oryzae; mgr01200 Carbon metabolism - Magnaporthe oryzae; mgr01230 Biosynthesis of amino acids - Magnaporthe oryzae; mgr00010 Glycolysis / Gluconeogenesis - Magnaporthe oryzae;	IPR015824; IPR015901;	"Phosphoglycerate kinase, N-terminal; Phosphoglycerate kinase, C-terminal; "
G4N449	203	K	Phosphoglycerate kinase	MGG_05063			G4N449	203	474	47	9	44.349	AK(1)VEEFRK	-1.1567	2	1	cytoplasm	GO:0006757 ATP generation from ADP; GO:0009116 nucleoside metabolic process; GO:0042278 purine nucleoside metabolic process; GO:0006165 nucleoside diphosphate phosphorylation; GO:0046031 ADP metabolic process; GO:0019362 pyridine nucleotide metabolic process; GO:0006096 glycolytic process; GO:0009167 purine ribonucleoside monophosphate metabolic process; GO:0009117 nucleotide metabolic process; G…		"GO:0005524 ATP binding; GO:1901265 nucleoside phosphate binding; GO:0001882 nucleoside binding; GO:0043167 ion binding; GO:0000166 nucleotide binding; GO:0016774 phosphotransferase activity, carboxyl group as acceptor; GO:0097159 organic cyclic compound binding; GO:1901363 heterocyclic compound binding; GO:0032549 ribonucleoside binding; GO:0097367 carbohydrate derivative binding; GO:0016301 kin…	K00927	PGK; phosphoglycerate kinase [EC:2.7.2.3]	mgr01100 Metabolic pathways - Magnaporthe oryzae; mgr01110 Biosynthesis of secondary metabolites - Magnaporthe oryzae; mgr01130 Biosynthesis of antibiotics - Magnaporthe oryzae; mgr01200 Carbon metabolism - Magnaporthe oryzae; mgr01230 Biosynthesis of amino acids - Magnaporthe oryzae; mgr00010 Glycolysis / Gluconeogenesis - Magnaporthe oryzae;	IPR015824; IPR015901;	"Phosphoglycerate kinase, N-terminal; Phosphoglycerate kinase, C-terminal; "
G4N449	248	K	Phosphoglycerate kinase	MGG_05063			G4N449	248	474	47	9	45.081	AAGFLMK(1)K	0.45032	2	1	cytoplasm	GO:0006757 ATP generation from ADP; GO:0009116 nucleoside metabolic process; GO:0042278 purine nucleoside metabolic process; GO:0006165 nucleoside diphosphate phosphorylation; GO:0046031 ADP metabolic process; GO:0019362 pyridine nucleotide metabolic process; GO:0006096 glycolytic process; GO:0009167 purine ribonucleoside monophosphate metabolic process; GO:0009117 nucleotide metabolic process; G…		"GO:0005524 ATP binding; GO:1901265 nucleoside phosphate binding; GO:0001882 nucleoside binding; GO:0043167 ion binding; GO:0000166 nucleotide binding; GO:0016774 phosphotransferase activity, carboxyl group as acceptor; GO:0097159 organic cyclic compound binding; GO:1901363 heterocyclic compound binding; GO:0032549 ribonucleoside binding; GO:0097367 carbohydrate derivative binding; GO:0016301 kin…	K00927	PGK; phosphoglycerate kinase [EC:2.7.2.3]	mgr01100 Metabolic pathways - Magnaporthe oryzae; mgr01110 Biosynthesis of secondary metabolites - Magnaporthe oryzae; mgr01130 Biosynthesis of antibiotics - Magnaporthe oryzae; mgr01200 Carbon metabolism - Magnaporthe oryzae; mgr01230 Biosynthesis of amino acids - Magnaporthe oryzae; mgr00010 Glycolysis / Gluconeogenesis - Magnaporthe oryzae;	IPR015824; IPR015901;	"Phosphoglycerate kinase, N-terminal; Phosphoglycerate kinase, C-terminal; "
G4N449	333	K	Phosphoglycerate kinase	MGG_05063			G4N449	333	474	47	9	63.816	K(0.001)AQEK(0.999)GVK	-0.1488	2	0.999292	cytoplasm	GO:0006757 ATP generation from ADP; GO:0009116 nucleoside metabolic process; GO:0042278 purine nucleoside metabolic process; GO:0006165 nucleoside diphosphate phosphorylation; GO:0046031 ADP metabolic process; GO:0019362 pyridine nucleotide metabolic process; GO:0006096 glycolytic process; GO:0009167 purine ribonucleoside monophosphate metabolic process; GO:0009117 nucleotide metabolic process; G…		"GO:0005524 ATP binding; GO:1901265 nucleoside phosphate binding; GO:0001882 nucleoside binding; GO:0043167 ion binding; GO:0000166 nucleotide binding; GO:0016774 phosphotransferase activity, carboxyl group as acceptor; GO:0097159 organic cyclic compound binding; GO:1901363 heterocyclic compound binding; GO:0032549 ribonucleoside binding; GO:0097367 carbohydrate derivative binding; GO:0016301 kin…	K00927	PGK; phosphoglycerate kinase [EC:2.7.2.3]	mgr01100 Metabolic pathways - Magnaporthe oryzae; mgr01110 Biosynthesis of secondary metabolites - Magnaporthe oryzae; mgr01130 Biosynthesis of antibiotics - Magnaporthe oryzae; mgr01200 Carbon metabolism - Magnaporthe oryzae; mgr01230 Biosynthesis of amino acids - Magnaporthe oryzae; mgr00010 Glycolysis / Gluconeogenesis - Magnaporthe oryzae;	IPR015824; IPR015901;	"Phosphoglycerate kinase, N-terminal; Phosphoglycerate kinase, C-terminal; "
G4N449	354	K	Phosphoglycerate kinase	MGG_05063			G4N449	354	474	47	9	69.345	FAADAK(1)TGSATDK	-0.39715	2	1	cytoplasm	GO:0006757 ATP generation from ADP; GO:0009116 nucleoside metabolic process; GO:0042278 purine nucleoside metabolic process; GO:0006165 nucleoside diphosphate phosphorylation; GO:0046031 ADP metabolic process; GO:0019362 pyridine nucleotide metabolic process; GO:0006096 glycolytic process; GO:0009167 purine ribonucleoside monophosphate metabolic process; GO:0009117 nucleotide metabolic process; G…		"GO:0005524 ATP binding; GO:1901265 nucleoside phosphate binding; GO:0001882 nucleoside binding; GO:0043167 ion binding; GO:0000166 nucleotide binding; GO:0016774 phosphotransferase activity, carboxyl group as acceptor; GO:0097159 organic cyclic compound binding; GO:1901363 heterocyclic compound binding; GO:0032549 ribonucleoside binding; GO:0097367 carbohydrate derivative binding; GO:0016301 kin…	K00927	PGK; phosphoglycerate kinase [EC:2.7.2.3]	mgr01100 Metabolic pathways - Magnaporthe oryzae; mgr01110 Biosynthesis of secondary metabolites - Magnaporthe oryzae; mgr01130 Biosynthesis of antibiotics - Magnaporthe oryzae; mgr01200 Carbon metabolism - Magnaporthe oryzae; mgr01230 Biosynthesis of amino acids - Magnaporthe oryzae; mgr00010 Glycolysis / Gluconeogenesis - Magnaporthe oryzae;	IPR015824; IPR015901;	"Phosphoglycerate kinase, N-terminal; Phosphoglycerate kinase, C-terminal; "
G4N449	410	K	Phosphoglycerate kinase	MGG_05063			G4N449	410	474	47	9	61.265	GTK(1)ATLDAAVSGCGK	0.63394	2	1	cytoplasm	GO:0006757 ATP generation from ADP; GO:0009116 nucleoside metabolic process; GO:0042278 purine nucleoside metabolic process; GO:0006165 nucleoside diphosphate phosphorylation; GO:0046031 ADP metabolic process; GO:0019362 pyridine nucleotide metabolic process; GO:0006096 glycolytic process; GO:0009167 purine ribonucleoside monophosphate metabolic process; GO:0009117 nucleotide metabolic process; G…		"GO:0005524 ATP binding; GO:1901265 nucleoside phosphate binding; GO:0001882 nucleoside binding; GO:0043167 ion binding; GO:0000166 nucleotide binding; GO:0016774 phosphotransferase activity, carboxyl group as acceptor; GO:0097159 organic cyclic compound binding; GO:1901363 heterocyclic compound binding; GO:0032549 ribonucleoside binding; GO:0097367 carbohydrate derivative binding; GO:0016301 kin…	K00927	PGK; phosphoglycerate kinase [EC:2.7.2.3]	mgr01100 Metabolic pathways - Magnaporthe oryzae; mgr01110 Biosynthesis of secondary metabolites - Magnaporthe oryzae; mgr01130 Biosynthesis of antibiotics - Magnaporthe oryzae; mgr01200 Carbon metabolism - Magnaporthe oryzae; mgr01230 Biosynthesis of amino acids - Magnaporthe oryzae; mgr00010 Glycolysis / Gluconeogenesis - Magnaporthe oryzae;	IPR015824; IPR015901;	"Phosphoglycerate kinase, N-terminal; Phosphoglycerate kinase, C-terminal; "
G4N449	422	K	Phosphoglycerate kinase	MGG_05063			G4N449	422	474	47	9	70.373	ATLDAAVSGCGK(1)GK	-0.33488	2	1	cytoplasm	GO:0006757 ATP generation from ADP; GO:0009116 nucleoside metabolic process; GO:0042278 purine nucleoside metabolic process; GO:0006165 nucleoside diphosphate phosphorylation; GO:0046031 ADP metabolic process; GO:0019362 pyridine nucleotide metabolic process; GO:0006096 glycolytic process; GO:0009167 purine ribonucleoside monophosphate metabolic process; GO:0009117 nucleotide metabolic process; G…		"GO:0005524 ATP binding; GO:1901265 nucleoside phosphate binding; GO:0001882 nucleoside binding; GO:0043167 ion binding; GO:0000166 nucleotide binding; GO:0016774 phosphotransferase activity, carboxyl group as acceptor; GO:0097159 organic cyclic compound binding; GO:1901363 heterocyclic compound binding; GO:0032549 ribonucleoside binding; GO:0097367 carbohydrate derivative binding; GO:0016301 kin…	K00927	PGK; phosphoglycerate kinase [EC:2.7.2.3]	mgr01100 Metabolic pathways - Magnaporthe oryzae; mgr01110 Biosynthesis of secondary metabolites - Magnaporthe oryzae; mgr01130 Biosynthesis of antibiotics - Magnaporthe oryzae; mgr01200 Carbon metabolism - Magnaporthe oryzae; mgr01230 Biosynthesis of amino acids - Magnaporthe oryzae; mgr00010 Glycolysis / Gluconeogenesis - Magnaporthe oryzae;	IPR015824; IPR015901;	"Phosphoglycerate kinase, N-terminal; Phosphoglycerate kinase, C-terminal; "
5.4.2.12
G4NDN8	93	K	"2,3-bisphosphoglycerate-independent phosphoglycerate mutase"	MGG_00901			G4NDN8	93	520	40	3	132.79	IDQSIK(1)TGEFSK	-1.0894	2	1	cytoplasm	GO:0046365 monosaccharide catabolic process; GO:0044724 single-organism carbohydrate catabolic process; GO:0044712 single-organism catabolic process; GO:0044281 small molecule metabolic process; GO:0044699 single-organism process; GO:0044282 small molecule catabolic process; GO:0044238 primary metabolic process; GO:0005975 carbohydrate metabolic process; GO:0071704 organic substance metabolic pro…	GO:0044424 intracellular part; GO:0005623 cell; GO:0044464 cell part; GO:0005622 intracellular; GO:0005737 cytoplasm;	"GO:0016853 isomerase activity; GO:0046914 transition metal ion binding; GO:0003824 catalytic activity; GO:0005488 binding; GO:0016868 intramolecular transferase activity, phosphotransferases; GO:0043167 ion binding; GO:0043169 cation binding; GO:0046872 metal ion binding; GO:0004619 phosphoglycerate mutase activity; GO:0016866 intramolecular transferase activity; GO:0030145 manganese ion binding…	K15633	"gpmI; 2,3-bisphosphoglycerate-independent phosphoglycerate mutase [EC:5.4.2.12]"	"mgr00260 Glycine, serine and threonine metabolism - Magnaporthe oryzae; mgr01230 Biosynthesis of amino acids - Magnaporthe oryzae; mgr00010 Glycolysis / Gluconeogenesis - Magnaporthe oryzae; mgr01100 Metabolic pathways - Magnaporthe oryzae; mgr01110 Biosynthesis of secondary metabolites - Magnaporthe oryzae; mgr01130 Biosynthesis of antibiotics - Magnaporthe oryzae; mgr01200 Carbon metabolism - …	IPR017849; IPR006124; IPR011258; IPR017850;	"Alkaline phosphatase-like, alpha/beta/alpha; Metalloenzyme; BPG-independent PGAM, N-terminal; Alkaline-phosphatase-like, core domain; "
G4NDN8	140	K	"2,3-bisphosphoglycerate-independent phosphoglycerate mutase"	MGG_00901			G4NDN8	140	520	40	3	147.24	QEHLYSLLK(1)AAK	0.65892	2	1	cytoplasm	GO:0046365 monosaccharide catabolic process; GO:0044724 single-organism carbohydrate catabolic process; GO:0044712 single-organism catabolic process; GO:0044281 small molecule metabolic process; GO:0044699 single-organism process; GO:0044282 small molecule catabolic process; GO:0044238 primary metabolic process; GO:0005975 carbohydrate metabolic process; GO:0071704 organic substance metabolic pro…	GO:0044424 intracellular part; GO:0005623 cell; GO:0044464 cell part; GO:0005622 intracellular; GO:0005737 cytoplasm;	"GO:0016853 isomerase activity; GO:0046914 transition metal ion binding; GO:0003824 catalytic activity; GO:0005488 binding; GO:0016868 intramolecular transferase activity, phosphotransferases; GO:0043167 ion binding; GO:0043169 cation binding; GO:0046872 metal ion binding; GO:0004619 phosphoglycerate mutase activity; GO:0016866 intramolecular transferase activity; GO:0030145 manganese ion binding…	K15633	"gpmI; 2,3-bisphosphoglycerate-independent phosphoglycerate mutase [EC:5.4.2.12]"	"mgr00260 Glycine, serine and threonine metabolism - Magnaporthe oryzae; mgr01230 Biosynthesis of amino acids - Magnaporthe oryzae; mgr00010 Glycolysis / Gluconeogenesis - Magnaporthe oryzae; mgr01100 Metabolic pathways - Magnaporthe oryzae; mgr01110 Biosynthesis of secondary metabolites - Magnaporthe oryzae; mgr01130 Biosynthesis of antibiotics - Magnaporthe oryzae; mgr01200 Carbon metabolism - …	IPR017849; IPR006124; IPR011258; IPR017850;	"Alkaline phosphatase-like, alpha/beta/alpha; Metalloenzyme; BPG-independent PGAM, N-terminal; Alkaline-phosphatase-like, core domain; "
G4NDN8	143	K	"2,3-bisphosphoglycerate-independent phosphoglycerate mutase"	MGG_00901			G4NDN8	143	520	40	3	55.064	AAK(1)EAQVPK	0.87591	2	1	cytoplasm	GO:0046365 monosaccharide catabolic process; GO:0044724 single-organism carbohydrate catabolic process; GO:0044712 single-organism catabolic process; GO:0044281 small molecule metabolic process; GO:0044699 single-organism process; GO:0044282 small molecule catabolic process; GO:0044238 primary metabolic process; GO:0005975 carbohydrate metabolic process; GO:0071704 organic substance metabolic pro…	GO:0044424 intracellular part; GO:0005623 cell; GO:0044464 cell part; GO:0005622 intracellular; GO:0005737 cytoplasm;	"GO:0016853 isomerase activity; GO:0046914 transition metal ion binding; GO:0003824 catalytic activity; GO:0005488 binding; GO:0016868 intramolecular transferase activity, phosphotransferases; GO:0043167 ion binding; GO:0043169 cation binding; GO:0046872 metal ion binding; GO:0004619 phosphoglycerate mutase activity; GO:0016866 intramolecular transferase activity; GO:0030145 manganese ion binding…	K15633	"gpmI; 2,3-bisphosphoglycerate-independent phosphoglycerate mutase [EC:5.4.2.12]"	"mgr00260 Glycine, serine and threonine metabolism - Magnaporthe oryzae; mgr01230 Biosynthesis of amino acids - Magnaporthe oryzae; mgr00010 Glycolysis / Gluconeogenesis - Magnaporthe oryzae; mgr01100 Metabolic pathways - Magnaporthe oryzae; mgr01110 Biosynthesis of secondary metabolites - Magnaporthe oryzae; mgr01130 Biosynthesis of antibiotics - Magnaporthe oryzae; mgr01200 Carbon metabolism - …	IPR017849; IPR006124; IPR011258; IPR017850;	"Alkaline phosphatase-like, alpha/beta/alpha; Metalloenzyme; BPG-independent PGAM, N-terminal; Alkaline-phosphatase-like, core domain; "
4.1.1.49
G4NC30	585	K	Phosphoenolpyruvate carboxykinase	MGG_00450			G4NC30	585	601	34	1	67.519	K(1)YESEATEDVIK	0.0031389	2	1	mitochondria	GO:0016310 phosphorylation; GO:0016051 carbohydrate biosynthetic process; GO:0019319 hexose biosynthetic process; GO:0044711 single-organism biosynthetic process; GO:0044281 small molecule metabolic process; GO:0044699 single-organism process; GO:0046364 monosaccharide biosynthetic process; GO:0009058 biosynthetic process; GO:0044238 primary metabolic process; GO:0005975 carbohydrate metabolic pr…		"GO:0005524 ATP binding; GO:1901265 nucleoside phosphate binding; GO:0004611 phosphoenolpyruvate carboxykinase activity; GO:0001882 nucleoside binding; GO:0043167 ion binding; GO:0016829 lyase activity; GO:0000166 nucleotide binding; GO:0004612 phosphoenolpyruvate carboxykinase (ATP) activity; GO:0097159 organic cyclic compound binding; GO:1901363 heterocyclic compound binding; GO:0032549 ribonuc…	K01610	E4.1.1.49; phosphoenolpyruvate carboxykinase (ATP) [EC:4.1.1.49]	mgr01100 Metabolic pathways - Magnaporthe oryzae; mgr01110 Biosynthesis of secondary metabolites - Magnaporthe oryzae; mgr00020 Citrate cycle (TCA cycle) - Magnaporthe oryzae; mgr00620 Pyruvate metabolism - Magnaporthe oryzae; mgr01130 Biosynthesis of antibiotics - Magnaporthe oryzae; mgr01200 Carbon metabolism - Magnaporthe oryzae; mgr00010 Glycolysis / Gluconeogenesis - Magnaporthe oryzae;	IPR008210; IPR013035;	"Phosphoenolpyruvate carboxykinase, N-terminal; Phosphoenolpyruvate carboxykinase, C-terminal; "
2.7.1.40
G4MXS1	84	K	Pyruvate kinase	MGG_08063	L7JJ29;L7IAL5;	OOW_P131scaffold00264g31(Magnaporthe oryzae (strain P131));OOU_Y34scaffold00492g31(Magnaporthe oryzae (strain Y34));	G4MXS1	84	528	33	3	66.692	EAEK(1)QMPGR	-0.28697	2	1	cytoplasm	GO:0006757 ATP generation from ADP; GO:0046365 monosaccharide catabolic process; GO:0009116 nucleoside metabolic process; GO:0042278 purine nucleoside metabolic process; GO:0019362 pyridine nucleotide metabolic process; GO:0006165 nucleoside diphosphate phosphorylation; GO:0046031 ADP metabolic process; GO:0016053 organic acid biosynthetic process; GO:0006096 glycolytic process; GO:0009167 purine…	GO:0044464 cell part; GO:0005622 intracellular; GO:0005737 cytoplasm; GO:0044424 intracellular part; GO:0005829 cytosol; GO:0005623 cell; GO:0044444 cytoplasmic part;	"GO:0000287 magnesium ion binding; GO:0004743 pyruvate kinase activity; GO:0016301 kinase activity; GO:0016773 phosphotransferase activity, alcohol group as acceptor; GO:0003824 catalytic activity; GO:0005488 binding; GO:0043167 ion binding; GO:0030955 potassium ion binding; GO:0046872 metal ion binding; GO:0043169 cation binding; GO:0031420 alkali metal ion binding; GO:0016740 transferase activi…	K00873	PK; pyruvate kinase [EC:2.7.1.40]	mgr00620 Pyruvate metabolism - Magnaporthe oryzae; mgr01230 Biosynthesis of amino acids - Magnaporthe oryzae; mgr00010 Glycolysis / Gluconeogenesis - Magnaporthe oryzae; mgr01100 Metabolic pathways - Magnaporthe oryzae; mgr01110 Biosynthesis of secondary metabolites - Magnaporthe oryzae; mgr01130 Biosynthesis of antibiotics - Magnaporthe oryzae; mgr00230 Purine metabolism - Magnaporthe oryzae; mg…	IPR011037; IPR015813; IPR015794; IPR015806; IPR015795; IPR015793;	"Pyruvate kinase-like, insert domain; Pyruvate/Phosphoenolpyruvate kinase-like domain; Pyruvate kinase, alpha/beta; Pyruvate kinase, beta-barrel insert domain; Pyruvate kinase, C-terminal; Pyruvate kinase, barrel; "
G4MXS1	108	K	Pyruvate kinase	MGG_08063	L7JJ29;L7IAL5;	OOW_P131scaffold00264g31(Magnaporthe oryzae (strain P131));OOU_Y34scaffold00492g31(Magnaporthe oryzae (strain Y34));	G4MXS1	108	528	33	3	54.281	TGNTK(1)NDEDLPISAGK	1.5957	2	1	cytoplasm	GO:0006757 ATP generation from ADP; GO:0046365 monosaccharide catabolic process; GO:0009116 nucleoside metabolic process; GO:0042278 purine nucleoside metabolic process; GO:0019362 pyridine nucleotide metabolic process; GO:0006165 nucleoside diphosphate phosphorylation; GO:0046031 ADP metabolic process; GO:0016053 organic acid biosynthetic process; GO:0006096 glycolytic process; GO:0009167 purine…	GO:0044464 cell part; GO:0005622 intracellular; GO:0005737 cytoplasm; GO:0044424 intracellular part; GO:0005829 cytosol; GO:0005623 cell; GO:0044444 cytoplasmic part;	"GO:0000287 magnesium ion binding; GO:0004743 pyruvate kinase activity; GO:0016301 kinase activity; GO:0016773 phosphotransferase activity, alcohol group as acceptor; GO:0003824 catalytic activity; GO:0005488 binding; GO:0043167 ion binding; GO:0030955 potassium ion binding; GO:0046872 metal ion binding; GO:0043169 cation binding; GO:0031420 alkali metal ion binding; GO:0016740 transferase activi…	K00873	PK; pyruvate kinase [EC:2.7.1.40]	mgr00620 Pyruvate metabolism - Magnaporthe oryzae; mgr01230 Biosynthesis of amino acids - Magnaporthe oryzae; mgr00010 Glycolysis / Gluconeogenesis - Magnaporthe oryzae; mgr01100 Metabolic pathways - Magnaporthe oryzae; mgr01110 Biosynthesis of secondary metabolites - Magnaporthe oryzae; mgr01130 Biosynthesis of antibiotics - Magnaporthe oryzae; mgr00230 Purine metabolism - Magnaporthe oryzae; mg…	IPR011037; IPR015813; IPR015794; IPR015806; IPR015795; IPR015793;	"Pyruvate kinase-like, insert domain; Pyruvate/Phosphoenolpyruvate kinase-like domain; Pyruvate kinase, alpha/beta; Pyruvate kinase, beta-barrel insert domain; Pyruvate kinase, C-terminal; Pyruvate kinase, barrel; "
G4MXS1	234	K	Pyruvate kinase	MGG_08063	L7JJ29;L7IAL5;	OOW_P131scaffold00264g31(Magnaporthe oryzae (strain P131));OOU_Y34scaffold00492g31(Magnaporthe oryzae (strain Y34));	G4MXS1	234	528	33	3	72.928	RGQDIK(1)DIR	0.4564	3	1	cytoplasm	GO:0006757 ATP generation from ADP; GO:0046365 monosaccharide catabolic process; GO:0009116 nucleoside metabolic process; GO:0042278 purine nucleoside metabolic process; GO:0019362 pyridine nucleotide metabolic process; GO:0006165 nucleoside diphosphate phosphorylation; GO:0046031 ADP metabolic process; GO:0016053 organic acid biosynthetic process; GO:0006096 glycolytic process; GO:0009167 purine…	GO:0044464 cell part; GO:0005622 intracellular; GO:0005737 cytoplasm; GO:0044424 intracellular part; GO:0005829 cytosol; GO:0005623 cell; GO:0044444 cytoplasmic part;	"GO:0000287 magnesium ion binding; GO:0004743 pyruvate kinase activity; GO:0016301 kinase activity; GO:0016773 phosphotransferase activity, alcohol group as acceptor; GO:0003824 catalytic activity; GO:0005488 binding; GO:0043167 ion binding; GO:0030955 potassium ion binding; GO:0046872 metal ion binding; GO:0043169 cation binding; GO:0031420 alkali metal ion binding; GO:0016740 transferase activi…	K00873	PK; pyruvate kinase [EC:2.7.1.40]	mgr00620 Pyruvate metabolism - Magnaporthe oryzae; mgr01230 Biosynthesis of amino acids - Magnaporthe oryzae; mgr00010 Glycolysis / Gluconeogenesis - Magnaporthe oryzae; mgr01100 Metabolic pathways - Magnaporthe oryzae; mgr01110 Biosynthesis of secondary metabolites - Magnaporthe oryzae; mgr01130 Biosynthesis of antibiotics - Magnaporthe oryzae; mgr00230 Purine metabolism - Magnaporthe oryzae; mg…	IPR011037; IPR015813; IPR015794; IPR015806; IPR015795; IPR015793;	"Pyruvate kinase-like, insert domain; Pyruvate/Phosphoenolpyruvate kinase-like domain; Pyruvate kinase, alpha/beta; Pyruvate kinase, beta-barrel insert domain; Pyruvate kinase, C-terminal; Pyruvate kinase, barrel; "
1.1.1.27
G4MV39	253	K	Pyruvate dehydrogenase complex protein X component	MGG_08842			G4MV39	253	445	27	2	80.318	LSHLDLSNIK(1)IVK	-0.60657	2	1	mitochondria	GO:0008152 metabolic process;		"GO:0016746 transferase activity, transferring acyl groups; GO:0003824 catalytic activity; GO:0016740 transferase activity; "	K00627	DLAT; pyruvate dehydrogenase E2 component (dihydrolipoamide acetyltransferase) [EC:2.3.1.12]	mgr01100 Metabolic pathways - Magnaporthe oryzae; mgr01110 Biosynthesis of secondary metabolites - Magnaporthe oryzae; mgr00020 Citrate cycle (TCA cycle) - Magnaporthe oryzae; mgr00620 Pyruvate metabolism - Magnaporthe oryzae; mgr01130 Biosynthesis of antibiotics - Magnaporthe oryzae; mgr01200 Carbon metabolism - Magnaporthe oryzae; mgr00010 Glycolysis / Gluconeogenesis - Magnaporthe oryzae;	IPR004167; IPR011053; IPR000089;	E3-binding domain; Single hybrid motif; Biotin/lipoyl attachment;
G4MV39	302	K	Pyruvate dehydrogenase complex protein X component	MGG_08842			G4MV39	302	445	27	2	104.21	VYK(1)NLAVNLPLATFIER	0.051318	3	1	mitochondria	GO:0008152 metabolic process;		"GO:0016746 transferase activity, transferring acyl groups; GO:0003824 catalytic activity; GO:0016740 transferase activity; "	K00627	DLAT; pyruvate dehydrogenase E2 component (dihydrolipoamide acetyltransferase) [EC:2.3.1.12]	mgr01100 Metabolic pathways - Magnaporthe oryzae; mgr01110 Biosynthesis of secondary metabolites - Magnaporthe oryzae; mgr00020 Citrate cycle (TCA cycle) - Magnaporthe oryzae; mgr00620 Pyruvate metabolism - Magnaporthe oryzae; mgr01130 Biosynthesis of antibiotics - Magnaporthe oryzae; mgr01200 Carbon metabolism - Magnaporthe oryzae; mgr00010 Glycolysis / Gluconeogenesis - Magnaporthe oryzae;	IPR004167; IPR011053; IPR000089;	E3-binding domain; Single hybrid motif; Biotin/lipoyl attachment;
G4NIC7	93	K	Acetyltransferase component of pyruvate dehydrogenase complex	MGG_09878	L7IPA6;L7JNX5;	OOU_Y34scaffold00021g3(Magnaporthe oryzae (strain Y34));OOW_P131scaffold00119g3(Magnaporthe oryzae (strain P131));	G4NIC7	93	464	41	12	71.692	VLK(1)ETGEK	-0.80528	2	1	mitochondria	GO:0051188 cofactor biosynthetic process; GO:0044699 single-organism process; GO:0009058 biosynthetic process; GO:0044237 cellular metabolic process; GO:0035384 thioester biosynthetic process; GO:0044272 sulfur compound biosynthetic process; GO:0071704 organic substance metabolic process; GO:0006085 acetyl-CoA biosynthetic process; GO:0008152 metabolic process; GO:0006090 pyruvate metabolic proce…	GO:0005759 mitochondrial matrix; GO:0043229 intracellular organelle; GO:0044429 mitochondrial part; GO:0005737 cytoplasm; GO:0044446 intracellular organelle part; GO:0032991 macromolecular complex; GO:0044424 intracellular part; GO:0045254 pyruvate dehydrogenase complex; GO:0005623 cell; GO:0005739 mitochondrion; GO:0044422 organelle part; GO:0031974 membrane-enclosed lumen; GO:0043226 organelle;…	"GO:0016417 S-acyltransferase activity; GO:0004742 dihydrolipoyllysine-residue acetyltransferase activity; GO:0016746 transferase activity, transferring acyl groups; GO:0003824 catalytic activity; GO:0016418 S-acetyltransferase activity; GO:0016747 transferase activity, transferring acyl groups other than amino-acyl groups; GO:0030523 dihydrolipoamide S-acyltransferase activity; GO:0016740 transf…	K00627	DLAT; pyruvate dehydrogenase E2 component (dihydrolipoamide acetyltransferase) [EC:2.3.1.12]	mgr01100 Metabolic pathways - Magnaporthe oryzae; mgr01110 Biosynthesis of secondary metabolites - Magnaporthe oryzae; mgr00020 Citrate cycle (TCA cycle) - Magnaporthe oryzae; mgr00620 Pyruvate metabolism - Magnaporthe oryzae; mgr01130 Biosynthesis of antibiotics - Magnaporthe oryzae; mgr01200 Carbon metabolism - Magnaporthe oryzae; mgr00010 Glycolysis / Gluconeogenesis - Magnaporthe oryzae;	IPR004167; IPR001078; IPR011053; IPR000089; IPR023213;	"E3-binding domain; 2-oxoacid dehydrogenase acyltransferase, catalytic domain; Single hybrid motif; Biotin/lipoyl attachment; Chloramphenicol acetyltransferase-like domain; "
G4NIC7	185	K	Acetyltransferase component of pyruvate dehydrogenase complex	MGG_09878	L7IPA6;L7JNX5;	OOU_Y34scaffold00021g3(Magnaporthe oryzae (strain Y34));OOW_P131scaffold00119g3(Magnaporthe oryzae (strain P131));	G4NIC7	185	464	41	12	115.8	LQNALDREPNAEPAAK(1)R	0.00050188	3	1	mitochondria	GO:0051188 cofactor biosynthetic process; GO:0044699 single-organism process; GO:0009058 biosynthetic process; GO:0044237 cellular metabolic process; GO:0035384 thioester biosynthetic process; GO:0044272 sulfur compound biosynthetic process; GO:0071704 organic substance metabolic process; GO:0006085 acetyl-CoA biosynthetic process; GO:0008152 metabolic process; GO:0006090 pyruvate metabolic proce…	GO:0005759 mitochondrial matrix; GO:0043229 intracellular organelle; GO:0044429 mitochondrial part; GO:0005737 cytoplasm; GO:0044446 intracellular organelle part; GO:0032991 macromolecular complex; GO:0044424 intracellular part; GO:0045254 pyruvate dehydrogenase complex; GO:0005623 cell; GO:0005739 mitochondrion; GO:0044422 organelle part; GO:0031974 membrane-enclosed lumen; GO:0043226 organelle;…	"GO:0016417 S-acyltransferase activity; GO:0004742 dihydrolipoyllysine-residue acetyltransferase activity; GO:0016746 transferase activity, transferring acyl groups; GO:0003824 catalytic activity; GO:0016418 S-acetyltransferase activity; GO:0016747 transferase activity, transferring acyl groups other than amino-acyl groups; GO:0030523 dihydrolipoamide S-acyltransferase activity; GO:0016740 transf…	K00627	DLAT; pyruvate dehydrogenase E2 component (dihydrolipoamide acetyltransferase) [EC:2.3.1.12]	mgr01100 Metabolic pathways - Magnaporthe oryzae; mgr01110 Biosynthesis of secondary metabolites - Magnaporthe oryzae; mgr00020 Citrate cycle (TCA cycle) - Magnaporthe oryzae; mgr00620 Pyruvate metabolism - Magnaporthe oryzae; mgr01130 Biosynthesis of antibiotics - Magnaporthe oryzae; mgr01200 Carbon metabolism - Magnaporthe oryzae; mgr00010 Glycolysis / Gluconeogenesis - Magnaporthe oryzae;	IPR004167; IPR001078; IPR011053; IPR000089; IPR023213;	"E3-binding domain; 2-oxoacid dehydrogenase acyltransferase, catalytic domain; Single hybrid motif; Biotin/lipoyl attachment; Chloramphenicol acetyltransferase-like domain; "
G4NIC7	191	K	Acetyltransferase component of pyruvate dehydrogenase complex	MGG_09878	L7IPA6;L7JNX5;	OOU_Y34scaffold00021g3(Magnaporthe oryzae (strain Y34));OOW_P131scaffold00119g3(Magnaporthe oryzae (strain P131));	G4NIC7	191	464	41	12	45.368	RLANEK(1)GIK	-0.041233	2	1	mitochondria	GO:0051188 cofactor biosynthetic process; GO:0044699 single-organism process; GO:0009058 biosynthetic process; GO:0044237 cellular metabolic process; GO:0035384 thioester biosynthetic process; GO:0044272 sulfur compound biosynthetic process; GO:0071704 organic substance metabolic process; GO:0006085 acetyl-CoA biosynthetic process; GO:0008152 metabolic process; GO:0006090 pyruvate metabolic proce…	GO:0005759 mitochondrial matrix; GO:0043229 intracellular organelle; GO:0044429 mitochondrial part; GO:0005737 cytoplasm; GO:0044446 intracellular organelle part; GO:0032991 macromolecular complex; GO:0044424 intracellular part; GO:0045254 pyruvate dehydrogenase complex; GO:0005623 cell; GO:0005739 mitochondrion; GO:0044422 organelle part; GO:0031974 membrane-enclosed lumen; GO:0043226 organelle;…	"GO:0016417 S-acyltransferase activity; GO:0004742 dihydrolipoyllysine-residue acetyltransferase activity; GO:0016746 transferase activity, transferring acyl groups; GO:0003824 catalytic activity; GO:0016418 S-acetyltransferase activity; GO:0016747 transferase activity, transferring acyl groups other than amino-acyl groups; GO:0030523 dihydrolipoamide S-acyltransferase activity; GO:0016740 transf…	K00627	DLAT; pyruvate dehydrogenase E2 component (dihydrolipoamide acetyltransferase) [EC:2.3.1.12]	mgr01100 Metabolic pathways - Magnaporthe oryzae; mgr01110 Biosynthesis of secondary metabolites - Magnaporthe oryzae; mgr00020 Citrate cycle (TCA cycle) - Magnaporthe oryzae; mgr00620 Pyruvate metabolism - Magnaporthe oryzae; mgr01130 Biosynthesis of antibiotics - Magnaporthe oryzae; mgr01200 Carbon metabolism - Magnaporthe oryzae; mgr00010 Glycolysis / Gluconeogenesis - Magnaporthe oryzae;	IPR004167; IPR001078; IPR011053; IPR000089; IPR023213;	"E3-binding domain; 2-oxoacid dehydrogenase acyltransferase, catalytic domain; Single hybrid motif; Biotin/lipoyl attachment; Chloramphenicol acetyltransferase-like domain; "
G4NIC7	206	K	Acetyltransferase component of pyruvate dehydrogenase complex	MGG_09878	L7IPA6;L7JNX5;	OOU_Y34scaffold00021g3(Magnaporthe oryzae (strain Y34));OOW_P131scaffold00119g3(Magnaporthe oryzae (strain P131));	G4NIC7	206	464	41	12	53.567	NGK(1)ITAEDVK	2.1259	2	1	mitochondria	GO:0051188 cofactor biosynthetic process; GO:0044699 single-organism process; GO:0009058 biosynthetic process; GO:0044237 cellular metabolic process; GO:0035384 thioester biosynthetic process; GO:0044272 sulfur compound biosynthetic process; GO:0071704 organic substance metabolic process; GO:0006085 acetyl-CoA biosynthetic process; GO:0008152 metabolic process; GO:0006090 pyruvate metabolic proce…	GO:0005759 mitochondrial matrix; GO:0043229 intracellular organelle; GO:0044429 mitochondrial part; GO:0005737 cytoplasm; GO:0044446 intracellular organelle part; GO:0032991 macromolecular complex; GO:0044424 intracellular part; GO:0045254 pyruvate dehydrogenase complex; GO:0005623 cell; GO:0005739 mitochondrion; GO:0044422 organelle part; GO:0031974 membrane-enclosed lumen; GO:0043226 organelle;…	"GO:0016417 S-acyltransferase activity; GO:0004742 dihydrolipoyllysine-residue acetyltransferase activity; GO:0016746 transferase activity, transferring acyl groups; GO:0003824 catalytic activity; GO:0016418 S-acetyltransferase activity; GO:0016747 transferase activity, transferring acyl groups other than amino-acyl groups; GO:0030523 dihydrolipoamide S-acyltransferase activity; GO:0016740 transf…	K00627	DLAT; pyruvate dehydrogenase E2 component (dihydrolipoamide acetyltransferase) [EC:2.3.1.12]	mgr01100 Metabolic pathways - Magnaporthe oryzae; mgr01110 Biosynthesis of secondary metabolites - Magnaporthe oryzae; mgr00020 Citrate cycle (TCA cycle) - Magnaporthe oryzae; mgr00620 Pyruvate metabolism - Magnaporthe oryzae; mgr01130 Biosynthesis of antibiotics - Magnaporthe oryzae; mgr01200 Carbon metabolism - Magnaporthe oryzae; mgr00010 Glycolysis / Gluconeogenesis - Magnaporthe oryzae;	IPR004167; IPR001078; IPR011053; IPR000089; IPR023213;	"E3-binding domain; 2-oxoacid dehydrogenase acyltransferase, catalytic domain; Single hybrid motif; Biotin/lipoyl attachment; Chloramphenicol acetyltransferase-like domain; "
G4NIC7	213	K	Acetyltransferase component of pyruvate dehydrogenase complex	MGG_09878	L7IPA6;L7JNX5;	OOU_Y34scaffold00021g3(Magnaporthe oryzae (strain Y34));OOW_P131scaffold00119g3(Magnaporthe oryzae (strain P131));	G4NIC7	213	464	41	12	59.35	ITAEDVK(1)K	-0.15355	2	1	mitochondria	GO:0051188 cofactor biosynthetic process; GO:0044699 single-organism process; GO:0009058 biosynthetic process; GO:0044237 cellular metabolic process; GO:0035384 thioester biosynthetic process; GO:0044272 sulfur compound biosynthetic process; GO:0071704 organic substance metabolic process; GO:0006085 acetyl-CoA biosynthetic process; GO:0008152 metabolic process; GO:0006090 pyruvate metabolic proce…	GO:0005759 mitochondrial matrix; GO:0043229 intracellular organelle; GO:0044429 mitochondrial part; GO:0005737 cytoplasm; GO:0044446 intracellular organelle part; GO:0032991 macromolecular complex; GO:0044424 intracellular part; GO:0045254 pyruvate dehydrogenase complex; GO:0005623 cell; GO:0005739 mitochondrion; GO:0044422 organelle part; GO:0031974 membrane-enclosed lumen; GO:0043226 organelle;…	"GO:0016417 S-acyltransferase activity; GO:0004742 dihydrolipoyllysine-residue acetyltransferase activity; GO:0016746 transferase activity, transferring acyl groups; GO:0003824 catalytic activity; GO:0016418 S-acetyltransferase activity; GO:0016747 transferase activity, transferring acyl groups other than amino-acyl groups; GO:0030523 dihydrolipoamide S-acyltransferase activity; GO:0016740 transf…	K00627	DLAT; pyruvate dehydrogenase E2 component (dihydrolipoamide acetyltransferase) [EC:2.3.1.12]	mgr01100 Metabolic pathways - Magnaporthe oryzae; mgr01110 Biosynthesis of secondary metabolites - Magnaporthe oryzae; mgr00020 Citrate cycle (TCA cycle) - Magnaporthe oryzae; mgr00620 Pyruvate metabolism - Magnaporthe oryzae; mgr01130 Biosynthesis of antibiotics - Magnaporthe oryzae; mgr01200 Carbon metabolism - Magnaporthe oryzae; mgr00010 Glycolysis / Gluconeogenesis - Magnaporthe oryzae;	IPR004167; IPR001078; IPR011053; IPR000089; IPR023213;	"E3-binding domain; 2-oxoacid dehydrogenase acyltransferase, catalytic domain; Single hybrid motif; Biotin/lipoyl attachment; Chloramphenicol acetyltransferase-like domain; "
G4NIC7	284	K	Acetyltransferase component of pyruvate dehydrogenase complex	MGG_09878	L7IPA6;L7JNX5;	OOU_Y34scaffold00021g3(Magnaporthe oryzae (strain Y34));OOW_P131scaffold00119g3(Magnaporthe oryzae (strain P131));	G4NIC7	284	464	41	12	42.031	QALNSSSEGK(1)YK	0.0062686	2	1	mitochondria	GO:0051188 cofactor biosynthetic process; GO:0044699 single-organism process; GO:0009058 biosynthetic process; GO:0044237 cellular metabolic process; GO:0035384 thioester biosynthetic process; GO:0044272 sulfur compound biosynthetic process; GO:0071704 organic substance metabolic process; GO:0006085 acetyl-CoA biosynthetic process; GO:0008152 metabolic process; GO:0006090 pyruvate metabolic proce…	GO:0005759 mitochondrial matrix; GO:0043229 intracellular organelle; GO:0044429 mitochondrial part; GO:0005737 cytoplasm; GO:0044446 intracellular organelle part; GO:0032991 macromolecular complex; GO:0044424 intracellular part; GO:0045254 pyruvate dehydrogenase complex; GO:0005623 cell; GO:0005739 mitochondrion; GO:0044422 organelle part; GO:0031974 membrane-enclosed lumen; GO:0043226 organelle;…	"GO:0016417 S-acyltransferase activity; GO:0004742 dihydrolipoyllysine-residue acetyltransferase activity; GO:0016746 transferase activity, transferring acyl groups; GO:0003824 catalytic activity; GO:0016418 S-acetyltransferase activity; GO:0016747 transferase activity, transferring acyl groups other than amino-acyl groups; GO:0030523 dihydrolipoamide S-acyltransferase activity; GO:0016740 transf…	K00627	DLAT; pyruvate dehydrogenase E2 component (dihydrolipoamide acetyltransferase) [EC:2.3.1.12]	mgr01100 Metabolic pathways - Magnaporthe oryzae; mgr01110 Biosynthesis of secondary metabolites - Magnaporthe oryzae; mgr00020 Citrate cycle (TCA cycle) - Magnaporthe oryzae; mgr00620 Pyruvate metabolism - Magnaporthe oryzae; mgr01130 Biosynthesis of antibiotics - Magnaporthe oryzae; mgr01200 Carbon metabolism - Magnaporthe oryzae; mgr00010 Glycolysis / Gluconeogenesis - Magnaporthe oryzae;	IPR004167; IPR001078; IPR011053; IPR000089; IPR023213;	"E3-binding domain; 2-oxoacid dehydrogenase acyltransferase, catalytic domain; Single hybrid motif; Biotin/lipoyl attachment; Chloramphenicol acetyltransferase-like domain; "
G4NIC7	286	K	Acetyltransferase component of pyruvate dehydrogenase complex	MGG_09878	L7IPA6;L7JNX5;	OOU_Y34scaffold00021g3(Magnaporthe oryzae (strain Y34));OOW_P131scaffold00119g3(Magnaporthe oryzae (strain P131));	G4NIC7	286	464	41	12	68.515	YK(1)LSVNDFLIK	-0.03253	2	1	mitochondria	GO:0051188 cofactor biosynthetic process; GO:0044699 single-organism process; GO:0009058 biosynthetic process; GO:0044237 cellular metabolic process; GO:0035384 thioester biosynthetic process; GO:0044272 sulfur compound biosynthetic process; GO:0071704 organic substance metabolic process; GO:0006085 acetyl-CoA biosynthetic process; GO:0008152 metabolic process; GO:0006090 pyruvate metabolic proce…	GO:0005759 mitochondrial matrix; GO:0043229 intracellular organelle; GO:0044429 mitochondrial part; GO:0005737 cytoplasm; GO:0044446 intracellular organelle part; GO:0032991 macromolecular complex; GO:0044424 intracellular part; GO:0045254 pyruvate dehydrogenase complex; GO:0005623 cell; GO:0005739 mitochondrion; GO:0044422 organelle part; GO:0031974 membrane-enclosed lumen; GO:0043226 organelle;…	"GO:0016417 S-acyltransferase activity; GO:0004742 dihydrolipoyllysine-residue acetyltransferase activity; GO:0016746 transferase activity, transferring acyl groups; GO:0003824 catalytic activity; GO:0016418 S-acetyltransferase activity; GO:0016747 transferase activity, transferring acyl groups other than amino-acyl groups; GO:0030523 dihydrolipoamide S-acyltransferase activity; GO:0016740 transf…	K00627	DLAT; pyruvate dehydrogenase E2 component (dihydrolipoamide acetyltransferase) [EC:2.3.1.12]	mgr01100 Metabolic pathways - Magnaporthe oryzae; mgr01110 Biosynthesis of secondary metabolites - Magnaporthe oryzae; mgr00020 Citrate cycle (TCA cycle) - Magnaporthe oryzae; mgr00620 Pyruvate metabolism - Magnaporthe oryzae; mgr01130 Biosynthesis of antibiotics - Magnaporthe oryzae; mgr01200 Carbon metabolism - Magnaporthe oryzae; mgr00010 Glycolysis / Gluconeogenesis - Magnaporthe oryzae;	IPR004167; IPR001078; IPR011053; IPR000089; IPR023213;	"E3-binding domain; 2-oxoacid dehydrogenase acyltransferase, catalytic domain; Single hybrid motif; Biotin/lipoyl attachment; Chloramphenicol acetyltransferase-like domain; "
G4NIC7	302	K	Acetyltransferase component of pyruvate dehydrogenase complex	MGG_09878	L7IPA6;L7JNX5;	OOU_Y34scaffold00021g3(Magnaporthe oryzae (strain Y34));OOW_P131scaffold00119g3(Magnaporthe oryzae (strain P131));	G4NIC7	302	464	41	12	50.04	AIAVASK(1)K	0.94513	2	1	mitochondria	GO:0051188 cofactor biosynthetic process; GO:0044699 single-organism process; GO:0009058 biosynthetic process; GO:0044237 cellular metabolic process; GO:0035384 thioester biosynthetic process; GO:0044272 sulfur compound biosynthetic process; GO:0071704 organic substance metabolic process; GO:0006085 acetyl-CoA biosynthetic process; GO:0008152 metabolic process; GO:0006090 pyruvate metabolic proce…	GO:0005759 mitochondrial matrix; GO:0043229 intracellular organelle; GO:0044429 mitochondrial part; GO:0005737 cytoplasm; GO:0044446 intracellular organelle part; GO:0032991 macromolecular complex; GO:0044424 intracellular part; GO:0045254 pyruvate dehydrogenase complex; GO:0005623 cell; GO:0005739 mitochondrion; GO:0044422 organelle part; GO:0031974 membrane-enclosed lumen; GO:0043226 organelle;…	"GO:0016417 S-acyltransferase activity; GO:0004742 dihydrolipoyllysine-residue acetyltransferase activity; GO:0016746 transferase activity, transferring acyl groups; GO:0003824 catalytic activity; GO:0016418 S-acetyltransferase activity; GO:0016747 transferase activity, transferring acyl groups other than amino-acyl groups; GO:0030523 dihydrolipoamide S-acyltransferase activity; GO:0016740 transf…	K00627	DLAT; pyruvate dehydrogenase E2 component (dihydrolipoamide acetyltransferase) [EC:2.3.1.12]	mgr01100 Metabolic pathways - Magnaporthe oryzae; mgr01110 Biosynthesis of secondary metabolites - Magnaporthe oryzae; mgr00020 Citrate cycle (TCA cycle) - Magnaporthe oryzae; mgr00620 Pyruvate metabolism - Magnaporthe oryzae; mgr01130 Biosynthesis of antibiotics - Magnaporthe oryzae; mgr01200 Carbon metabolism - Magnaporthe oryzae; mgr00010 Glycolysis / Gluconeogenesis - Magnaporthe oryzae;	IPR004167; IPR001078; IPR011053; IPR000089; IPR023213;	"E3-binding domain; 2-oxoacid dehydrogenase acyltransferase, catalytic domain; Single hybrid motif; Biotin/lipoyl attachment; Chloramphenicol acetyltransferase-like domain; "
G4NIC7	303	K	Acetyltransferase component of pyruvate dehydrogenase complex	MGG_09878	L7IPA6;L7JNX5;	OOU_Y34scaffold00021g3(Magnaporthe oryzae (strain Y34));OOW_P131scaffold00119g3(Magnaporthe oryzae (strain P131));	G4NIC7	303	464	41	12	73.841	K(1)VPQVNSSWR	-1.2716	2	1	mitochondria	GO:0051188 cofactor biosynthetic process; GO:0044699 single-organism process; GO:0009058 biosynthetic process; GO:0044237 cellular metabolic process; GO:0035384 thioester biosynthetic process; GO:0044272 sulfur compound biosynthetic process; GO:0071704 organic substance metabolic process; GO:0006085 acetyl-CoA biosynthetic process; GO:0008152 metabolic process; GO:0006090 pyruvate metabolic proce…	GO:0005759 mitochondrial matrix; GO:0043229 intracellular organelle; GO:0044429 mitochondrial part; GO:0005737 cytoplasm; GO:0044446 intracellular organelle part; GO:0032991 macromolecular complex; GO:0044424 intracellular part; GO:0045254 pyruvate dehydrogenase complex; GO:0005623 cell; GO:0005739 mitochondrion; GO:0044422 organelle part; GO:0031974 membrane-enclosed lumen; GO:0043226 organelle;…	"GO:0016417 S-acyltransferase activity; GO:0004742 dihydrolipoyllysine-residue acetyltransferase activity; GO:0016746 transferase activity, transferring acyl groups; GO:0003824 catalytic activity; GO:0016418 S-acetyltransferase activity; GO:0016747 transferase activity, transferring acyl groups other than amino-acyl groups; GO:0030523 dihydrolipoamide S-acyltransferase activity; GO:0016740 transf…	K00627	DLAT; pyruvate dehydrogenase E2 component (dihydrolipoamide acetyltransferase) [EC:2.3.1.12]	mgr01100 Metabolic pathways - Magnaporthe oryzae; mgr01110 Biosynthesis of secondary metabolites - Magnaporthe oryzae; mgr00020 Citrate cycle (TCA cycle) - Magnaporthe oryzae; mgr00620 Pyruvate metabolism - Magnaporthe oryzae; mgr01130 Biosynthesis of antibiotics - Magnaporthe oryzae; mgr01200 Carbon metabolism - Magnaporthe oryzae; mgr00010 Glycolysis / Gluconeogenesis - Magnaporthe oryzae;	IPR004167; IPR001078; IPR011053; IPR000089; IPR023213;	"E3-binding domain; 2-oxoacid dehydrogenase acyltransferase, catalytic domain; Single hybrid motif; Biotin/lipoyl attachment; Chloramphenicol acetyltransferase-like domain; "
G4NIC7	345	K	Acetyltransferase component of pyruvate dehydrogenase complex	MGG_09878	L7IPA6;L7JNX5;	OOU_Y34scaffold00021g3(Magnaporthe oryzae (strain Y34));OOW_P131scaffold00119g3(Magnaporthe oryzae (strain P131));	G4NIC7	345	464	41	12	118.19	AVETK(1)GLESISASVK	0.4817	2	1	mitochondria	GO:0051188 cofactor biosynthetic process; GO:0044699 single-organism process; GO:0009058 biosynthetic process; GO:0044237 cellular metabolic process; GO:0035384 thioester biosynthetic process; GO:0044272 sulfur compound biosynthetic process; GO:0071704 organic substance metabolic process; GO:0006085 acetyl-CoA biosynthetic process; GO:0008152 metabolic process; GO:0006090 pyruvate metabolic proce…	GO:0005759 mitochondrial matrix; GO:0043229 intracellular organelle; GO:0044429 mitochondrial part; GO:0005737 cytoplasm; GO:0044446 intracellular organelle part; GO:0032991 macromolecular complex; GO:0044424 intracellular part; GO:0045254 pyruvate dehydrogenase complex; GO:0005623 cell; GO:0005739 mitochondrion; GO:0044422 organelle part; GO:0031974 membrane-enclosed lumen; GO:0043226 organelle;…	"GO:0016417 S-acyltransferase activity; GO:0004742 dihydrolipoyllysine-residue acetyltransferase activity; GO:0016746 transferase activity, transferring acyl groups; GO:0003824 catalytic activity; GO:0016418 S-acetyltransferase activity; GO:0016747 transferase activity, transferring acyl groups other than amino-acyl groups; GO:0030523 dihydrolipoamide S-acyltransferase activity; GO:0016740 transf…	K00627	DLAT; pyruvate dehydrogenase E2 component (dihydrolipoamide acetyltransferase) [EC:2.3.1.12]	mgr01100 Metabolic pathways - Magnaporthe oryzae; mgr01110 Biosynthesis of secondary metabolites - Magnaporthe oryzae; mgr00020 Citrate cycle (TCA cycle) - Magnaporthe oryzae; mgr00620 Pyruvate metabolism - Magnaporthe oryzae; mgr01130 Biosynthesis of antibiotics - Magnaporthe oryzae; mgr01200 Carbon metabolism - Magnaporthe oryzae; mgr00010 Glycolysis / Gluconeogenesis - Magnaporthe oryzae;	IPR004167; IPR001078; IPR011053; IPR000089; IPR023213;	"E3-binding domain; 2-oxoacid dehydrogenase acyltransferase, catalytic domain; Single hybrid motif; Biotin/lipoyl attachment; Chloramphenicol acetyltransferase-like domain; "
G4NIC7	355	K	Acetyltransferase component of pyruvate dehydrogenase complex	MGG_09878	L7IPA6;L7JNX5;	OOU_Y34scaffold00021g3(Magnaporthe oryzae (strain Y34));OOW_P131scaffold00119g3(Magnaporthe oryzae (strain P131));	G4NIC7	355	464	41	12	89.507	GLESISASVK(1)ELAK	-0.52983	3	1	mitochondria	GO:0051188 cofactor biosynthetic process; GO:0044699 single-organism process; GO:0009058 biosynthetic process; GO:0044237 cellular metabolic process; GO:0035384 thioester biosynthetic process; GO:0044272 sulfur compound biosynthetic process; GO:0071704 organic substance metabolic process; GO:0006085 acetyl-CoA biosynthetic process; GO:0008152 metabolic process; GO:0006090 pyruvate metabolic proce…	GO:0005759 mitochondrial matrix; GO:0043229 intracellular organelle; GO:0044429 mitochondrial part; GO:0005737 cytoplasm; GO:0044446 intracellular organelle part; GO:0032991 macromolecular complex; GO:0044424 intracellular part; GO:0045254 pyruvate dehydrogenase complex; GO:0005623 cell; GO:0005739 mitochondrion; GO:0044422 organelle part; GO:0031974 membrane-enclosed lumen; GO:0043226 organelle;…	"GO:0016417 S-acyltransferase activity; GO:0004742 dihydrolipoyllysine-residue acetyltransferase activity; GO:0016746 transferase activity, transferring acyl groups; GO:0003824 catalytic activity; GO:0016418 S-acetyltransferase activity; GO:0016747 transferase activity, transferring acyl groups other than amino-acyl groups; GO:0030523 dihydrolipoamide S-acyltransferase activity; GO:0016740 transf…	K00627	DLAT; pyruvate dehydrogenase E2 component (dihydrolipoamide acetyltransferase) [EC:2.3.1.12]	mgr01100 Metabolic pathways - Magnaporthe oryzae; mgr01110 Biosynthesis of secondary metabolites - Magnaporthe oryzae; mgr00020 Citrate cycle (TCA cycle) - Magnaporthe oryzae; mgr00620 Pyruvate metabolism - Magnaporthe oryzae; mgr01130 Biosynthesis of antibiotics - Magnaporthe oryzae; mgr01200 Carbon metabolism - Magnaporthe oryzae; mgr00010 Glycolysis / Gluconeogenesis - Magnaporthe oryzae;	IPR004167; IPR001078; IPR011053; IPR000089; IPR023213;	"E3-binding domain; 2-oxoacid dehydrogenase acyltransferase, catalytic domain; Single hybrid motif; Biotin/lipoyl attachment; Chloramphenicol acetyltransferase-like domain; "
G4NIC7	450	K	Acetyltransferase component of pyruvate dehydrogenase complex	MGG_09878	L7IPA6;L7JNX5;	OOU_Y34scaffold00021g3(Magnaporthe oryzae (strain Y34));OOW_P131scaffold00119g3(Magnaporthe oryzae (strain P131));	G4NIC7	450	464	41	12	45.618	VVDGAVGAEWMK(1)ELK	-0.36129	2	1	mitochondria	GO:0051188 cofactor biosynthetic process; GO:0044699 single-organism process; GO:0009058 biosynthetic process; GO:0044237 cellular metabolic process; GO:0035384 thioester biosynthetic process; GO:0044272 sulfur compound biosynthetic process; GO:0071704 organic substance metabolic process; GO:0006085 acetyl-CoA biosynthetic process; GO:0008152 metabolic process; GO:0006090 pyruvate metabolic proce…	GO:0005759 mitochondrial matrix; GO:0043229 intracellular organelle; GO:0044429 mitochondrial part; GO:0005737 cytoplasm; GO:0044446 intracellular organelle part; GO:0032991 macromolecular complex; GO:0044424 intracellular part; GO:0045254 pyruvate dehydrogenase complex; GO:0005623 cell; GO:0005739 mitochondrion; GO:0044422 organelle part; GO:0031974 membrane-enclosed lumen; GO:0043226 organelle;…	"GO:0016417 S-acyltransferase activity; GO:0004742 dihydrolipoyllysine-residue acetyltransferase activity; GO:0016746 transferase activity, transferring acyl groups; GO:0003824 catalytic activity; GO:0016418 S-acetyltransferase activity; GO:0016747 transferase activity, transferring acyl groups other than amino-acyl groups; GO:0030523 dihydrolipoamide S-acyltransferase activity; GO:0016740 transf…	K00627	DLAT; pyruvate dehydrogenase E2 component (dihydrolipoamide acetyltransferase) [EC:2.3.1.12]	mgr01100 Metabolic pathways - Magnaporthe oryzae; mgr01110 Biosynthesis of secondary metabolites - Magnaporthe oryzae; mgr00020 Citrate cycle (TCA cycle) - Magnaporthe oryzae; mgr00620 Pyruvate metabolism - Magnaporthe oryzae; mgr01130 Biosynthesis of antibiotics - Magnaporthe oryzae; mgr01200 Carbon metabolism - Magnaporthe oryzae; mgr00010 Glycolysis / Gluconeogenesis - Magnaporthe oryzae;	IPR004167; IPR001078; IPR011053; IPR000089; IPR023213;	"E3-binding domain; 2-oxoacid dehydrogenase acyltransferase, catalytic domain; Single hybrid motif; Biotin/lipoyl attachment; Chloramphenicol acetyltransferase-like domain; "
1.8.1.4
G4N7G5	68	K	Dihydrolipoyl dehydrogenase	MGG_17072	L7HZW8;	OOU_Y34scaffold00655g42(Magnaporthe oryzae (strain Y34));	G4N7G5	68	508	36	12	79.089	AGQQGMK(1)VTCIEK	-1.3945	2	1	mitochondria	GO:1901606 alpha-amino acid catabolic process; GO:0065008 regulation of biological quality; GO:0016053 organic acid biosynthetic process; GO:0044699 single-organism process; GO:0009058 biosynthetic process; GO:0006544 glycine metabolic process; GO:0044237 cellular metabolic process; GO:0008152 metabolic process; GO:0006520 cellular amino acid metabolic process; GO:1901607 alpha-amino acid biosynt…	GO:0005960 glycine cleavage complex; GO:0005737 cytoplasm; GO:0032991 macromolecular complex; GO:0098798 mitochondrial protein complex; GO:0044424 intracellular part; GO:0005623 cell; GO:0044422 organelle part; GO:0043228 non-membrane-bounded organelle; GO:0045240 dihydrolipoyl dehydrogenase complex; GO:0031974 membrane-enclosed lumen; GO:1902494 catalytic complex; GO:0070013 intracellular organe…	"GO:0004148 dihydrolipoyl dehydrogenase activity; GO:0016651 oxidoreductase activity, acting on NAD(P)H; GO:1901265 nucleoside phosphate binding; GO:0050660 flavin adenine dinucleotide binding; GO:0016903 oxidoreductase activity, acting on the aldehyde or oxo group of donors; GO:0043167 ion binding; GO:0000166 nucleotide binding; GO:0048037 cofactor binding; GO:0016668 oxidoreductase activity, ac…	K00382	DLD; dihydrolipoamide dehydrogenase [EC:1.8.1.4]	"mgr00260 Glycine, serine and threonine metabolism - Magnaporthe oryzae; mgr00620 Pyruvate metabolism - Magnaporthe oryzae; mgr00010 Glycolysis / Gluconeogenesis - Magnaporthe oryzae; mgr01100 Metabolic pathways - Magnaporthe oryzae; mgr01110 Biosynthesis of secondary metabolites - Magnaporthe oryzae; mgr00280 Valine, leucine and isoleucine degradation - Magnaporthe oryzae; mgr00020 Citrate cycle…	IPR016156; IPR004099; IPR023753;	"FAD/NAD-linked reductase, dimerisation domain; Pyridine nucleotide-disulphide oxidoreductase, dimerisation domain; FAD/NAD(P)-binding domain; "
G4N7G5	74	K	Dihydrolipoyl dehydrogenase	MGG_17072	L7HZW8;	OOU_Y34scaffold00655g42(Magnaporthe oryzae (strain Y34));	G4N7G5	74	508	36	12	54.611	VTCIEK(1)R	-0.85298	2	1	mitochondria	GO:1901606 alpha-amino acid catabolic process; GO:0065008 regulation of biological quality; GO:0016053 organic acid biosynthetic process; GO:0044699 single-organism process; GO:0009058 biosynthetic process; GO:0006544 glycine metabolic process; GO:0044237 cellular metabolic process; GO:0008152 metabolic process; GO:0006520 cellular amino acid metabolic process; GO:1901607 alpha-amino acid biosynt…	GO:0005960 glycine cleavage complex; GO:0005737 cytoplasm; GO:0032991 macromolecular complex; GO:0098798 mitochondrial protein complex; GO:0044424 intracellular part; GO:0005623 cell; GO:0044422 organelle part; GO:0043228 non-membrane-bounded organelle; GO:0045240 dihydrolipoyl dehydrogenase complex; GO:0031974 membrane-enclosed lumen; GO:1902494 catalytic complex; GO:0070013 intracellular organe…	"GO:0004148 dihydrolipoyl dehydrogenase activity; GO:0016651 oxidoreductase activity, acting on NAD(P)H; GO:1901265 nucleoside phosphate binding; GO:0050660 flavin adenine dinucleotide binding; GO:0016903 oxidoreductase activity, acting on the aldehyde or oxo group of donors; GO:0043167 ion binding; GO:0000166 nucleotide binding; GO:0048037 cofactor binding; GO:0016668 oxidoreductase activity, ac…	K00382	DLD; dihydrolipoamide dehydrogenase [EC:1.8.1.4]	"mgr00260 Glycine, serine and threonine metabolism - Magnaporthe oryzae; mgr00620 Pyruvate metabolism - Magnaporthe oryzae; mgr00010 Glycolysis / Gluconeogenesis - Magnaporthe oryzae; mgr01100 Metabolic pathways - Magnaporthe oryzae; mgr01110 Biosynthesis of secondary metabolites - Magnaporthe oryzae; mgr00280 Valine, leucine and isoleucine degradation - Magnaporthe oryzae; mgr00020 Citrate cycle…	IPR016156; IPR004099; IPR023753;	"FAD/NAD-linked reductase, dimerisation domain; Pyridine nucleotide-disulphide oxidoreductase, dimerisation domain; FAD/NAD(P)-binding domain; "
G4N7G5	108	K	Dihydrolipoyl dehydrogenase	MGG_17072	L7HZW8;	OOU_Y34scaffold00655g42(Magnaporthe oryzae (strain Y34));	G4N7G5	108	508	36	12	136.96	SLLNNSHLYHQILHDTK(1)NR	-0.84081	3	1	mitochondria	GO:1901606 alpha-amino acid catabolic process; GO:0065008 regulation of biological quality; GO:0016053 organic acid biosynthetic process; GO:0044699 single-organism process; GO:0009058 biosynthetic process; GO:0006544 glycine metabolic process; GO:0044237 cellular metabolic process; GO:0008152 metabolic process; GO:0006520 cellular amino acid metabolic process; GO:1901607 alpha-amino acid biosynt…	GO:0005960 glycine cleavage complex; GO:0005737 cytoplasm; GO:0032991 macromolecular complex; GO:0098798 mitochondrial protein complex; GO:0044424 intracellular part; GO:0005623 cell; GO:0044422 organelle part; GO:0043228 non-membrane-bounded organelle; GO:0045240 dihydrolipoyl dehydrogenase complex; GO:0031974 membrane-enclosed lumen; GO:1902494 catalytic complex; GO:0070013 intracellular organe…	"GO:0004148 dihydrolipoyl dehydrogenase activity; GO:0016651 oxidoreductase activity, acting on NAD(P)H; GO:1901265 nucleoside phosphate binding; GO:0050660 flavin adenine dinucleotide binding; GO:0016903 oxidoreductase activity, acting on the aldehyde or oxo group of donors; GO:0043167 ion binding; GO:0000166 nucleotide binding; GO:0048037 cofactor binding; GO:0016668 oxidoreductase activity, ac…	K00382	DLD; dihydrolipoamide dehydrogenase [EC:1.8.1.4]	"mgr00260 Glycine, serine and threonine metabolism - Magnaporthe oryzae; mgr00620 Pyruvate metabolism - Magnaporthe oryzae; mgr00010 Glycolysis / Gluconeogenesis - Magnaporthe oryzae; mgr01100 Metabolic pathways - Magnaporthe oryzae; mgr01110 Biosynthesis of secondary metabolites - Magnaporthe oryzae; mgr00280 Valine, leucine and isoleucine degradation - Magnaporthe oryzae; mgr00020 Citrate cycle…	IPR016156; IPR004099; IPR023753;	"FAD/NAD-linked reductase, dimerisation domain; Pyridine nucleotide-disulphide oxidoreductase, dimerisation domain; FAD/NAD(P)-binding domain; "
G4N7G5	126	K	Dihydrolipoyl dehydrogenase	MGG_17072	L7HZW8;	OOU_Y34scaffold00655g42(Magnaporthe oryzae (strain Y34));	G4N7G5	126	508	36	12	123.35	LNLQQLMK(1)AK	-0.56109	2	1	mitochondria	GO:1901606 alpha-amino acid catabolic process; GO:0065008 regulation of biological quality; GO:0016053 organic acid biosynthetic process; GO:0044699 single-organism process; GO:0009058 biosynthetic process; GO:0006544 glycine metabolic process; GO:0044237 cellular metabolic process; GO:0008152 metabolic process; GO:0006520 cellular amino acid metabolic process; GO:1901607 alpha-amino acid biosynt…	GO:0005960 glycine cleavage complex; GO:0005737 cytoplasm; GO:0032991 macromolecular complex; GO:0098798 mitochondrial protein complex; GO:0044424 intracellular part; GO:0005623 cell; GO:0044422 organelle part; GO:0043228 non-membrane-bounded organelle; GO:0045240 dihydrolipoyl dehydrogenase complex; GO:0031974 membrane-enclosed lumen; GO:1902494 catalytic complex; GO:0070013 intracellular organe…	"GO:0004148 dihydrolipoyl dehydrogenase activity; GO:0016651 oxidoreductase activity, acting on NAD(P)H; GO:1901265 nucleoside phosphate binding; GO:0050660 flavin adenine dinucleotide binding; GO:0016903 oxidoreductase activity, acting on the aldehyde or oxo group of donors; GO:0043167 ion binding; GO:0000166 nucleotide binding; GO:0048037 cofactor binding; GO:0016668 oxidoreductase activity, ac…	K00382	DLD; dihydrolipoamide dehydrogenase [EC:1.8.1.4]	"mgr00260 Glycine, serine and threonine metabolism - Magnaporthe oryzae; mgr00620 Pyruvate metabolism - Magnaporthe oryzae; mgr00010 Glycolysis / Gluconeogenesis - Magnaporthe oryzae; mgr01100 Metabolic pathways - Magnaporthe oryzae; mgr01110 Biosynthesis of secondary metabolites - Magnaporthe oryzae; mgr00280 Valine, leucine and isoleucine degradation - Magnaporthe oryzae; mgr00020 Citrate cycle…	IPR016156; IPR004099; IPR023753;	"FAD/NAD-linked reductase, dimerisation domain; Pyridine nucleotide-disulphide oxidoreductase, dimerisation domain; FAD/NAD(P)-binding domain; "
G4N7G5	137	K	Dihydrolipoyl dehydrogenase	MGG_17072	L7HZW8;	OOU_Y34scaffold00655g42(Magnaporthe oryzae (strain Y34));	G4N7G5	137	508	36	12	75.018	DTSVGGLTK(1)GVEFLLK	-0.02369	2	1	mitochondria	GO:1901606 alpha-amino acid catabolic process; GO:0065008 regulation of biological quality; GO:0016053 organic acid biosynthetic process; GO:0044699 single-organism process; GO:0009058 biosynthetic process; GO:0006544 glycine metabolic process; GO:0044237 cellular metabolic process; GO:0008152 metabolic process; GO:0006520 cellular amino acid metabolic process; GO:1901607 alpha-amino acid biosynt…	GO:0005960 glycine cleavage complex; GO:0005737 cytoplasm; GO:0032991 macromolecular complex; GO:0098798 mitochondrial protein complex; GO:0044424 intracellular part; GO:0005623 cell; GO:0044422 organelle part; GO:0043228 non-membrane-bounded organelle; GO:0045240 dihydrolipoyl dehydrogenase complex; GO:0031974 membrane-enclosed lumen; GO:1902494 catalytic complex; GO:0070013 intracellular organe…	"GO:0004148 dihydrolipoyl dehydrogenase activity; GO:0016651 oxidoreductase activity, acting on NAD(P)H; GO:1901265 nucleoside phosphate binding; GO:0050660 flavin adenine dinucleotide binding; GO:0016903 oxidoreductase activity, acting on the aldehyde or oxo group of donors; GO:0043167 ion binding; GO:0000166 nucleotide binding; GO:0048037 cofactor binding; GO:0016668 oxidoreductase activity, ac…	K00382	DLD; dihydrolipoamide dehydrogenase [EC:1.8.1.4]	"mgr00260 Glycine, serine and threonine metabolism - Magnaporthe oryzae; mgr00620 Pyruvate metabolism - Magnaporthe oryzae; mgr00010 Glycolysis / Gluconeogenesis - Magnaporthe oryzae; mgr01100 Metabolic pathways - Magnaporthe oryzae; mgr01110 Biosynthesis of secondary metabolites - Magnaporthe oryzae; mgr00280 Valine, leucine and isoleucine degradation - Magnaporthe oryzae; mgr00020 Citrate cycle…	IPR016156; IPR004099; IPR023753;	"FAD/NAD-linked reductase, dimerisation domain; Pyridine nucleotide-disulphide oxidoreductase, dimerisation domain; FAD/NAD(P)-binding domain; "
G4N7G5	144	K	Dihydrolipoyl dehydrogenase	MGG_17072	L7HZW8;	OOU_Y34scaffold00655g42(Magnaporthe oryzae (strain Y34));	G4N7G5	144	508	36	12	52.716	GVEFLLK(1)K	-0.00057956	2	1	mitochondria	GO:1901606 alpha-amino acid catabolic process; GO:0065008 regulation of biological quality; GO:0016053 organic acid biosynthetic process; GO:0044699 single-organism process; GO:0009058 biosynthetic process; GO:0006544 glycine metabolic process; GO:0044237 cellular metabolic process; GO:0008152 metabolic process; GO:0006520 cellular amino acid metabolic process; GO:1901607 alpha-amino acid biosynt…	GO:0005960 glycine cleavage complex; GO:0005737 cytoplasm; GO:0032991 macromolecular complex; GO:0098798 mitochondrial protein complex; GO:0044424 intracellular part; GO:0005623 cell; GO:0044422 organelle part; GO:0043228 non-membrane-bounded organelle; GO:0045240 dihydrolipoyl dehydrogenase complex; GO:0031974 membrane-enclosed lumen; GO:1902494 catalytic complex; GO:0070013 intracellular organe…	"GO:0004148 dihydrolipoyl dehydrogenase activity; GO:0016651 oxidoreductase activity, acting on NAD(P)H; GO:1901265 nucleoside phosphate binding; GO:0050660 flavin adenine dinucleotide binding; GO:0016903 oxidoreductase activity, acting on the aldehyde or oxo group of donors; GO:0043167 ion binding; GO:0000166 nucleotide binding; GO:0048037 cofactor binding; GO:0016668 oxidoreductase activity, ac…	K00382	DLD; dihydrolipoamide dehydrogenase [EC:1.8.1.4]	"mgr00260 Glycine, serine and threonine metabolism - Magnaporthe oryzae; mgr00620 Pyruvate metabolism - Magnaporthe oryzae; mgr00010 Glycolysis / Gluconeogenesis - Magnaporthe oryzae; mgr01100 Metabolic pathways - Magnaporthe oryzae; mgr01110 Biosynthesis of secondary metabolites - Magnaporthe oryzae; mgr00280 Valine, leucine and isoleucine degradation - Magnaporthe oryzae; mgr00020 Citrate cycle…	IPR016156; IPR004099; IPR023753;	"FAD/NAD-linked reductase, dimerisation domain; Pyridine nucleotide-disulphide oxidoreductase, dimerisation domain; FAD/NAD(P)-binding domain; "
G4N7G5	152	K	Dihydrolipoyl dehydrogenase	MGG_17072	L7HZW8;	OOU_Y34scaffold00655g42(Magnaporthe oryzae (strain Y34));	G4N7G5	152	508	36	12	55.453	NGVEYLK(1)GTGSFVNEHEIK	-0.63406	3	1	mitochondria	GO:1901606 alpha-amino acid catabolic process; GO:0065008 regulation of biological quality; GO:0016053 organic acid biosynthetic process; GO:0044699 single-organism process; GO:0009058 biosynthetic process; GO:0006544 glycine metabolic process; GO:0044237 cellular metabolic process; GO:0008152 metabolic process; GO:0006520 cellular amino acid metabolic process; GO:1901607 alpha-amino acid biosynt…	GO:0005960 glycine cleavage complex; GO:0005737 cytoplasm; GO:0032991 macromolecular complex; GO:0098798 mitochondrial protein complex; GO:0044424 intracellular part; GO:0005623 cell; GO:0044422 organelle part; GO:0043228 non-membrane-bounded organelle; GO:0045240 dihydrolipoyl dehydrogenase complex; GO:0031974 membrane-enclosed lumen; GO:1902494 catalytic complex; GO:0070013 intracellular organe…	"GO:0004148 dihydrolipoyl dehydrogenase activity; GO:0016651 oxidoreductase activity, acting on NAD(P)H; GO:1901265 nucleoside phosphate binding; GO:0050660 flavin adenine dinucleotide binding; GO:0016903 oxidoreductase activity, acting on the aldehyde or oxo group of donors; GO:0043167 ion binding; GO:0000166 nucleotide binding; GO:0048037 cofactor binding; GO:0016668 oxidoreductase activity, ac…	K00382	DLD; dihydrolipoamide dehydrogenase [EC:1.8.1.4]	"mgr00260 Glycine, serine and threonine metabolism - Magnaporthe oryzae; mgr00620 Pyruvate metabolism - Magnaporthe oryzae; mgr00010 Glycolysis / Gluconeogenesis - Magnaporthe oryzae; mgr01100 Metabolic pathways - Magnaporthe oryzae; mgr01110 Biosynthesis of secondary metabolites - Magnaporthe oryzae; mgr00280 Valine, leucine and isoleucine degradation - Magnaporthe oryzae; mgr00020 Citrate cycle…	IPR016156; IPR004099; IPR023753;	"FAD/NAD-linked reductase, dimerisation domain; Pyridine nucleotide-disulphide oxidoreductase, dimerisation domain; FAD/NAD(P)-binding domain; "
G4N7G5	264	K	Dihydrolipoyl dehydrogenase	MGG_17072	L7HZW8;	OOU_Y34scaffold00655g42(Magnaporthe oryzae (strain Y34));	G4N7G5	264	508	36	12	89.55	SAQK(1)ILK	0.058506	2	1	mitochondria	GO:1901606 alpha-amino acid catabolic process; GO:0065008 regulation of biological quality; GO:0016053 organic acid biosynthetic process; GO:0044699 single-organism process; GO:0009058 biosynthetic process; GO:0006544 glycine metabolic process; GO:0044237 cellular metabolic process; GO:0008152 metabolic process; GO:0006520 cellular amino acid metabolic process; GO:1901607 alpha-amino acid biosynt…	GO:0005960 glycine cleavage complex; GO:0005737 cytoplasm; GO:0032991 macromolecular complex; GO:0098798 mitochondrial protein complex; GO:0044424 intracellular part; GO:0005623 cell; GO:0044422 organelle part; GO:0043228 non-membrane-bounded organelle; GO:0045240 dihydrolipoyl dehydrogenase complex; GO:0031974 membrane-enclosed lumen; GO:1902494 catalytic complex; GO:0070013 intracellular organe…	"GO:0004148 dihydrolipoyl dehydrogenase activity; GO:0016651 oxidoreductase activity, acting on NAD(P)H; GO:1901265 nucleoside phosphate binding; GO:0050660 flavin adenine dinucleotide binding; GO:0016903 oxidoreductase activity, acting on the aldehyde or oxo group of donors; GO:0043167 ion binding; GO:0000166 nucleotide binding; GO:0048037 cofactor binding; GO:0016668 oxidoreductase activity, ac…	K00382	DLD; dihydrolipoamide dehydrogenase [EC:1.8.1.4]	"mgr00260 Glycine, serine and threonine metabolism - Magnaporthe oryzae; mgr00620 Pyruvate metabolism - Magnaporthe oryzae; mgr00010 Glycolysis / Gluconeogenesis - Magnaporthe oryzae; mgr01100 Metabolic pathways - Magnaporthe oryzae; mgr01110 Biosynthesis of secondary metabolites - Magnaporthe oryzae; mgr00280 Valine, leucine and isoleucine degradation - Magnaporthe oryzae; mgr00020 Citrate cycle…	IPR016156; IPR004099; IPR023753;	"FAD/NAD-linked reductase, dimerisation domain; Pyridine nucleotide-disulphide oxidoreductase, dimerisation domain; FAD/NAD(P)-binding domain; "
G4N7G5	278	K	Dihydrolipoyl dehydrogenase	MGG_17072	L7HZW8;	OOU_Y34scaffold00655g42(Magnaporthe oryzae (strain Y34));	G4N7G5	278	508	36	12	45.438	LNTK(0.999)VNGGDTTGDK(0.001)IK	-0.02893	3	0.99949	mitochondria	GO:1901606 alpha-amino acid catabolic process; GO:0065008 regulation of biological quality; GO:0016053 organic acid biosynthetic process; GO:0044699 single-organism process; GO:0009058 biosynthetic process; GO:0006544 glycine metabolic process; GO:0044237 cellular metabolic process; GO:0008152 metabolic process; GO:0006520 cellular amino acid metabolic process; GO:1901607 alpha-amino acid biosynt…	GO:0005960 glycine cleavage complex; GO:0005737 cytoplasm; GO:0032991 macromolecular complex; GO:0098798 mitochondrial protein complex; GO:0044424 intracellular part; GO:0005623 cell; GO:0044422 organelle part; GO:0043228 non-membrane-bounded organelle; GO:0045240 dihydrolipoyl dehydrogenase complex; GO:0031974 membrane-enclosed lumen; GO:1902494 catalytic complex; GO:0070013 intracellular organe…	"GO:0004148 dihydrolipoyl dehydrogenase activity; GO:0016651 oxidoreductase activity, acting on NAD(P)H; GO:1901265 nucleoside phosphate binding; GO:0050660 flavin adenine dinucleotide binding; GO:0016903 oxidoreductase activity, acting on the aldehyde or oxo group of donors; GO:0043167 ion binding; GO:0000166 nucleotide binding; GO:0048037 cofactor binding; GO:0016668 oxidoreductase activity, ac…	K00382	DLD; dihydrolipoamide dehydrogenase [EC:1.8.1.4]	"mgr00260 Glycine, serine and threonine metabolism - Magnaporthe oryzae; mgr00620 Pyruvate metabolism - Magnaporthe oryzae; mgr00010 Glycolysis / Gluconeogenesis - Magnaporthe oryzae; mgr01100 Metabolic pathways - Magnaporthe oryzae; mgr01110 Biosynthesis of secondary metabolites - Magnaporthe oryzae; mgr00280 Valine, leucine and isoleucine degradation - Magnaporthe oryzae; mgr00020 Citrate cycle…	IPR016156; IPR004099; IPR023753;	"FAD/NAD-linked reductase, dimerisation domain; Pyridine nucleotide-disulphide oxidoreductase, dimerisation domain; FAD/NAD(P)-binding domain; "
G4N7G5	297	K	Dihydrolipoyl dehydrogenase	MGG_17072	L7HZW8;	OOU_Y34scaffold00655g42(Magnaporthe oryzae (strain Y34));	G4N7G5	297	508	36	12	82.261	LDIDAAK(1)GGK	0.50283	2	1	mitochondria	GO:1901606 alpha-amino acid catabolic process; GO:0065008 regulation of biological quality; GO:0016053 organic acid biosynthetic process; GO:0044699 single-organism process; GO:0009058 biosynthetic process; GO:0006544 glycine metabolic process; GO:0044237 cellular metabolic process; GO:0008152 metabolic process; GO:0006520 cellular amino acid metabolic process; GO:1901607 alpha-amino acid biosynt…	GO:0005960 glycine cleavage complex; GO:0005737 cytoplasm; GO:0032991 macromolecular complex; GO:0098798 mitochondrial protein complex; GO:0044424 intracellular part; GO:0005623 cell; GO:0044422 organelle part; GO:0043228 non-membrane-bounded organelle; GO:0045240 dihydrolipoyl dehydrogenase complex; GO:0031974 membrane-enclosed lumen; GO:1902494 catalytic complex; GO:0070013 intracellular organe…	"GO:0004148 dihydrolipoyl dehydrogenase activity; GO:0016651 oxidoreductase activity, acting on NAD(P)H; GO:1901265 nucleoside phosphate binding; GO:0050660 flavin adenine dinucleotide binding; GO:0016903 oxidoreductase activity, acting on the aldehyde or oxo group of donors; GO:0043167 ion binding; GO:0000166 nucleotide binding; GO:0048037 cofactor binding; GO:0016668 oxidoreductase activity, ac…	K00382	DLD; dihydrolipoamide dehydrogenase [EC:1.8.1.4]	"mgr00260 Glycine, serine and threonine metabolism - Magnaporthe oryzae; mgr00620 Pyruvate metabolism - Magnaporthe oryzae; mgr00010 Glycolysis / Gluconeogenesis - Magnaporthe oryzae; mgr01100 Metabolic pathways - Magnaporthe oryzae; mgr01110 Biosynthesis of secondary metabolites - Magnaporthe oryzae; mgr00280 Valine, leucine and isoleucine degradation - Magnaporthe oryzae; mgr00020 Citrate cycle…	IPR016156; IPR004099; IPR023753;	"FAD/NAD-linked reductase, dimerisation domain; Pyridine nucleotide-disulphide oxidoreductase, dimerisation domain; FAD/NAD(P)-binding domain; "
G4N7G5	430	K	Dihydrolipoyl dehydrogenase	MGG_17072	L7HZW8;	OOU_Y34scaffold00655g42(Magnaporthe oryzae (strain Y34));	G4N7G5	430	508	36	12	78.324	AK(1)TNLDTEGMVK	-0.039857	2	1	mitochondria	GO:1901606 alpha-amino acid catabolic process; GO:0065008 regulation of biological quality; GO:0016053 organic acid biosynthetic process; GO:0044699 single-organism process; GO:0009058 biosynthetic process; GO:0006544 glycine metabolic process; GO:0044237 cellular metabolic process; GO:0008152 metabolic process; GO:0006520 cellular amino acid metabolic process; GO:1901607 alpha-amino acid biosynt…	GO:0005960 glycine cleavage complex; GO:0005737 cytoplasm; GO:0032991 macromolecular complex; GO:0098798 mitochondrial protein complex; GO:0044424 intracellular part; GO:0005623 cell; GO:0044422 organelle part; GO:0043228 non-membrane-bounded organelle; GO:0045240 dihydrolipoyl dehydrogenase complex; GO:0031974 membrane-enclosed lumen; GO:1902494 catalytic complex; GO:0070013 intracellular organe…	"GO:0004148 dihydrolipoyl dehydrogenase activity; GO:0016651 oxidoreductase activity, acting on NAD(P)H; GO:1901265 nucleoside phosphate binding; GO:0050660 flavin adenine dinucleotide binding; GO:0016903 oxidoreductase activity, acting on the aldehyde or oxo group of donors; GO:0043167 ion binding; GO:0000166 nucleotide binding; GO:0048037 cofactor binding; GO:0016668 oxidoreductase activity, ac…	K00382	DLD; dihydrolipoamide dehydrogenase [EC:1.8.1.4]	"mgr00260 Glycine, serine and threonine metabolism - Magnaporthe oryzae; mgr00620 Pyruvate metabolism - Magnaporthe oryzae; mgr00010 Glycolysis / Gluconeogenesis - Magnaporthe oryzae; mgr01100 Metabolic pathways - Magnaporthe oryzae; mgr01110 Biosynthesis of secondary metabolites - Magnaporthe oryzae; mgr00280 Valine, leucine and isoleucine degradation - Magnaporthe oryzae; mgr00020 Citrate cycle…	IPR016156; IPR004099; IPR023753;	"FAD/NAD-linked reductase, dimerisation domain; Pyridine nucleotide-disulphide oxidoreductase, dimerisation domain; FAD/NAD(P)-binding domain; "
G4N7G5	504	K	Dihydrolipoyl dehydrogenase	MGG_17072	L7HZW8;	OOU_Y34scaffold00655g42(Magnaporthe oryzae (strain Y34));	G4N7G5	504	508	36	12	95.094	EAAMATHAK(1)AIHF	-0.35803	2	1	mitochondria	GO:1901606 alpha-amino acid catabolic process; GO:0065008 regulation of biological quality; GO:0016053 organic acid biosynthetic process; GO:0044699 single-organism process; GO:0009058 biosynthetic process; GO:0006544 glycine metabolic process; GO:0044237 cellular metabolic process; GO:0008152 metabolic process; GO:0006520 cellular amino acid metabolic process; GO:1901607 alpha-amino acid biosynt…	GO:0005960 glycine cleavage complex; GO:0005737 cytoplasm; GO:0032991 macromolecular complex; GO:0098798 mitochondrial protein complex; GO:0044424 intracellular part; GO:0005623 cell; GO:0044422 organelle part; GO:0043228 non-membrane-bounded organelle; GO:0045240 dihydrolipoyl dehydrogenase complex; GO:0031974 membrane-enclosed lumen; GO:1902494 catalytic complex; GO:0070013 intracellular organe…	"GO:0004148 dihydrolipoyl dehydrogenase activity; GO:0016651 oxidoreductase activity, acting on NAD(P)H; GO:1901265 nucleoside phosphate binding; GO:0050660 flavin adenine dinucleotide binding; GO:0016903 oxidoreductase activity, acting on the aldehyde or oxo group of donors; GO:0043167 ion binding; GO:0000166 nucleotide binding; GO:0048037 cofactor binding; GO:0016668 oxidoreductase activity, ac…	K00382	DLD; dihydrolipoamide dehydrogenase [EC:1.8.1.4]	"mgr00260 Glycine, serine and threonine metabolism - Magnaporthe oryzae; mgr00620 Pyruvate metabolism - Magnaporthe oryzae; mgr00010 Glycolysis / Gluconeogenesis - Magnaporthe oryzae; mgr01100 Metabolic pathways - Magnaporthe oryzae; mgr01110 Biosynthesis of secondary metabolites - Magnaporthe oryzae; mgr00280 Valine, leucine and isoleucine degradation - Magnaporthe oryzae; mgr00020 Citrate cycle…	IPR016156; IPR004099; IPR023753;	"FAD/NAD-linked reductase, dimerisation domain; Pyridine nucleotide-disulphide oxidoreductase, dimerisation domain; FAD/NAD(P)-binding domain; "
1.2.1.3
G4NH99	251	K	Aldehyde dehydrogenase	MGG_03900	L7JHW3;L7I9Y4;	OOW_P131scaffold00303g27(Magnaporthe oryzae (strain P131));OOU_Y34scaffold00487g71(Magnaporthe oryzae (strain Y34));	G4NH99	251	496	38	3	70.563	TIMK(1)AAASSNLK	0.045451	2	1	cytoplasm	GO:0044699 single-organism process; GO:0008152 metabolic process; GO:0055114 oxidation-reduction process; GO:0044710 single-organism metabolic process;	GO:0043226 organelle; GO:0043231 intracellular membrane-bounded organelle; GO:0043229 intracellular organelle; GO:0005634 nucleus; GO:0044464 cell part; GO:0005622 intracellular; GO:0005737 cytoplasm; GO:0012505 endomembrane system; GO:0044424 intracellular part; GO:0005829 cytosol; GO:0005794 Golgi apparatus; GO:0043227 membrane-bounded organelle; GO:0005623 cell; GO:0044444 cytoplasmic part;	"GO:0016620 oxidoreductase activity, acting on the aldehyde or oxo group of donors, NAD or NADP as acceptor; GO:0003824 catalytic activity; GO:0016491 oxidoreductase activity; GO:0016903 oxidoreductase activity, acting on the aldehyde or oxo group of donors; "	K00128	ALDH; aldehyde dehydrogenase (NAD+) [EC:1.2.1.3]	"mgr00410 beta-Alanine metabolism - Magnaporthe oryzae; mgr00330 Arginine and proline metabolism - Magnaporthe oryzae; mgr00561 Glycerolipid metabolism - Magnaporthe oryzae; mgr00310 Lysine degradation - Magnaporthe oryzae; mgr00620 Pyruvate metabolism - Magnaporthe oryzae; mgr00053 Ascorbate and aldarate metabolism - Magnaporthe oryzae; mgr00010 Glycolysis / Gluconeogenesis - Magnaporthe oryzae;…	IPR016161; IPR015590; IPR016162; IPR016163;	"Aldehyde/histidinol dehydrogenase; Aldehyde dehydrogenase domain; Aldehyde dehydrogenase N-terminal domain; Aldehyde dehydrogenase, C-terminal; "
G4NH99	259	K	Aldehyde dehydrogenase	MGG_03900	L7JHW3;L7I9Y4;	OOW_P131scaffold00303g27(Magnaporthe oryzae (strain P131));OOU_Y34scaffold00487g71(Magnaporthe oryzae (strain Y34));	G4NH99	259	496	38	3	83.998	AAASSNLK(1)K	-0.014348	2	1	cytoplasm	GO:0044699 single-organism process; GO:0008152 metabolic process; GO:0055114 oxidation-reduction process; GO:0044710 single-organism metabolic process;	GO:0043226 organelle; GO:0043231 intracellular membrane-bounded organelle; GO:0043229 intracellular organelle; GO:0005634 nucleus; GO:0044464 cell part; GO:0005622 intracellular; GO:0005737 cytoplasm; GO:0012505 endomembrane system; GO:0044424 intracellular part; GO:0005829 cytosol; GO:0005794 Golgi apparatus; GO:0043227 membrane-bounded organelle; GO:0005623 cell; GO:0044444 cytoplasmic part;	"GO:0016620 oxidoreductase activity, acting on the aldehyde or oxo group of donors, NAD or NADP as acceptor; GO:0003824 catalytic activity; GO:0016491 oxidoreductase activity; GO:0016903 oxidoreductase activity, acting on the aldehyde or oxo group of donors; "	K00128	ALDH; aldehyde dehydrogenase (NAD+) [EC:1.2.1.3]	"mgr00410 beta-Alanine metabolism - Magnaporthe oryzae; mgr00330 Arginine and proline metabolism - Magnaporthe oryzae; mgr00561 Glycerolipid metabolism - Magnaporthe oryzae; mgr00310 Lysine degradation - Magnaporthe oryzae; mgr00620 Pyruvate metabolism - Magnaporthe oryzae; mgr00053 Ascorbate and aldarate metabolism - Magnaporthe oryzae; mgr00010 Glycolysis / Gluconeogenesis - Magnaporthe oryzae;…	IPR016161; IPR015590; IPR016162; IPR016163;	"Aldehyde/histidinol dehydrogenase; Aldehyde dehydrogenase domain; Aldehyde dehydrogenase N-terminal domain; Aldehyde dehydrogenase, C-terminal; "
G4NH99	260	K	Aldehyde dehydrogenase	MGG_03900	L7JHW3;L7I9Y4;	OOW_P131scaffold00303g27(Magnaporthe oryzae (strain P131));OOU_Y34scaffold00487g71(Magnaporthe oryzae (strain Y34));	G4NH99	260	496	38	3	59.067	K(1)VTLELGGK	-2.0145	2	1	cytoplasm	GO:0044699 single-organism process; GO:0008152 metabolic process; GO:0055114 oxidation-reduction process; GO:0044710 single-organism metabolic process;	GO:0043226 organelle; GO:0043231 intracellular membrane-bounded organelle; GO:0043229 intracellular organelle; GO:0005634 nucleus; GO:0044464 cell part; GO:0005622 intracellular; GO:0005737 cytoplasm; GO:0012505 endomembrane system; GO:0044424 intracellular part; GO:0005829 cytosol; GO:0005794 Golgi apparatus; GO:0043227 membrane-bounded organelle; GO:0005623 cell; GO:0044444 cytoplasmic part;	"GO:0016620 oxidoreductase activity, acting on the aldehyde or oxo group of donors, NAD or NADP as acceptor; GO:0003824 catalytic activity; GO:0016491 oxidoreductase activity; GO:0016903 oxidoreductase activity, acting on the aldehyde or oxo group of donors; "	K00128	ALDH; aldehyde dehydrogenase (NAD+) [EC:1.2.1.3]	"mgr00410 beta-Alanine metabolism - Magnaporthe oryzae; mgr00330 Arginine and proline metabolism - Magnaporthe oryzae; mgr00561 Glycerolipid metabolism - Magnaporthe oryzae; mgr00310 Lysine degradation - Magnaporthe oryzae; mgr00620 Pyruvate metabolism - Magnaporthe oryzae; mgr00053 Ascorbate and aldarate metabolism - Magnaporthe oryzae; mgr00010 Glycolysis / Gluconeogenesis - Magnaporthe oryzae;…	IPR016161; IPR015590; IPR016162; IPR016163;	"Aldehyde/histidinol dehydrogenase; Aldehyde dehydrogenase domain; Aldehyde dehydrogenase N-terminal domain; Aldehyde dehydrogenase, C-terminal; "
1.2.1.5
G4N3T2	304	K	Aldehyde dehydrogenase	MGG_05008			G4N3T2	304	550	38	1	48.115	QIMK(1)ACAGTMK	0.53896	2	1	mitochondria	GO:0044699 single-organism process; GO:0008152 metabolic process; GO:0055114 oxidation-reduction process; GO:0044710 single-organism metabolic process;		"GO:0016620 oxidoreductase activity, acting on the aldehyde or oxo group of donors, NAD or NADP as acceptor; GO:0003824 catalytic activity; GO:0016491 oxidoreductase activity; GO:0016903 oxidoreductase activity, acting on the aldehyde or oxo group of donors; "	K00129	E1.2.1.5; aldehyde dehydrogenase (NAD(P)+) [EC:1.2.1.5]	mgr00410 beta-Alanine metabolism - Magnaporthe oryzae; mgr01100 Metabolic pathways - Magnaporthe oryzae; mgr01110 Biosynthesis of secondary metabolites - Magnaporthe oryzae; mgr00340 Histidine metabolism - Magnaporthe oryzae; mgr00350 Tyrosine metabolism - Magnaporthe oryzae; mgr00360 Phenylalanine metabolism - Magnaporthe oryzae; mgr00010 Glycolysis / Gluconeogenesis - Magnaporthe oryzae;	IPR016161; IPR015590; IPR016162; IPR016163;	"Aldehyde/histidinol dehydrogenase; Aldehyde dehydrogenase domain; Aldehyde dehydrogenase N-terminal domain; Aldehyde dehydrogenase, C-terminal; "
1.1.1.1
G4NHC2	165	K	Alcohol dehydrogenase 1	MGG_03880	L7I9U1;L7IZW2;	OOU_Y34scaffold00487g46(Magnaporthe oryzae (strain Y34));OOW_P131scaffold01181g16(Magnaporthe oryzae (strain P131));	G4NHC2	165	352	20	4	58.716	GLK(1)ETGAR	-0.24224	2	1	cytoplasm	GO:0008152 metabolic process; GO:0055114 oxidation-reduction process; GO:0044710 single-organism metabolic process; GO:0044699 single-organism process; GO:0044238 primary metabolic process; GO:0005975 carbohydrate metabolic process; GO:0071704 organic substance metabolic process;		GO:0046914 transition metal ion binding; GO:0003824 catalytic activity; GO:0005488 binding; GO:0043167 ion binding; GO:0046872 metal ion binding; GO:0043169 cation binding; GO:0008270 zinc ion binding; GO:0016491 oxidoreductase activity;	K13953	"adhP; alcohol dehydrogenase, propanol-preferring [EC:1.1.1.1]"	mgr01100 Metabolic pathways - Magnaporthe oryzae; mgr01110 Biosynthesis of secondary metabolites - Magnaporthe oryzae; mgr01130 Biosynthesis of antibiotics - Magnaporthe oryzae; mgr00071 Fatty acid degradation - Magnaporthe oryzae; mgr00350 Tyrosine metabolism - Magnaporthe oryzae; mgr00010 Glycolysis / Gluconeogenesis - Magnaporthe oryzae;	IPR011032; IPR020843; IPR016040; IPR013154; IPR013149;	"GroES-like; Polyketide synthase, enoylreductase domain; NAD(P)-binding domain; Alcohol dehydrogenase, N-terminal; Alcohol dehydrogenase, C-terminal; "
G4NHC2	208	K	Alcohol dehydrogenase 1	MGG_03880	L7I9U1;L7IZW2;	OOU_Y34scaffold00487g46(Magnaporthe oryzae (strain Y34));OOW_P131scaffold01181g16(Magnaporthe oryzae (strain P131));	G4NHC2	208	352	20	4	60.255	VIAIDSGEEK(1)R	4.1542	2	1	cytoplasm	GO:0008152 metabolic process; GO:0055114 oxidation-reduction process; GO:0044710 single-organism metabolic process; GO:0044699 single-organism process; GO:0044238 primary metabolic process; GO:0005975 carbohydrate metabolic process; GO:0071704 organic substance metabolic process;		GO:0046914 transition metal ion binding; GO:0003824 catalytic activity; GO:0005488 binding; GO:0043167 ion binding; GO:0046872 metal ion binding; GO:0043169 cation binding; GO:0008270 zinc ion binding; GO:0016491 oxidoreductase activity;	K13953	"adhP; alcohol dehydrogenase, propanol-preferring [EC:1.1.1.1]"	mgr01100 Metabolic pathways - Magnaporthe oryzae; mgr01110 Biosynthesis of secondary metabolites - Magnaporthe oryzae; mgr01130 Biosynthesis of antibiotics - Magnaporthe oryzae; mgr00071 Fatty acid degradation - Magnaporthe oryzae; mgr00350 Tyrosine metabolism - Magnaporthe oryzae; mgr00010 Glycolysis / Gluconeogenesis - Magnaporthe oryzae;	IPR011032; IPR020843; IPR016040; IPR013154; IPR013149;	"GroES-like; Polyketide synthase, enoylreductase domain; NAD(P)-binding domain; Alcohol dehydrogenase, N-terminal; Alcohol dehydrogenase, C-terminal; "
G4NHC2	319	K	Alcohol dehydrogenase 1	MGG_03880	L7I9U1;L7IZW2;	OOU_Y34scaffold00487g46(Magnaporthe oryzae (strain Y34));OOW_P131scaffold01181g16(Magnaporthe oryzae (strain P131));	G4NHC2	319	352	20	4	42.869	GLIK(1)APFK	-0.44811	2	1	cytoplasm	GO:0008152 metabolic process; GO:0055114 oxidation-reduction process; GO:0044710 single-organism metabolic process; GO:0044699 single-organism process; GO:0044238 primary metabolic process; GO:0005975 carbohydrate metabolic process; GO:0071704 organic substance metabolic process;		GO:0046914 transition metal ion binding; GO:0003824 catalytic activity; GO:0005488 binding; GO:0043167 ion binding; GO:0046872 metal ion binding; GO:0043169 cation binding; GO:0008270 zinc ion binding; GO:0016491 oxidoreductase activity;	K13953	"adhP; alcohol dehydrogenase, propanol-preferring [EC:1.1.1.1]"	mgr01100 Metabolic pathways - Magnaporthe oryzae; mgr01110 Biosynthesis of secondary metabolites - Magnaporthe oryzae; mgr01130 Biosynthesis of antibiotics - Magnaporthe oryzae; mgr00071 Fatty acid degradation - Magnaporthe oryzae; mgr00350 Tyrosine metabolism - Magnaporthe oryzae; mgr00010 Glycolysis / Gluconeogenesis - Magnaporthe oryzae;	IPR011032; IPR020843; IPR016040; IPR013154; IPR013149;	"GroES-like; Polyketide synthase, enoylreductase domain; NAD(P)-binding domain; Alcohol dehydrogenase, N-terminal; Alcohol dehydrogenase, C-terminal; "
G4NHC2	323	K	Alcohol dehydrogenase 1	MGG_03880	L7I9U1;L7IZW2;	OOU_Y34scaffold00487g46(Magnaporthe oryzae (strain Y34));OOW_P131scaffold01181g16(Magnaporthe oryzae (strain P131));	G4NHC2	323	352	20	4	79.875	APFK(1)TVGLSELGK	0.25346	2	1	cytoplasm	GO:0008152 metabolic process; GO:0055114 oxidation-reduction process; GO:0044710 single-organism metabolic process; GO:0044699 single-organism process; GO:0044238 primary metabolic process; GO:0005975 carbohydrate metabolic process; GO:0071704 organic substance metabolic process;		GO:0046914 transition metal ion binding; GO:0003824 catalytic activity; GO:0005488 binding; GO:0043167 ion binding; GO:0046872 metal ion binding; GO:0043169 cation binding; GO:0008270 zinc ion binding; GO:0016491 oxidoreductase activity;	K13953	"adhP; alcohol dehydrogenase, propanol-preferring [EC:1.1.1.1]"	mgr01100 Metabolic pathways - Magnaporthe oryzae; mgr01110 Biosynthesis of secondary metabolites - Magnaporthe oryzae; mgr01130 Biosynthesis of antibiotics - Magnaporthe oryzae; mgr00071 Fatty acid degradation - Magnaporthe oryzae; mgr00350 Tyrosine metabolism - Magnaporthe oryzae; mgr00010 Glycolysis / Gluconeogenesis - Magnaporthe oryzae;	IPR011032; IPR020843; IPR016040; IPR013154; IPR013149;	"GroES-like; Polyketide synthase, enoylreductase domain; NAD(P)-binding domain; Alcohol dehydrogenase, N-terminal; Alcohol dehydrogenase, C-terminal; "
