# Supplementary material for: Succinyl-proteome profiling of Pyricularia oryzae, a devastating phytopathogenic fungus that causes rice blast disease
Source: Sci Rep. 2019 Mar 5;9:3490. doi: 10.1038/s41598-018-36852-9 (PMC6401317; doi:10.1038/s41598-018-36852-9)
Supplement: Supplementary file 7 — Table S7 [file 41598_2018_36852_MOESM7_ESM.xlsx]

## Sheet: Sheet1
Table S7 Information of succinylated proteins involved in fungal pathogenicity
Gene names	Protein names	Protein accession	Protein length	Number of K	Number of Ksucc	Modified sequence	Reference
CMD1 (MGG_16201)	Calmodulin	Q9UWF0	149	8	3	EAFSLFDK(1)DGDGQITTK	Lee S C, Lee Y H. Calcium/calmodulin-dependent signaling for appressorium formation in the plant pathogenic fungus Magnaporthe grisea[J]. Molecules and cells, 1998, 8(6): 698-704.
ICL1 (MGG_04895)	Isocitrate lyase	P0CT06	547	36	3	GAAGIHIEDQAPGTK(1)K	Wang Z Y, Thornton C R, Kershaw M J, et al. The glyoxylate cycle is required for temporal regulation of virulence by the plant pathogenic fungus Magnaporthe grisea[J]. Molecular microbiology, 2003, 47(6): 1601-1612.
MPG1 (MGG_10315)	Hydrophobin-like protein MPG1	P52751	112	7	2	VVSCCNSK(1)ELK	Talbot N J, Ebbole D J, Hamer J E. Identification and characterization of MPG1, a gene involved in pathogenicity from the rice blast fungus Magnaporthe grisea[J]. The Plant Cell, 1993, 5(11): 1575-1590.
NTH1 (MGG_09471)	Neutral trehalase	O42622	736	37	1	HYGK(1)ILNATR	Foster A J, Jenkinson J M, Talbot N J. Trehalose synthesis and metabolism are required at different stages of plant infection by Magnaporthe grisea[J]. The EMBO journal, 2003, 22(2): 225-235.
PIM1 (MGG_11141)	Lon protease homolog, mitochondrial	G4MVR9	1119	91	1	AK(1)IHVHVPEGAVQK	Cui X, Wei Y, Wang Y H, et al. Proteins interacting with mitochondrial ATP‐dependent Lon protease (MAP1) in M agnaporthe oryzae are involved in rice blast disease[J]. Molecular plant pathology, 2015, 16(8): 847-859.
PTH3 (MGG_07528)	Imidazoleglycerol-phosphate dehydratase	O42621	225	9	1	TAVGK(1)VAGR	Hamer J E, Talbot N J. Infection-related development in the rice blast fungus Magnaporthe grisea[J]. Current Opinion in Microbiology, 1998, 1(6): 693-697.
SPM1 (MGG_03670)	Subtilisin-like proteinase Spm1	P58371	536	44	5	K(1)AQVYAVK	Fukiya S, Kuge T, Tanishima T, et al. Identification of a putative vacuolar serine protease gene in the rice blast fungus, Magnaporthe grisea[J]. Bioscience, biotechnology, and biochemistry, 2002, 66(3): 663-666.
MGG_00970	SUMO-conjugating enzyme	G4ND54	157	17	1	DKVEYEK(1)R	Lim Y J, Kim K T, Lee Y H. SUMOylation is required for fungal development and pathogenicity in the rice blast fungus Magnaporthe oryzae[J]. Molecular plant pathology, 2018.
MGG_01185	GTP-binding protein ypt5	G4MWX1	221	13	1	K(1)LPLDQAGPR	Yang C D, Dang X, Zheng H W, et al. Two Rab5 Homologs Are Essential for the Development and Pathogenicity of the Rice Blast Fungus Magnaporthe oryzae[J]. Frontiers in plant science, 2017, 8: 620.
MGG_01230	Succinate-semialdehyde dehydrogenase	G4MXJ4	536	30	1	RVK(1)ETFK	Guo M, Chen Y, Du Y, et al. The bZIP transcription factor MoAP1 mediates the oxidative stress response and is critical for pathogenicity of the rice blast fungus Magnaporthe oryzae[J]. PLoS pathogens, 2011, 7(2): e1001302.
MGG_01607	Calnexin	G4MTZ0	577	62	9	GMEGDK(1)GLVVK	Nguyen Q B, Kadotani N, Kasahara S, et al. Systematic functional analysis of calcium‐signalling proteins in the genome of the rice‐blast fungus, Magnaporthe oryzae, using a high‐throughput RNA‐silencing system[J]. Molecular microbiology, 2008, 68(6): 1348-1365.
MGG_01662	4-aminobutyrate aminotransferase	G4MUF4	503	26	3	TEIPGPK(1)AQAAIK	Guo M, Chen Y, Du Y, et al. The bZIP transcription factor MoAP1 mediates the oxidative stress response and is critical for pathogenicity of the rice blast fungus Magnaporthe oryzae[J]. PLoS pathogens, 2011, 7(2): e1001302.
MGG_01721	Carnitine O-acetyltransferase	G4MV89	649	41	7	TLK(1)PLLSK	Ramos‐Pamplona M, Naqvi N I. Host invasion during rice‐blast disease requires carnitine‐dependent transport of peroxisomal acetyl‐CoA[J]. Molecular microbiology, 2006, 61(1): 61-75.
MGG_01744	Electron transfer flavoprotein subunit beta	G4MVB2	257	27	2	VNK(1)AQTGVETAGVK	Li Y, Zhu J, Hu J, et al. Functional characterization of electron-transferring flavoprotein and its dehydrogenase required for fungal development and plant infection by the rice blast fungus[J]. Scientific reports, 2016, 6: 24911.
MGG_02252	Tetrahydroxynaphthalene reductase	Q12634	283	17	9	GESK(1)YDAIPGPLGPQSASLEGK	VIDAL‐CROS A, Viviani F, Labesse G, et al. Polyhydroxynaphthalene reductase involved in melanin biosynthesis in Magnaporthe grisea: purification, cDNA cloning and sequencing[J]. European Journal of Biochemistry, 1994, 219(3): 985-992.
MGG_02471	Transketolase	G4MRY4	687	38	9	GYSEVDK(1)K	Fernandez J, Marroquin-Guzman M, Wilson R A. Evidence for a transketolase-mediated metabolic checkpoint governing biotrophic growth in rice cells by the blast fungus Magnaporthe oryzae[J]. PLoS pathogens, 2014, 10(9): e1004354.
MGG_02525	Alanine-glyoxylate aminotransferase 1	G4MKD2	437	29	2	GVIFAGGIHK(1)EIAPK	Bhadauria V, Banniza S, Vandenberg A, et al. Alanine: Glyoxylate aminotransferase 1 is required for mobilization and utilization of triglycerides during infection process of the rice blast pathogen, Magnaporthe oryzae[J]. Plant signaling & behavior, 2012, 7(9): 1206-1208.
MGG_03860	Trehalose-6-phosphate synthase	G4NHF4	529	24	1	LK(1)NEYGAHPVFVDDELADR	Fernandez J, Wilson R A. The sugar sensor, trehalose-6-phosphate synthase (Tps1), regulates primary and secondary metabolism during infection by the rice blast fungus: Will Magnaporthe oryzae's “sweet tooth” become its “Achilles’ heel”?[J]. Mycology, 2011, 2(1): 46-53.
MGG_04210	Arginine biosynthesis bifunctional protein ArgJ, mitochondrial	A4R5F6	464	29	1	YVPTK(1)GVYPK	Zhang Y, Shi H, Liang S, et al. MoARG1, MoARG5, 6 and MoARG7 involved in arginine biosynthesis are essential for growth, conidiogenesis, sexual reproduction, and pathogenicity in Magnaporthe oryzae[J]. Microbiological research, 2015, 180: 11-22.
MGG_04236	Thioredoxin	G4NFB7	171	12	1	DALK(1)SHK	1. Zhang S, Jiang C, Zhang Q, et al. Thioredoxins are involved in the activation of the PMK1 MAP kinase pathway during appressorium penetration and invasive growth in Magnaporthe oryzae[J]. Environmental microbiology, 2016, 18(11): 3768-3784. 2. Wang J, Yin Z, Tang W, et al. The thioredoxin MoTrx2 protein mediates reactive oxygen species (ROS) balance and controls pathogenicity as a target of the…
MGG_04489	Non-histone chromosomal protein 6	G4MS97	101	15	1	KDPMAPK(1)R	Lu JP, Feng XX, Liu XH, et al. MNH6, a nonhistone protein, is required for fungal development and pathogenicity of Magnaporthe grisea[J]. Fungal Genet Biol. 2007 Sep;44(9):819-29.
MGG_04943	Mitogen-activated protein kinase	G4N374	415	18	1	EIK(1)LLQHFR	Xu J R, Staiger C J, Hamer J E. Inactivation of the mitogen-activated protein kinase Mps1 from the rice blast fungus prevents penetration of host cells but allows activation of plant defense responses[J]. Proceedings of the National Academy of Sciences, 1998, 95(21): 12713-12718.
MGG_06011	S-(hydroxymethyl)glutathione dehydrogenase	G4N4N6	381	28	5	VGDHVVALYTPECK(1)ECK	Zhang Z, Wang J, Chai R, et al. An S-(hydroxymethyl) glutathione dehydrogenase is involved in conidiation and full virulence in the rice blast fungus Magnaporthe oryzae[J]. PLoS One, 2015, 10(3): e0120627.
MGG_06148	Peroxisomal hydratase-dehydrogenase-epimerase	G4MZY1	896	67	3	AIGIK(1)ASAEDGDAVVK	Wang Z Y, Soanes D M, Kershaw M J, et al. Functional analysis of lipid metabolism in Magnaporthe grisea reveals a requirement for peroxisomal fatty acid β-oxidation during appressorium-mediated plant infection[J]. Molecular plant-microbe interactions, 2007, 20(5): 475-491.
MGG_06249	Translationally controlled tumor protein	G4N8H7	170	19	6	LQSSSFDK(1)K	Lilin Z, Huijuan C, Xiaodong L, et al. MoTCTP, A Homolog of Translationally Controlled Tumor Protein, Is Required for Fungal Growth and Conidiation in Magnaporthe oryzae[J].
MGG_06712	5-methyltetrahydropteroyltriglutamate-homocysteine S-methyltransferase	G4ML75	766	62	12	ISQDDLLAEAK(1)R	Saint-Macary M E, Barbisan C, Gagey M J, et al. Methionine biosynthesis is essential for infection in the rice blast fungus Magnaporthe oryzae[J]. PLoS One, 2015, 10(4): e0111108.
MGG_06726	Septin like spn2	G4ML89	337	19	4	YIK(1)DQHSAYLR	Dagdas Y F, Yoshino K, Dagdas G, et al. Septin-mediated plant cell invasion by the rice blast fungus, Magnaporthe oryzae[J]. Science, 2012, 336(6088): 1590-1595.
MGG_07331	1,3-beta-glucanosyltransferase	G4MV25	446	37	3	GNAFMQGDK(1)R	Samalova M, Mélida H, Vilaplana F, et al. The β‐1, 3‐glucanosyltransferases (Gels) affect the structure of the rice blast fungal cell wall during appressorium‐mediated plant infection[J]. Cellular microbiology, 2017, 19(3): e12659.
MGG_08084	Cell wall biogenesis protein phosphatase Ssd1	G4MY97	1350	73	2	IFVACIK(1)R	Tanaka S, Yamada K, Yabumoto K, et al. Saccharomyces cerevisiae SSD1 orthologues are essential for host infection by the ascomycete plant pathogens Colletotrichum lagenarium and Magnaporthe grisea[J]. Molecular microbiology, 2007, 64(5): 1332-1349.
MGG_08256	Mitochondrial peroxiredoxin PRX1	G4MXC5	224	16	6	LGTEAPNFK(1)AETTK	Mir A A, Park S Y, Sadat M A, et al. Systematic characterization of the peroxidase gene family provides new insights into fungal pathogenicity in Magnaporthe oryzae[J]. Scientific reports, 2015, 5: 11831.
MGG_08880	Uncharacterized protein	G4MVI8	634	40	2	IEYEK(1)PDGK	Li Y, Zhu J, Hu J, et al. Functional characterization of electron-transferring flavoprotein and its dehydrogenase required for fungal development and plant infection by the rice blast fungus[J]. Scientific reports, 2016, 6: 24911.
MGG_09912	CAMK/CAMK1 protein kinase	G4MR66	406	35	2	ICEQGK(1)FTEK	Liu X H, Lu J P, Dong B, et al. Disruption of MoCMK1, encoding a putative calcium/calmodulin-dependent kinase, in Magnaporthe oryzae[J]. Microbiological research, 2010, 165(5): 402-410.
MGG_10447	Peptidyl-prolyl cis-trans isomerase	G4MY14	215	15	7	SVYGEK(1)FADENFQIK	Viaud M C, Balhadère P V, Talbot N J. A Magnaporthe grisea cyclophilin acts as a virulence determinant during plant infection[J]. The Plant Cell, 2002, 14(4): 917-930.
MGG_10492	Carnitine/acyl carnitine carrier	G4MYG9	345	20	2	QLAPGEK(1)PR	Yang J, Kong L, Chen X, et al. A carnitine–acylcarnitine carrier protein, MoCrc1, is essential for pathogenicity in Magnaporthe oryzae[J]. Current genetics, 2012, 58(3): 139-148.
MGG_11513	Heat shock protein SSB1	G4NAY4	614	52	12	LIGEAAK(1)NQAAMNPANTVFDVK	Yang J, Liu M, Liu X, et al. Heat-Shock Proteins MoSsb1, MoSsz1, and MoZuo1 Attenuate MoMkk1-Mediated Cell-Wall Integrity Signaling and Are Important for Growth and Pathogenicity of Magnaporthe oryzae[J]. Molecular Plant-Microbe Interactions, 2018: MPMI-02-18-0052-R.
MGG_11861	1,3-beta-glucanosyltransferase	G4MLP9	528	37	4	TFVDPLADEK(0.948)ACK(0.052)R	Samalova M, Mélida H, Vilaplana F, et al. The β‐1, 3‐glucanosyltransferases (Gels) affect the structure of the rice blast fungal cell wall during appressorium‐mediated plant infection[J]. Cellular microbiology, 2017, 19(3): e12659.
MGG_14232	Nitrate reductase 1	G4NBV4	591	45	1	MEK(1)HVTIQCSGTR	Lau G, Hamer J E. Regulatory genes controlling MPG1 expression and pathogenicity in the rice blast fungus Magnaporthe grisea[J]. The Plant Cell, 1996, 8(5): 771-781.
MGG_15868	Argininosuccinate synthase	G4MTK2	415	27	1	LLNK(1)LGHDHGVGR	Zhang Y, Shi H, Liang S, et al. MoARG1, MoARG5, 6 and MoARG7 involved in arginine biosynthesis are essential for growth, conidiogenesis, sexual reproduction, and pathogenicity in Magnaporthe oryzae[J]. Microbiological research, 2015, 180: 11-22.
MGCH7_ch7g113 (MGG_10565)	Zuotin	G5EH26	444	67	3	NQDHYQVLGLSK(1)YR	Yang J, Liu M, Liu X, et al. Heat-Shock Proteins MoSsb1, MoSsz1, and MoZuo1 Attenuate MoMkk1-Mediated Cell-Wall Integrity Signaling and Are Important for Growth and Pathogenicity of Magnaporthe oryzae[J]. Molecular Plant-Microbe Interactions, 2018: MPMI-02-18-0052-R.
MGCH7_ch7g140 (MGG_14014)	Ubiquitin homeostasis protein lub1	G5EH30	797	36	1	LSAQLIGHSNDVK(1)SVR	Liu X H, Zhuang F L, Lu J P, et al. Identification and molecular cloning Moplaa gene, a homologue of Homo sapiens PLAA, in Magnaporthe oryzae[J]. Microbiological research, 2011, 167(1): 8-13.
MGCH7_ch7g332 (MGG_02611)	L-aminoadipate-semialdehyde dehydrogenase	G5EI34	1188	52	1	DCK(1)TLVR	Chen Y, Zuo R, Zhu Q, et al. MoLys2 is necessary for growth, conidiogenesis, lysine biosynthesis, and pathogenicity in Magnaporthe oryzae[J]. Fungal Genetics and Biology, 2014, 67: 51-57.
MGCH7_ch7g425 (MGG_02690)	Arg-6 protein	G5EH72	900	50	8	DKWGYVGK(1)ITK	Zhang Y, Shi H, Liang S, et al. MoARG1, MoARG5, 6 and MoARG7 involved in arginine biosynthesis are essential for growth, conidiogenesis, sexual reproduction, and pathogenicity in Magnaporthe oryzae[J]. Microbiological research, 2015, 180: 11-22.
