# Supplementary material for: Succinyl-proteome profiling of Pyricularia oryzae, a devastating phytopathogenic fungus that causes rice blast disease
Source: Sci Rep. 2019 Mar 5;9:3490. doi: 10.1038/s41598-018-36852-9 (PMC6401317; doi:10.1038/s41598-018-36852-9)
Supplement: Supplementary file 8 — Table S8 [file 41598_2018_36852_MOESM8_ESM.xlsx]

## Sheet: Sheet1
Table S8 The number of succinylation sites in the 30 TCA-related proteins in various species.
EC species	wheat	Dendrobium officinale	rice	taxus	tomato	B. sylvaticum	Mycobacterium tuberculosis	Homo_sapiens	Mus_musculus	Pyricularia oryzae
4.1.1.32	0	0	0	0	0	0	11	0	0	0
4.1.1.49	0	0	0	0	0	0	0	0	0	1
1.2.7.11	0	0	0	0	0	0	6	0	0	0
2.3.1.12	12	2	1	4	6	0	1	2	1	14
1.2.4.1	3	0	7	3	2	4	8	6	11	7
1.8.1.4	15	6	10	7	9	6	12	11	13	12
6.4.1.1	0	0	0	0	0	0	3	2	12	5
1.1.1.37	3	6	8	4	3	1	4	15	15	10
2.3.3.1	0	0	0	0	4	0	17	6	7	21
2.3.3.8	0	0	0	0	0	0	0	4	5	14
4.2.1.3	2	2	3	4	5	2	18	4	17	23
1.1.1.42	3	1	1	4	1	0	23	4	15	7
4.2.1.2	1	1	0	0	0	3	4	0	0	5
1.1.1.41	1	0	3	4	3	2	0	7	5	13
1.3.5.4	0	0	0	0	0	0	0	10	12	0
1.3.5.1	0	0	6	3	1	1	9	10	12	14
6.2.1.4	3	12	6	6	2	1	0	10	15	12
2.3.1.61	4	4	7	3	6	0	12	3	3	11
1.2.4.2	2	2	7	2	2	0	0	4	2	12
1.8.1.4	15	6	10	7	9	6	12	11	13	12
1.2.7.3	0	0	0	0	0	0	6	0	0	0
