# Supplementary material for: Succinyl-proteome profiling of Pyricularia oryzae, a devastating phytopathogenic fungus that causes rice blast disease
Source: Sci Rep. 2019 Mar 5;9:3490. doi: 10.1038/s41598-018-36852-9 (PMC6401317; doi:10.1038/s41598-018-36852-9)
Supplement: Supplementary file 9 — Table S9 [file 41598_2018_36852_MOESM9_ESM.xlsx]

## Sheet: Sheet1
Table S9 The number of succinylation sites in 20 glycolysis-related proteins in various species.
EC Species	wheat	Dendrobium officinale	rice	Taxus	tomato	B. sylvaticum	Homo sapiens	Mus musculus	Mycobacterium tuberculosis	Pyricularia oryzae
5.4.2.2	0	0	6	1	0	1	1	7	0	5
2.7.1.1	0	0	0	0	1	0	0	0	3	4
2.7.1.2	0	0	0	0	0	0	0	0	0	3
5.1.3.3	0	0	0	0	0	0	0	1	0	0
5.3.1.9	0	0	0	0	0	0	5	4	0	0
3.1.3.11	0	0	0	0	0	3	0	4	2	0
2.7.1.11	0	0	2	0	0	0	2	0	3	1
4.1.2.13	7	1	12	5	6	9	8	10	14	8
5.3.1.1	0	0	3	1	1	3	7	5	5	6
1.2.1.12	2	6	8	0	4	3	11	8	10	9
1.2.1.9	0	0	0	0	0	1	0	0	0	0
1.2.7.6	0	0	0	0	0	0	0	8	0	0
2.7.2.3	4	4	17	3	8	8	8	8	5	9
5.4.2.11	0	2	0	0	0	0	0	1	2	0
5.4.2.12	0	0	0	0	0	0	0	0	0	3
4.2.1.11	0	0	0	0	0	0	21	11	0	0
4.1.1.32	0	0	0	0	0	0	1	0	11	0
4.1.1.49	0	0	0	0	0	0	0	0	0	1
2.7.1.40	0	0	2	0	0	1	10	2	6	32
2.3.1.12	12	2	2	4	6	0	2	1	1	0
1.2.4.1	3	0	5	3	2	4	6	11	8	0
4.1.1.1	0	0	4	0	0	0	0	0	0	0
1.1.1.27	0	0	0	0	0	0	15	6	0	14
6.2.1.1	0	0	0	0	0	0	3	1	2	0
1.8.1.4	15	6	1	7	9	6	11	13	12	12
4.1.1.1	0	0	4	0	0	0	0	0	0	0
1.2.1.3	0	1	2	1	1	2	0	12	1	3
1.2.1.5	0	0	0	0	0	0	0	0	0	1
1.1.1.1	0	0	4	2	0	0	1	10	5	3
1.1.2.7	0	0	0	0	0	0	15	15	0	0
1.1.1.2	0	0	0	0	0	0	0	2	0	0
